# Supplementary material for: Visual barcodes for clonal-multiplexing of live microscopy-based assays
Source: Nat Commun. 2022 May 18;13:2725. doi: 10.1038/s41467-022-30008-0 (PMC9117331; doi:10.1038/s41467-022-30008-0)
Supplement: Supplementary file 4 — Supplementary Data 1 [file 41467_2022_30008_MOESM4_ESM.xlsx]

## Sheet: Sup table 1 - 75 drug library
drug	Targets
AZD5363	Akt
Triciribine	Akt
PF-04691502	Akt,mTOR;PI3K
Aurora A Inhibitor I	Aurora Kinase
VX-680	Aurora-KinaseA;B;C;c-ABL;PLK;NTRK;FLT3;HTR2C
ABT-199	BCL2
ABT-263	BCL2
Forskolin	cAMP
LY2835219	CDK
PHA-793887	CDK
JNJ-7706621	CDK2;TYK2;AURKB;CDK1;JAK3;JAK1;AURKA;CDK5;JAK2
Ivacaftor	CFTR
Pralatrexate(Folotyn)	DHFR
PP-121	DNA-PK;PDGFR;mTOR
NU7441(KU-57788)	DNA-PK;PI3K
WZ3146	EGFR
Afatinib	EGFR;HER2
PF-00562271	FAK
Tandutinib	FLT3
TCS 359	FLT3
Chrysophanic acid	GSK-3
CHIR-99021	GSK3A;GSK3B;CD33
2-Methoxyestradiol	HIF
Roxadustat	HIF
GSK1904529A	IGF-1R
IMD0354	IkB;IKK
IKK-16	IkB/IKK
TPCA-1	IkB/IKK
BX-795	IkB/IKK;PDK-1
AZ 960	JAK
S-Ruxolitinib	JAK
JNK inhibitor IX	JNK
JNK-IN-8	JNK
SP600125	JNK
AZ 3146	Kinesin
Ponatinib	BCR:ABL
Dasatinib	BCR:ABL
CI-1040	MAP3K1;RAF1;MAP2K1
AZD6244	MEK
GSK1120212	MEK
TAK-733	MEK
BIX 02188	MEK5
GM6001	MMP
AZD8055	mTOR
Everolimus	mTOR
INK 128	mTOR
SC75741	NFkB
BIRB 796	p38 MAPK
Losmapimod	p38 MAPK
TAK 715	p38 MAPK
VX-702	p38 MAPK
JNJ 26854165	p53
Nutlin-3	p53
Ipatasertib	PAN Akt
Iniparib	PARP
Roflumilast	PDE4D;PDE4B;PDE4A;TNF;PDE4C;IFNG;IL2;IL5;MC4R;IL10
Dovitinib Dilactic acid	PDGFR;FGFR;c-Kit;FLT3;VEGFR
OSU-03012	PDK-1
Alpelisib	PI3K
BKM120	PI3K
GSK2126458	PI3K;mTOR
SGI-1776 free base	Pim
H 89 2HCl	PKA
Enzastaurin	PKC
PF-562271	FAK
PLX-4720	Raf
Vemurafenib	Raf
Fasudil HCl	ROCK
GSK429286A	ROCK
Thiazovivin	ROCK
Bexarotene	RXRA;RXRB;RARB;RARA
AT7867	AKT
Sunitinib Malate	VEGFR;PDGFR;c-Kit
Wnt-C59	WNT/b-catenin
XAV-939	Wnt/beta-catenin
