# Supplementary material for: Visual barcodes for clonal-multiplexing of live microscopy-based assays
Source: Nat Commun. 2022 May 18;13:2725. doi: 10.1038/s41467-022-30008-0 (PMC9117331; doi:10.1038/s41467-022-30008-0)
Supplement: Supplementary file 5 — Supplementary Data 2 [file 41467_2022_30008_MOESM5_ESM.xlsx]

## Sheet: Sup table 2 - 422 drug library
Drug name/PubChemID	Target
KU-55933	ATM inhibitor
Dabrafenib (GSK2118436)	BRAFV600
PLX-4720	BRAFV600
Vemurafenib (PLX4032)	BRAFV600
BML-190	cannabinoid CB2 receptor inverse agonist
Torcetrapib (CP-529414)	CETP inhibitor
Pramipexole (Mirapex)	D4 receptor agonist
WZ3146	EGFR(L858R) and EGFR(E746_A750)
Apixaban	Factor Xa
Rivaroxaban (Xarelto)	Factor Xa
Dapagliflozin	hSGLT2 inhibitor
MK-8245	inhibitor of stearoyl-CoA desaturase
Costunolide	inhibits FPTase
PF-5274857	inhibits Hedgehog signaling
Pomalidomide	inhibits LPS-induced TNF-_ release
S-Ruxolitinib	JAK1/2
Axitinib	multitargeted RTK inhibitor
Cabozantinib malate	multitargeted RTK inhibitor
Dovitinib Dilactic acid (TKI258 Dilactic aci	multitargeted RTK inhibitor
Pazopanib HCl	multitargeted RTK inhibitor
Tandutinib (MLN518)	multitargeted RTK inhibitor
VX-702	p38_ MAPK
Sotrastaurin (AEB071)	pan-PKC inhibitor
AZD2461	PARP inhibitor
TAK-700 (Orteronel)	17,20-lyase inhibitor
Dutasteride	5-alpha Reductase inhibitor
Finasteride	5-alpha Reductase inhibitor
Sertraline HCl	5-HT antagonist
SPIPERONE	5-HT inhibitor
Agomelatine	5-HT Receptor antagonist
OLANZAPINE	5-HT2 serotonin and D2 dopamine receptor antagonist.
DASATINIB	ABL, SRC
PNU-120596	AChR
Tropicamide	AChR
Trospium chloride (Sanctura)	AChR
Istradefylline (KW-6002)	adenosine A2A receptor (A2AR) antagonist
GW9508	agonist for FFA1
WAY 200070	AGONIST OF ESR2
PROGESTERONE	agonist of nuclear progesterone receptor
6603901	agonist of PPARD
TANAPROGET	agonist of the progesterone receptor
AT7867	AKT, S6K
A-674563	AKT1
Honokiol	AKT1
135565159	AKT1,PI3K
CCT128930	Akt2
CERITINIB	ALK inhibitor
SB 431542	ALK5
CLOTRIMAZOLE	alters the permeability of the fungal cell wall by inhibiting the biosynthesis of ergosterol
Aniracetam	AMPA Receptor-kainate modulator
BICALUTAMIDE	androgen receptor (AR) antagonist
PF-998425	androgen receptor antagonist
Losartan potassium	angiotensin II receptor antagonist
Captopril (Capoten)	angiotensin-converting enzyme (ACE) inhibitor
Levosulpiride (Levogastrol)	antagonist for D2 dopamine receptors
SB705498	antagonist for hTRPV1
SB-408124	antagonist for OX1 receptor
GW9662	antagonist for PPAR
(+)-Bicuculline	antagonist of GABAA receptors
PF-4455242	antagonist of the _-opioid receptor
Pralatrexate(Folotyn)	Antifolate
53311136	Antimalarial activity
MDV3100 (Enzalutamide)	AR antagonist
Letrozole	Aromatase
Exemestane	aromatase inhibitor
Oligomycin A	ATP synthase
AZ20	ATR inhibitor
Aurora A Inhibitor I	Aurora A
MLN8237 (Alisertib)	Aurora A
AT-9283	Aurora A/B and JAK2/3 inhibitor
Barasertib (AZD1152-HQPA)	Aurora B
AT101	Bcl-2, Bcl-xL and Mcl-1
DCC-2036 (Rebastinib)	Bcr-Abl inhibitor
NILOTINIB	Bcr-Abl inhibitor
Carvedilol	beta blocker/alpha-1 blocker
btp2	blocker of store-operated Ca2+ entry
TRIMETREXATE	blocks epithelial Na channel
DABRAFENIB	BRAFV600E
VEMURAFENIB	BRAFV600E
JQ1	BRD2,BRD3,BRD4
PFI-1(PF-6405761)	BRD4 inhibitor
PCI-32765 (Ibrutinib)	BTK
AMG458	c-Met
SGX-523	c-Met
MGCD-265	c-Met and VEGFR1/2/3
7299199	Calcium Channel
Amlodipine (Norvasc)	calcium channel blocker
Tioxolone	carbonic anhydrase I inhibitor
Brinzolamide	Carbonic anhydrase II inhibitor
Rebamipide	CCK1 receptor inhibitor
449087	CCNA1,CCNA2
449087_1	CCNA1,CCNA2
11149391	CDC7
BMS-265246	CDK1/2
Flavopiridol hydrochloride	CDK1/2/4/6
5329663	CDK2
PNU-292137	CDK2
5330949	CDK2,CCNA1,CDK5,CDK1
PHA-793887	CDK2/5/7
abemaciclib	CDK4/6
BS-181 HCl	CDK7
Anacetrapib (MK-0859)	CETP
Dalcetrapib (JTT-705)	CETP
Ivacaftor (VX-770)	CFTR
VX-809	CFTR
16065975	CFTR,TRPA1
11844347	CHEK1,WEE1
11844610	CHEK1,WEE1
LY2603618 (IC-83)	Chk1
PF 477736	Chk1 inhibitor
Entacapone	COMT inhibitor
HYDROCORTISONE	corticosteroid with anti-inflammatory and immunosuppressive properties
Tolfenamic acid	COX-2 inhibitor
Linifanib (ABT-869)	CSF-1R;PDGFR;VEGFR
709208	CSNK2A2
2-Methoxyestradiol	depolymerizes microtubules and blocks HIF-1_ nuclear accumulation
WP1130	deubiquitinase inhibitor
Pyrimethamine	DHFR inhibitor
PENFLURIDOL	diphenylbutylpiperidine antipsychotic
Triciribine (Triciribine phosphate)	DNA synthesis inhibitor, AKT
pp-121	DNA-PK,PDGFR,mTOR,SRC
PP-121	DNA-PK,PDGFR,mTOR,SRC
NU7441(KU-57788)	DNA-PK,PI3K
Rotundine	dopamine D1 receptor antagonist
Linagliptin (BI-1356)	DPP-4 inhibitor
PHA-767491	dual Cdc7/CDK9 inhibitor
Ku-0063794	dual-mTOR inhibitor
Erlotinib(OSI-744)	EGFR
Gefitinib (Iressa)	EGFR
PD168393	EGFR
PELITINIB	EGFR
WZ4002	EGFR(L858R)/(T790M)
Afatinib (BIBW2992)	EGFR/ErbB
WZ8040	EGFRT790M inhibitor,
Bosentan Hydrate	Endothelin Receptor antagonist
Sitaxentan sodium (TBC-11251)	endothelin receptor-A antagonist
Fulvestrant (Faslodex)	ER antagonist
16065674	ERBB2
PROPYLPYRAZOLETRIOL	ESR1
10215241	ESR2
135494488	ESR2
10236407	ESR2, ESR1
10308176	ESR2, ESR1
10308197	ESR2, ESR1
135454802	ESR2, ESR1
10125290	ESR2,ESR1
11369558	ESR2,ESR1
76302	ESR2,ESR1
76302-1	ESR2,ESR1
ESTRADIOL	ESR2,ESR1
Toremifene Citrate (Fareston, Acapodene)	estrogen receptor modulator (SERM)
Tazemetostat	EZH2
PF-3845	FAAH
JNJ 1661010	FAAH inhibitor
PF-00562271	FAK
5328999	FGFR1
PD-166866	FGFR1
PD173074	FGFR1
AZD4547	FGFR1/2/3
FENOFIBRIC ACID	fibrate that acts as a lipid-lowering agent, decreasing low-density lipoprotein cholesterol and triglycerides.
TCS 359	FLT3
TUROFEXORATE ISOPROPYL	FXR agonist
Etomidate	GABAA receptor agonist
Semagacestat (LY450139)	Gamma-secretase blocker
YO-01027	Gamma-secretase inhibitor
24768019	GCK
10407399	GLI3
BECLOMETHASONE DIPROPIONATE	glucocorticoid steroid
BUDESONIDE	glucocorticoid steroid
DEXAMETHASONE	glucocorticoid, agonist of the glucocorticoid receptor (GR)
GW 4064	agonist of farnesoid X receptor
CHIR-99021	GSK-3
SB 216763	GSK-3
SB 415286	GSK-3
AR-A014418	GSK3
GSK J4 HCl	H3K27 histone demethylase
Belinostat (PXD101)	HDAC inhibitor
Mubritinib (TAK 165)	HER2
AEE788 (NVP-AEE788)	HER2,EGFR
BMS-599626 (AC480)	HER2,EGFR
Lapatinib Ditosylate (Tykerb)	HER2,EGFR
IOX2	HIF activator
5800609	HIF1A inhibitor
GENISTEIN	highly specific inhibitor of protein tyrosine kinase
Clemastine Fumarate	histamine H1 receptor antagonist
Lidocaine (Alphacaine)	histamine H1-receptor agonist
Ranitidine (Zantac)	histamine H2-receptor antagonist,
CIPRALISANT	histamine H3 antagonist
NELFINAVIR	HIV protease inhibitor
Fluvastatin sodium (Lescol)	HMG-CoA reductase
4284720	HTR2B
GSK1838705A	IGF-1R
GSK1904529A	IGF-1R
Linsitinib (OSI-906)	IGF-1R
NVP-ADW742	IGF-1R
PQ 401	IGF-1R
NVP-ADW742	IGF-1R inhibitor
TPCA-1_1	IKK-2
TPCA-1	IKK-2
118870	IL4R
PTC124 (Ataluren)	induces ribosomal read-through
Voriconazole	inhibiting fungal cytochrome P-450
HARMINE	Inhibition of the Wnt signaling pathway. It also selectively binds to MAO-A
Rotenone	inhibitor of mitochondrial electron transport
ML-161	inhibitor of PAR1
3-Deazaneplanocin	inhibitor of S-adenosylhomocysteine hydrolase
VANDETANIB	Inhibitor of VEGFR2/3 and EGFR
Vildagliptin (LAF-237)	inhibits DPP_4
Aminosalicylate Sodium	inhibits NF-_B pathway
IKK-16	inhibits NF-_B pathway,
IMD0354	inhibits NF-_B pathway,
Parthenolide ((-)-Parthenolide)	inhibits NF-_B pathway, activates p53
BMS-806 (BMS 378806)	inhibits the binding of HIV-1 gp120 to the CD4 receptor
52913874	IRAK4
BMS-509744	ITK
25190534	ITK,INSR
RUXOLITINIB	JAK
SOLCITINIB	JAK1
AZ 960	JAK2
AZD-1480	JAK2 inhibitor
BMS-911543	JAK2 inhibitor
12083227	JAK3
Tasocitinib	JAK3
Tofacitinib (CP-690550, Tasocitinib)	JAK3
JNK-IN-8	JNK1/2/3
17860295	JUN
6326407	KDR,FLT1
SB 743921	kinesin spindle protein
ORLISTAT	lipase inhibitor
DIBUCAINE	local anesthetics. reversibly binds to and inactivates sodium channels in the neuronal cell membrane
Ki16198	LPA antagonist
77068229	LRRK2
PF-06447475	LRRK2
T091317	LXR agonist
GW3965 HCl	LXR agonist
Moclobemide	MAO-A (5-HT) inhibitor
Rasagiline mesylate	MAO-B inhibitor
984148	MAPT
44433047	MBTPS1
10162188	MEK1/2
AZD6244 (Selumetinib)	MEK1/2
AZD8330	MEK1/2
CI-1040	MEK1/2
GSK1120212 (Trametinib)	MEK1/2
PD0325901	MEK1/2
TAK-733	MEK1/2
TRAMETINIB	MEK1/2 inhibitor
BIX 02188	MEK5
70677396	MET
VU 0364439	mGlu4 positive allosteric modulator
AZ 3146	MPS1
SB-747651A	MSK1
AZD8055	mTOR
Deforolimus (MK-8669)	mTOR
Everolimus (RAD001)	mTOR
INK 128 (MLN0128)	mTOR
PP242	mTOR
Rapamycin (Sirolimus)	mTOR
PONATINIB	multi-target inhibitor of Abl, PDGFR, VEGFR2, FGFR1 and Src
IMATINIB	multi-target inhibitor of tyrosine kinase with inhibition for v-Abl, c-Kit and PDGFR
BIBF1120 (Vargatef)	multitargeted RTK inhibitor
Pazopanib	multitargeted RTK inhibitor
Sunitinib Malate (Sutent)	multitargeted RTK inhibitor
SC75741	NF-kB inhibitor
Pancuronium (Pavulon)	nicotinic acetylcholine receptor antagonist
Memantine hydrochloride (Namenda)	NMDA receptor
(-)-MK 801 Maleate	NMDA receptor antagonist
IBUDILAST	non selective PDE
LG-190178	nonsecosteroidal agonist of the vitamin D receptor
44438485	Norepinephrine transporter b
44137303	NR1H2,NR1H3
44136213	NR1H3, NR1H2
44136417	NR1H3, NR1H2
44136902	NR1H3, NR1H2
9600409	NR1I3
334509	NR4A2
10126288	p38
VX-745	p38
SB 203580	p38 MAPK
SB 202190	p38 MAPK i
Losmapimod	p38 MAPK inhibitor
TAK 715	p38
JNJ 26854165 (Serdemetan)	p53 activation
Nutlin-3	p53 activation
YH239-EE	p53 activation
Pifithrin-A	p53i
ZM-447439	pan Aurora kinase
AZD5363	pan-Akt inhibitor
GSK690693	pan-Akt inhibitor
Ipatasertib (GDC-0068)	pan-Akt inhibitor
MK-2206 dihydrochloride	pan-Akt inhibitor
PF-03814735	pan-Aurora inhibitor
TOZASERTIB	pan-Aurora inhibitor
JNJ-7706621	pan-CDK inhibitor with the highest potency on CDK1/2
Dacomitinib (PF299804, PF-00299804)	pan-ErbB inhibitor
BIRB 796 (Doramapimod)	pan-p38 MAPK
Go 6983	pan-PKC inhibitor
AG14361	PARP1
Iniparib (BSI-201)	PARP1
ABT-888 (Veliparib)	PARP1/2
DIPYRIDAMOLE	PDE
TREQUINSIN	PDE
Tadalafil (Cialis)	PDE-5
135418212	PDE1, PDE9
ZAPRINAST	PDE10, PDE 11 also ibhibits PDE5/6
TP-10	PDE10A
20146322	PDE1B,PDE1C
PF 05180999	PDE2A
PF-05085727	PDE2A
Pimobendan (Vetmedin)	PDE3
MILRINONE	PDE3 ibhibitor
Cilomilast (SB-207499)	PDE4
ROFLUMILAST	PDE4
Rolipram	PDE4
APREMILAST	PDE4 inhibitor
15951010	PDE4B
PF-03049423 free base	PDE5A
6918799	PDE7A
70697189	PDE8B
5328649	PDGFR
BX-795	PDK-1
BX-912	PDK-1
GSK2334470	PDK-1
OSU-03012 (AR-12)	PDK-1
Varespladib (LY315920)	Phospholipase (e.g. PLA)
3-Methyladenine	PI3K
A66	PI3K
AS-252424	PI3K
BKM120 (NVP-BKM120)	PI3K
BUPARLISIB	PI3K
CAL-101 (GS-1101)	PI3K
GDC-0941	PI3K
IPI-145 (INK1197)	PI3K
PI-103	PI3K
TASELISIB	PI3K
TG 100713	PI3K
TG100-115	PI3K
TGX-221	PI3K
Wortmannin	PI3K
ZSTK474	PI3K
Alpelisib (BYL719)	PI3K_
PIK-75	PI3K,DNA-PK
58379551	PI3K,mTOR
GSK2126458	PI3K,mTOR
PF-04691502	PI3K,mTOR
AS-605240	PIK3CG
SGI-1776 free base	PIM1
H 89 2HCl	PKA
Enzastaurin (LY317615)	PKC
10290302	PLA2G4A - phospholipase A2
BI6727 (Volasertib)	PLK1
GSK461364	PLK1
BI-2536	Plk1 inhibitor
Gliclazide (Diamicron)	potassium currents blocker
GO-6976	potent PKC inhibitor
T0070907	PPAR
GW501516	PPARD
777903	PRKCE
49746	PTGS2
71454272	PTK2B
71461467	PYK2
2745738	RAB9A, NPC1
Sorafenib (Nexavar)	Raf-1, B-Raf and VEGFR-2
Isotretinoin	RAR activator
AM580	RAR agonist
TRETINOIN	RAR agonist
PF-562271	reversible inhibitor of FAK
Fasudil HCl (HA-1077)	ROCK
GSK-269962A	ROCK
Thiazovivin	ROCK
GSK429286A	ROCK1
GSK429286A-1	ROCK1
BEXAROTENE	RXR agonist
Oxymetazoline hydrochloride	selective __ adrenergic receptor agonist
Capeserod	selective 5-HT4 receptor partial agonist
CELECOXIB	selective COX-2 inhibitor
RALOXIFENE	selective estrogen receptor modulator
DEFACTINIB	selective FAK inhibitor
ESREBOXETINE	selective norepinephrine reuptake inhibitor
CP-724714	selective of HER2/ErbB2 inhibitor
S-119	SEROTONIN
Canagliflozin	SGLT2
44414722	SLC6A4,SLC6A2
Oxcarbazepine	Sodium Channel
MEXILETINE	Sodium channel inhibigtor
TIPIFARNIB	specific farnesyltransferase (FTase) inhibitor
AG 18 (Tyrphostin 23)	Src family kinase inhibitor
Roxadustat (FG-4592)	stabilizes HIF-2 and induces EPO production
10003041	STAT6
Quercetin (Sophoretin)	stimulator of SIRT1, PI3K inhibitor
Bazedoxifene HCl	estrogen receptor modulator (SERM)
Piceatannol	Syk
R406(free base)	Syk
R788 (Fostamatinib)	Syk
20899393	TDP1
LY-364947	TGFBR
70683591	TGFBR1
10473992	TGFBR2
10390904	THRB
PF-00277343	THRB
10027822	THRB,THRA
Ozagrel	thromboxane A(2)
Ozagrel HCl	thromboxane A(2)
LIOTHYRONINE	thyroid hormone receptor
SOBETIROME	thyroid hormone receptor isoform beta-1
Cepharanthine	TNFi
16049257	TNK2
Daunorubicin HCl	Topoismomerase
HC-030031	TRPA1 channel blocker
AMG-517	TRPV1 antagonist
GSK-319347A	TRPV4
PAPAVERINE	Tryptophan hydroxylase
10474090	TSPO
Asiatic acid	used in wound healing
DMXAA (ASA404)	vascular disrupting agents
DILAZEP	vasodilator that acts as an adenosine reuptake inhibitor
Tolvaptan (OPC-41061)	vasopressin V2 receptor antagonist
OSI-632	VEGFR angiogenesis inhibitor.
SAR131675	VEGFR3
10450912	WEE1
Wnt-C59 (C59)	WNT/b-catenin inhibitor
Embelin	XIAP
