# Supplementary material for: Visual barcodes for clonal-multiplexing of live microscopy-based assays
Source: Nat Commun. 2022 May 18;13:2725. doi: 10.1038/s41467-022-30008-0 (PMC9117331; doi:10.1038/s41467-022-30008-0)
Supplement: Supplementary file 6 — Supplementary Data 3 [file 41467_2022_30008_MOESM6_ESM.xlsx]

## Sheet: Sup table 3 - both screens
Drug name/PubChemID	Target	akt_1	akt_2	akt_3	akt_4	akt_5	akt_6	erk_1	erk_2	erk_3	erk_4	erk_5	erk_6	geminin_1	geminin_2	geminin_3	geminin_4	geminin_5	geminin_6	hif_1	hif_2	hif_3	hif_4	hif_5	hif_6	jnk_1	jnk_2	jnk_3	jnk_4	jnk_5	jnk_6	nfkb_1	nfkb_2	nfkb_3	nfkb_4	nfkb_5	nfkb_6	p38_1	p38_2	p38_3	p38_4	p38_5	p38_6	p53_1	p53_2	p53_3	p53_4	p53_5	p53_6
(-)-MK 801 Maleate	NMDA receptor antagonist	-0.0961988	0.0981205	0.0519334	0.063705	0.0477951	-0.042514	-0.185466	0.111687	-0.108435	-0.0608253	0.099185	0.101597	NA	NA	NA	NA	NA	NA	0.235798	0.114831	-0.050268	0.0523339	-0.0542816	-0.0730064	-0.198985	-0.128336	0.0653422	0.0813512	-0.101979	-0.102104	0.168766	-0.135217	0.0560533	-0.0800377	-0.138237	0.148379	-0.0998731	-0.0503997	-0.104039	-0.0961725	0.0574007	-0.0997414	0.220384	-0.0675901	0.067141	-0.0554388	-0.0267795	-0.0353644
(+)-Bicuculline	antagonist of GABAA receptors	-0.122556	0.0850281	-0.0619931	-0.056051	-0.0436985	0.0269378	-0.13776	0.085722	-0.116314	0.0936497	-0.0504354	0.0673274	NA	NA	NA	NA	NA	NA	-0.0843873	-0.0479953	-0.130021	-0.136334	-0.100645	-0.121468	-0.101493	0.104621	-0.0776426	-0.0406307	-0.0713862	-0.0690176	0.124628	-0.0944762	0.0583478	-0.0899521	-0.0893507	0.13953	0.181663	0.108615	-0.0738485	-0.0729224	-0.0645981	-0.112169	-0.0799073	-0.104366	-0.0581698	-0.0748836	-0.022059	-0.0310196
10003041	STAT6	-0.0863861	-0.0523433	-0.100194	-0.0861331	-0.146109	-0.174334	0.157591	-0.0867535	-0.0937898	-0.159117	0.0638617	-0.117074	0.0511815	-0.0952143	0.140441	0.0746243	0.120646	0.0568291	0.054225	0.14622	0.15785	0.16534	0.218017	0.175395	0.0580509	-0.101131	0.0771267	0.0597635	0.054414	-0.10923	-0.0927131	0.156185	0.141344	0.192655	0.138986	0.198517	-0.129867	0.13889	-0.0748049	-0.209168	-0.0979439	-0.207898	0.117577	0.0677953	-0.0608507	0.0826607	0.11475	0.102546
10027822	THRB,THRA	-0.0815834	0.260491	-0.0753045	0.0879861	-0.0419623	0.0336196	0.0920334	0.278176	0.0900657	-0.102958	0.0550168	0.0854872	-0.084993	0.0841767	-0.0556354	-0.0526508	0.044132	0.0534272	0.0791374	-0.0899257	-0.0683539	0.0435703	0.136603	0.0966872	-0.0819117	-0.109803	0.0884464	-0.0506356	-0.107787	-0.104889	-0.0770613	-0.0933099	0.0629967	0.117916	-0.0680227	0.104662	0.117513	0.0706709	0.116391	-0.20984	-0.0845882	-0.0649057	-0.0708793	-0.0860417	0.108427	-0.0423031	-0.0643488	0.0568902
10125290	ESR2,ESR1	0.0866909	0.0552951	-0.0785947	0.0815641	-0.0519895	0.0376037	-0.0835178	-0.0843922	0.115772	0.0726445	-0.0400351	0.126608	-0.0592033	-0.0458703	0.134698	-0.02983	0.0811396	-0.0268487	0.0835567	0.126543	-0.059069	0.0913621	0.0552902	-0.0559105	0.103847	-0.05967	0.0490372	0.0638284	0.138861	0.0334063	-0.0673107	0.102724	-0.0474443	0.0423666	0.051664	-0.0303963	-0.0662131	0.153222	0.117225	-0.0744859	-0.0605093	0.058271	-0.0733025	-0.0730411	0.0685619	0.0954571	0.0883669	-0.0281268
10126288	p38	0.0537956	0.190328	0.138893	0.127903	0.0817948	0.0405665	0.0703648	0.0969985	0.0726444	0.0946181	0.0501298	0.0484152	-0.0647893	-0.0968013	-0.0374787	0.0683802	0.0413414	0.0279954	0.0532402	0.137773	-0.0436095	0.0652601	0.0835253	-0.101529	-0.0758953	0.066719	-0.0841864	0.0415466	0.0832585	0.103998	-0.0641836	-0.0769034	-0.109197	0.0800481	-0.0451757	-0.0737503	0.139838	0.128149	0.117202	0.0595914	0.0682687	0.0491192	-0.0633218	-0.0896785	0.046799	-0.0543005	-0.0376566	-0.0318181
10162188	MEK1/2	0.0658358	-0.139165	-0.0948438	-0.168848	-0.252154	-0.397558	0.0869405	-0.354828	-0.399888	-0.751771	-0.788672	-0.733052	-0.0725786	0.0803648	-0.267962	-0.182957	-0.156245	0.0794063	0.0690638	-0.106541	-0.0995047	-0.0853234	0.138052	0.276308	0.0614408	0.159423	0.0918636	0.0866288	-0.161755	-0.175468	-0.171004	0.103893	-0.135352	-0.0793829	0.169581	0.206285	-0.0864054	-0.0663676	0.121789	-0.313025	-0.128065	-0.239238	0.143949	-0.128974	0.0425972	0.149618	0.105597	0.173578
10215241	ESR2	0.104958	0.0643208	0.108909	0.0504153	0.122218	0.102453	0.147748	0.26727	-0.0631126	0.124811	0.175081	0.145597	-0.11493	-0.103482	-0.0638947	-0.068671	-0.0694569	-0.0805266	-0.0438884	0.0819224	-0.0541528	-0.0587273	0.100351	-0.0870294	0.141327	0.141436	0.0869343	0.0929704	0.106182	0.0830178	-0.0645844	-0.0879653	-0.0732727	-0.0782567	-0.113027	-0.119321	0.0711879	-0.177554	0.105568	0.141289	0.149477	0.168166	0.0846337	0.0592694	0.0647133	-0.0989414	-0.145471	-0.155851
10236407	ESR2, ESR1	0.122634	0.0496722	-0.0332803	-0.0576292	0.0605836	-0.0724368	0.126694	0.190739	0.132461	0.1649	0.1314	0.0828146	0.0550332	-0.0966037	-0.0690281	0.0548105	-0.0667232	-0.0644105	-0.0881655	0.0829247	0.0843237	-0.0598993	-0.0771288	0.0822619	0.0854234	-0.117586	0.0546284	-0.0723645	-0.062231	0.0830266	0.111774	0.0769323	0.121423	0.0407429	-0.0702688	-0.0534064	0.0846063	0.126935	0.169111	-0.113318	0.0747491	0.103084	0.105055	-0.0755423	0.0672452	-0.0306035	-0.0330742	0.0563328
10290302	PLA2G4A - phospholipase A2	0.0974809	0.16922	-0.114905	-0.136285	-0.0989352	-0.087894	0.146701	0.123855	-0.103119	-0.199742	-0.149447	-0.0858494	-0.101948	-0.104979	-0.052295	0.069378	0.0654621	0.0520641	0.0711315	-0.115075	-0.108447	-0.0645687	0.0584537	0.059632	0.0676069	0.128121	-0.0467328	0.0795769	0.0704049	0.0545988	0.211187	0.248391	0.124	0.100109	0.156985	0.0514216	0.0645431	-0.205934	-0.0795359	-0.117129	-0.113509	-0.071939	-0.109168	0.166905	0.0951405	0.067389	0.0452702	0.048071
10308176	ESR2, ESR1	-0.0770578	0.129297	0.0732402	-0.0665758	-0.104321	-0.0712156	0.123676	0.0633496	0.093254	0.0790933	-0.057108	0.055095	0.096475	0.108246	-0.042969	-0.0532798	-0.0689302	0.0935055	-0.0775429	-0.126279	-0.0981536	-0.11278	-0.0700145	0.0839081	0.142546	0.0917485	-0.0824698	0.0406607	-0.0309525	-0.0450112	-0.0678256	0.0687739	-0.0847937	-0.0840946	-0.0996214	-0.0606061	-0.0478446	0.0512045	0.0873749	0.0774892	0.120237	0.0717628	-0.128738	-0.0782308	-0.150515	-0.0537139	-0.0432253	0.0717445
10308197	ESR2, ESR1	0.149794	0.0996118	-0.0585859	-0.0801756	-0.0726184	-0.0549447	0.120224	-0.109584	0.141767	0.123088	-0.19007	0.092985	-0.075819	-0.117365	-0.0806915	0.0836552	0.0370723	-0.0573275	0.160986	-0.0925926	0.068608	-0.0995432	0.0734048	-0.0624185	-0.0679662	0.0505713	0.0803606	0.0506084	0.0849347	-0.108491	-0.0745887	-0.106861	-0.110764	-0.0555556	-0.0399802	-0.0698287	-0.0984688	0.0868385	0.0875949	0.0741126	-0.0763226	-0.0670447	-0.141605	0.200299	-0.062547	0.0977608	0.063309	-0.0433604
10390904	THRB	-0.0915809	0.153709	-0.0564146	0.0879971	-0.0635767	-0.0666156	0.0654337	-0.13469	-0.120233	-0.100897	-0.0690525	-0.067961	-0.0705313	-0.141653	0.0496612	-0.0711439	0.0887851	0.0516176	0.0938068	0.119734	0.0758332	-0.123346	-0.0497105	-0.129016	0.0703968	0.143876	0.088832	0.0485097	-0.0649568	0.0758565	-0.0762619	-0.0705186	-0.071995	-0.0460928	-0.0541441	-0.0497837	0.142933	-0.0715907	0.10015	0.0776131	-0.0840666	0.0567579	-0.127528	-0.0912151	-0.0553842	-0.0950571	0.0400093	0.0418198
10407399	GLI3	-0.0564146	-0.0901354	0.0797629	-0.0592252	0.0678397	0.0695758	0.0879127	0.204931	0.11626	-0.069828	-0.0866798	0.0871296	-0.0987875	-0.0782049	0.0685356	0.107195	0.0692228	0.0305183	-0.0843182	0.154114	-0.104952	0.0680376	-0.0639712	-0.081254	-0.129542	-0.182889	-0.0726823	-0.142236	-0.0898362	0.0366652	-0.0589347	-0.133665	0.0677677	0.0915549	0.0347792	-0.0818696	-0.099653	-0.106382	-0.0501	-0.105463	-0.0425902	0.0699036	-0.139968	-0.107964	-0.0819499	0.0350443	-0.132534	-0.120932
10450912	WEE1	0.0580921	0.127047	0.122202	-0.0650466	0.114944	0.053974	-0.113257	0.212019	0.0807973	0.0835004	0.0576282	0.0845233	-0.0468085	-0.183717	-0.0723217	-0.126449	-0.0265869	-0.105438	0.0628033	-0.133309	-0.12814	-0.156301	-0.108475	-0.12822	0.0937576	0.0944676	0.103329	0.0480467	0.0491426	0.0770043	0.0479611	0.0960629	-0.087822	-0.0919332	0.0685848	0.0748546	0.0851304	0.173965	0.124289	-0.0397182	0.0600381	0.0533165	-0.0735442	-0.166186	0.10088	0.060863	-0.0863038	0.0613936
10473992	TGFBR2	-0.0804428	-0.0565175	-0.0680287	0.097331	0.0577351	-0.0459137	-0.138703	-0.110664	0.0511034	-0.0677083	0.052013	-0.0918012	-0.0632173	0.116312	-0.0804724	-0.0403651	-0.03114	-0.0478993	0.071561	-0.0877437	-0.0645047	0.0651586	0.0767385	0.106888	0.056017	-0.110895	0.0684389	-0.0602601	0.0865501	0.0918174	0.0630042	0.110329	-0.103888	0.135435	0.0873634	-0.0652314	-0.075091	-0.234591	0.0684569	0.0523462	-0.0568277	0.0301501	-0.0717692	0.0660066	0.0540183	-0.0351764	-0.0397242	0.0690781
10474090	TSPO	-0.0711706	0.0450358	0.051874	-0.0528816	-0.0626765	0.040915	-0.113481	0.11889	0.154351	-0.0791112	-0.0490014	-0.0434027	0.102521	-0.0989085	-0.0757552	0.0499677	0.0692015	0.028141	0.119658	0.133526	0.145783	-0.0924041	0.0515486	0.0640689	-0.122427	0.138804	0.101637	0.0843489	0.0871121	-0.0503667	0.0891914	0.103318	0.0706199	0.055148	0.0571253	0.0978664	-0.0807178	-0.0829982	0.0777217	-0.104368	0.0553008	-0.10128	-0.164426	-0.101317	0.0736998	-0.0600583	0.0558546	-0.0670943
11149391	CDC7	0.0860813	0.107818	0.0787526	0.141095	0.0831935	0.104909	-0.0626228	-0.102669	-0.169914	-0.0989614	0.0593854	-0.0525561	-0.104374	-0.0468841	0.0586003	-0.0318206	-0.0571223	-0.0462926	0.100027	-0.0948148	0.117892	0.118504	0.211578	0.218898	-0.0958351	0.116129	0.0929373	0.0718208	0.0509157	0.109659	0.0722875	-0.0773788	-0.069354	0.073178	0.0564398	0.0951571	-0.0404021	-0.0779842	-0.101388	0.0427375	0.0710879	-0.10848	0.0718954	-0.125773	0.115628	0.0756094	0.139224	0.134525
11369558	ESR2,ESR1	-0.11008	-0.170769	-0.178872	-0.0845169	-0.0543203	-0.0497583	-0.064341	-0.232933	-0.176056	-0.271583	-0.13477	-0.0423677	0.0726139	-0.13145	-0.0882613	0.0633224	0.0765611	-0.0792655	-0.0557045	0.0800795	0.123997	-0.10658	0.106749	0.114511	0.092562	0.151195	0.0927586	-0.151612	0.0894025	0.0668447	-0.0545098	0.0537954	-0.0839053	0.0879348	0.0684381	0.0294349	-0.0731775	0.0782678	0.0516323	-0.172216	-0.126829	-0.149223	-0.0771659	-0.0426917	-0.0424252	-0.0698579	0.102148	0.0931611
11844347	CHEK1,WEE1	0.0767887	-0.115387	-0.0792275	-0.0716319	0.0950233	-0.0509226	0.0827778	0.165327	0.118485	0.0850932	0.0524146	0.0826646	-0.0845925	-0.0535677	-0.0574212	-0.125777	-0.056564	-0.0288482	-0.0997715	-0.090081	0.0680067	0.0883135	0.131338	0.0480319	0.0730406	-0.0993307	0.108067	-0.13564	-0.117002	0.0689091	-0.109142	0.0499662	-0.0518037	-0.109398	-0.0778151	0.0883373	0.105065	-0.0767324	-0.119354	-0.0899692	0.0483875	-0.0425375	0.162204	0.183971	-0.0981907	0.122701	-0.0837003	0.093197
11844610	CHEK1,WEE1	0.143412	0.183588	0.0766606	0.130315	-0.0834113	-0.0521759	0.077372	0.102455	-0.0847615	0.0633284	0.0824636	-0.144479	-0.0670107	-0.120559	0.0994152	-0.0766372	-0.0626578	-0.0799803	-0.150934	-0.11696	0.174744	0.147302	0.0850461	0.111797	-0.0826052	-0.170543	-0.0390442	-0.0653882	-0.0501656	-0.0908953	-0.117483	0.122043	-0.133643	-0.0570626	0.127397	0.0567443	0.102043	0.0915464	0.0623173	-0.0748949	-0.0833685	0.0992879	-0.104258	0.0672836	-0.0493376	-0.0652735	-0.054313	-0.0500316
118870	IL4R	-0.0501621	-0.0937934	0.127422	-0.172489	0.127413	-0.277776	-0.160326	0.191441	0.123474	-0.286086	-0.319075	-0.341442	0.0655221	0.117072	0.249877	0.36953	0.17165	0.169371	0.0672622	-0.277468	-0.394702	NA	NA	NA	-0.0724945	0.246563	0.230271	0.148522	0.282298	0.270201	0.0705563	-0.0926369	0.106147	0.21427	0.168119	0.204313	-0.104523	0.199376	0.179162	0.0879805	-0.209594	0.275737	-0.0813511	-0.297876	NA	NA	NA	NA
12083227	JAK3	0.0866348	0.207199	0.0505236	0.0845245	-0.0610038	0.0626595	0.101729	0.182932	0.128553	0.108815	-0.0603859	0.0639701	0.0540652	0.096473	0.0469557	0.0618019	-0.0257458	-0.0522579	-0.121743	-0.10559	0.144291	-0.0872863	-0.0979682	-0.0595537	0.100163	0.0657248	-0.122153	0.0547397	0.0573431	0.0598694	0.0715885	-0.0779481	-0.112371	0.09514	0.102908	0.0460401	-0.133393	-0.0702866	-0.0965295	-0.106368	0.0677701	0.0356732	-0.0498202	0.0868241	0.049674	0.0704786	-0.0719215	-0.0777941
135418212	PDE1, PDE9	0.124627	-0.184388	0.0868669	-0.0738025	-0.0541227	-0.0688302	0.11704	0.188972	-0.133881	0.0756787	-0.206425	-0.122503	-0.0912882	-0.129768	-0.0944525	-0.0687134	-0.0555413	-0.107465	-0.0651482	-0.0830843	0.108188	0.109331	0.135498	-0.0896982	-0.0640729	0.0964393	0.0770178	0.115432	0.0628603	0.11112	0.065224	-0.140367	-0.0462821	0.070236	-0.0664032	0.0901573	0.0657548	-0.0637638	-0.148478	0.0654807	-0.0863745	-0.0457717	-0.124804	0.0686439	-0.0534607	0.0645444	0.101483	0.0598136
135454802	ESR2, ESR1	0.0589141	0.0691602	0.0655226	-0.0737168	-0.0329448	0.0331228	-0.198356	-0.157987	-0.0854717	-0.075974	-0.0666568	-0.0711809	0.0929108	0.0616043	0.0403268	-0.0707708	0.0407985	0.0465448	0.0961633	-0.198148	0.0948055	0.0835203	0.0741548	-0.0877083	0.0491466	-0.0875886	0.0860585	-0.0856502	-0.108075	-0.0665698	-0.0881063	0.141318	0.118755	-0.0655013	0.0486863	0.0621902	-0.135166	0.0852111	-0.0518694	0.072813	0.0348233	-0.0393604	0.0816993	0.0750195	0.0661954	-0.0281776	-0.0510472	-0.123014
135494488	ESR2	0.0578224	0.235034	0.124853	0.0402487	-0.0422829	0.0422023	0.0878417	0.0948362	-0.0919214	-0.0989438	-0.0974039	0.0600937	0.0729984	-0.140551	-0.0947454	-0.0606203	0.0326305	-0.0419621	0.0514434	-0.0882716	-0.127759	-0.0464026	-0.0834072	0.129601	-0.0898817	-0.0846094	-0.0429985	-0.110654	-0.124127	0.0262165	0.0610487	-0.0769153	-0.0935297	-0.0661243	-0.0855639	0.0843412	0.102608	0.153042	0.0771748	0.054632	0.0590344	-0.0613063	0.0950961	-0.0594767	0.0411799	0.0338586	0.0507509	0.0500942
135565159	AKT1,PI3K	0.0758371	-0.248026	-0.0461653	-0.0919606	-0.0508572	0.0824985	0.0833363	0.111761	0.094877	0.0934152	0.0762677	0.148415	0.0652382	-0.0777679	0.0611909	-0.0984944	0.0457001	-0.0594765	-0.130871	0.132716	0.0974512	-0.0728661	-0.0517731	-0.074769	-0.0492057	-0.101106	0.109058	-0.117522	0.0479756	0.0813635	-0.0644138	0.143674	0.128629	0.087977	-0.0776083	-0.0597158	-0.075	0.11463	-0.0539624	-0.0965051	-0.0518316	-0.0697922	-0.069297	-0.0792612	-0.0441273	-0.0389906	0.036703	-0.0476405
15951010	PDE4B	-0.0785759	-0.10583	-0.0768455	-0.0667595	-0.0571631	-0.11312	-0.092531	-0.10113	0.136244	-0.134686	-0.120349	-0.128487	0.0624466	-0.038699	0.101362	0.0557235	0.102312	0.0382264	-0.1125	0.121085	-0.114786	-0.0789815	-0.0537957	0.0830849	0.0612589	-0.0636301	-0.0513396	-0.0596124	-0.106098	-0.121621	-0.0488117	0.166413	-0.0646906	-0.0658124	-0.102614	-0.0581399	-0.140517	0.0781334	0.0657218	-0.0764775	-0.130086	-0.0632872	-0.0813695	-0.0978721	0.126869	0.0865727	0.0785667	-0.058357
16049257	TNK2	-0.0878712	0.133886	-0.0467757	0.0725363	0.0803404	0.0547866	0.0880528	-0.113093	-0.100272	-0.127594	-0.0655583	-0.0641722	-0.117066	0.0383922	-0.101667	-0.0633632	0.0727984	0.0477524	0.130673	0.106229	0.0736806	0.0597572	0.0553216	-0.0925132	0.0988274	0.13319	0.106817	0.0759594	0.102677	-0.0636527	-0.0846616	0.123734	0.0517111	-0.065726	0.0538284	-0.0506081	0.0927171	-0.15481	0.0503688	0.0648423	0.0535667	0.04532	0.0955229	0.122409	-0.0717506	-0.126908	0.0858056	0.021767
16065674	ERBB2	0.0504698	0.250533	-0.0583466	-0.0864898	0.0497922	-0.0493076	0.129923	0.170428	0.205385	-0.17238	-0.0891685	-0.144951	-0.0699571	-0.0703246	0.111051	0.10121	0.0785959	0.0681863	0.0974359	0.115867	-0.0875285	0.125201	0.0700945	0.0947794	0.130474	0.165157	-0.0615096	-0.167575	-0.0771688	-0.104911	-0.0711209	-0.0864362	0.083983	-0.0934951	-0.0626314	0.0910143	0.235744	0.2867	0.142971	-0.162976	-0.0826769	-0.146211	-0.0868167	-0.0813826	0.049891	0.130386	0.100044	0.150025
16065975	CFTR,TRPA1	-0.0638901	0.179826	0.0899574	-0.40995	-0.383419	-0.447921	0.12508	0.125924	-0.155239	-0.478295	-0.528218	-0.534082	-0.0974359	-0.0768922	0.153609	0.272497	0.225543	0.287874	0.17199	-0.0932782	-0.136926	0.205341	0.161388	0.217558	-0.12228	-0.119303	0.207398	0.13985	0.103831	0.204381	-0.1038	0.107916	0.0479193	0.157348	0.228997	0.291285	0.127962	-0.0690597	-0.0902535	-0.199843	-0.220385	-0.387376	0.182024	-0.152575	-0.115881	0.225088	0.136176	0.173591
17860295	JUN	-0.114959	0.089617	-0.163386	0.0944462	-0.0494369	0.0873296	-0.103756	0.100621	-0.168916	0.10101	-0.0661041	0.0670159	0.0711681	0.0423582	0.064695	-0.115078	0.0409211	0.0251005	0.113413	-0.0900377	-0.106098	0.090591	0.0956994	-0.0665531	0.101324	0.106241	-0.108542	0.0656964	-0.0477268	-0.0439304	-0.100919	-0.0989702	-0.0821696	-0.0711238	-0.0649834	0.0607755	-0.103087	0.113526	-0.153113	-0.0280372	-0.0588217	0.0526733	0.0713747	-0.0698985	0.0813326	-0.0705844	0.0631755	0.0533635
2-Methoxyestradiol	depolymerizes microtubules and blocks HIF-1_ nuclear accumulation	-0.0980977	-0.140176	-0.158308	-0.104585	-0.114847	-0.0820654	-0.177843	-0.242763	-0.186153	-0.207799	-0.176874	-0.206723	NA	NA	NA	NA	NA	NA	0.130305	0.177056	0.253505	0.259618	0.292505	-0.1568	-0.180496	-0.204223	0.0626301	-0.152418	-0.155631	-0.185223	0.110383	0.103425	0.0906426	0.0678112	0.190962	0.110528	0.126589	-0.121901	-0.0632528	-0.241765	-0.111948	-0.0497703	0.0695804	-0.0900023	-0.102492	0.189015	0.225235	0.122851
20146322	PDE1B,PDE1C	-0.0619107	0.0515916	0.0710947	-0.121298	-0.0550005	-0.0950046	-0.0910859	-0.221306	0.0746895	-0.131017	0.049582	-0.103071	-0.0784184	-0.0933631	0.0955025	0.0621693	0.101795	0.0464911	0.107379	0.110864	-0.0648534	-0.0449169	-0.0625788	0.0802113	-0.0609915	-0.146248	-0.0509179	0.0520554	-0.097253	-0.0460557	0.13293	0.122475	0.0873445	-0.156467	-0.0884146	-0.0573028	-0.0989871	-0.108919	-0.0891973	-0.195181	-0.149642	-0.0914748	-0.134033	-0.0498433	0.0671434	-0.104541	0.119921	0.0579868
20899393	TDP1	0.0610696	-0.247389	0.077291	0.0395434	0.0649227	0.0500164	0.0694873	-0.0849697	0.0950038	0.0871212	-0.0447198	0.114209	-0.0798018	-0.11566	0.109112	-0.0949217	0.0828869	0.0305904	0.0688883	0.168812	-0.151844	-0.0533062	-0.0520211	-0.0850969	0.0969244	0.0466625	-0.0815387	0.0784373	0.0670449	0.032004	0.07936	-0.14058	-0.0767937	0.0874057	-0.0582244	0.0463933	-0.100482	-0.0827085	0.0989473	-0.102938	-0.0553568	0.07427	-0.0579757	0.0676126	-0.0545329	-0.0526107	-0.041686	-0.0405183
24768019	GCK	-0.105137	0.197886	0.085311	0.0659381	0.036617	0.0683726	-0.123191	-0.222563	0.0913754	-0.0727292	-0.143667	-0.128919	0.118742	0.102506	-0.0585934	-0.0893424	-0.0647894	-0.0478243	0.0752137	0.220098	0.150852	-0.0829186	-0.09283	0.0753185	0.0733014	-0.163188	-0.0887954	0.0561916	-0.0410761	-0.0550359	0.0525948	-0.12821	0.0962356	-0.117411	0.0892685	-0.132671	-0.103925	-0.0663007	-0.0627897	-0.128087	0.0901328	-0.0940693	0.123116	-0.104566	-0.108054	-0.101937	-0.0409669	0.0292659
25190534	ITK,INSR	-0.100123	-0.0704991	-0.109668	-0.119831	-0.0758631	-0.158229	-0.0951294	0.150489	-0.104628	-0.183873	-0.118458	0.114943	0.0702725	-0.0457345	-0.0856046	0.130907	-0.0519353	0.0571607	-0.1679	-0.172142	0.0606462	0.100664	0.0467832	-0.0854547	-0.0594618	-0.131282	-0.0797104	-0.107921	-0.0870851	0.0287263	-0.0899474	0.100506	0.151785	-0.0916076	0.0480774	-0.0556752	-0.0953665	-0.0931949	-0.154327	-0.148379	-0.106622	-0.132817	0.0865623	0.143145	-0.0881	0.0620044	-0.0610813	0.0521527
2745738	RAB9A, NPC1	-0.0455454	0.12258	0.091569	0.0478351	0.0493558	-0.0331849	0.11421	-0.100831	0.0917949	-0.11571	-0.132875	-0.104595	-0.100996	-0.129022	-0.0794051	0.0924547	0.109196	0.073397	0.101962	-0.130381	-0.133981	0.0632898	0.0719654	0.0519493	0.0854178	0.107897	-0.0443265	-0.106422	-0.141071	-0.186442	0.0553356	-0.082571	-0.0591737	-0.102322	-0.0864427	0.0854896	0.0631378	0.0841558	0.148147	-0.137204	-0.160045	-0.157788	0.0714373	-0.114936	-0.0988477	-0.0843253	0.112043	0.0775973
3-Deazaneplanocin	inhibitor of S-adenosylhomocysteine hydrolase	0.119103	0.180785	0.0753769	-0.0573836	0.0244536	0.0658946	-0.137263	0.106948	0.0581636	-0.114687	-0.066419	-0.130626	-0.0537099	-0.115418	-0.0714835	-0.0664868	-0.053828	-0.0451964	-0.0854266	-0.0899721	-0.1333	-0.124084	-0.0905892	-0.104292	-0.0841321	-0.0914858	-0.0600202	0.103544	-0.0496562	0.042793	-0.0700374	-0.0896941	-0.0938301	0.153973	-0.0612648	0.0922513	-0.0888563	-0.157298	-0.0523475	-0.0772965	-0.083177	-0.0959325	0.0617253	0.121219	0.0620357	0.0338224	-0.0744912	-0.0480632
3-Methyladenine	PI3K	-0.0967554	0.101801	0.09915	0.0573966	0.0534905	-0.0456852	-0.139747	0.124796	0.129113	-0.0550358	0.0711222	-0.080263	NA	NA	NA	NA	NA	NA	-0.109398	0.0832271	0.0705479	0.0623226	0.0907875	0.274057	-0.15551	-0.146079	0.060729	-0.0609217	-0.0681906	-0.0551054	0.148661	-0.129278	0.135682	0.0844949	-0.0598022	0.152662	-0.196774	-0.086622	-0.069753	0.0910799	0.0938538	0.09763	0.107796	-0.0542837	-0.0698835	0.0563413	-0.0305458	0.023482
334509	NR4A2	-0.0541508	0.121605	-0.0557303	-0.0601423	-0.113959	0.0341207	-0.0844458	0.101495	0.141829	-0.0563039	-0.0596199	-0.106571	-0.0823723	0.080437	0.0805605	-0.0649378	-0.0403095	-0.0559738	-0.129054	0.122994	-0.096942	0.079267	0.0891496	-0.069756	-0.0777756	-0.0790162	0.0986088	-0.0268087	-0.0436146	-0.0387133	-0.0886106	0.139226	-0.0492461	0.0534351	-0.0342518	0.0416694	-0.0763877	0.0831652	-0.0706313	-0.0746986	-0.08076	-0.0564463	-0.121	-0.107394	-0.100163	-0.0646946	-0.0539229	-0.0604462
4284720	HTR2B	0.048109	0.0913949	0.101714	0.070604	0.0673707	0.0693834	0.0982857	0.136919	0.0884496	0.0717736	0.0444779	0.119182	-0.0853751	-0.0952165	-0.115695	-0.0494938	-0.0509416	-0.0575142	0.0467987	-0.0965275	0.119624	-0.0670476	0.0559911	0.0353577	0.0699257	0.196411	-0.071448	-0.0472989	-0.0437307	0.0618174	0.0946191	-0.100299	-0.173948	0.0663921	-0.0459397	-0.0770116	0.161882	0.0848595	-0.0648938	-0.0516817	0.0577754	0.081202	-0.0985011	-0.09219	-0.0792994	-0.0644502	-0.0460018	0.0329663
44136213	NR1H3, NR1H2	0.0556433	0.207472	0.0347861	-0.0604976	0.034275	-0.0382955	0.095904	0.213233	0.108368	0.152246	0.108331	0.065686	0.0480959	-0.109032	0.0565939	0.0847794	0.0424432	0.0442529	0.0598201	0.145688	-0.11831	-0.0834947	0.055303	-0.0874243	0.0919837	0.191667	0.110109	0.0927069	0.0778778	0.114329	0.0988768	-0.102852	0.0413023	0.101854	0.111348	0.0779189	-0.0631877	0.146362	-0.0424938	0.0855677	-0.0656635	0.0438027	-0.173633	0.131145	-0.109888	0.0789655	0.06026	-0.0656918
44136417	NR1H3, NR1H2	-0.0653648	-0.0810329	0.0975349	0.0719885	0.0478034	0.0553105	-0.0748837	-0.0936974	0.0907376	-0.0939503	0.0544427	-0.0599091	0.0803744	0.0798152	-0.0855327	0.0344456	-0.0792341	-0.0445405	0.0579484	0.121702	-0.0945155	0.0677817	-0.0794927	0.052653	-0.0538391	-0.094053	0.0544565	0.0473593	0.0492689	0.0558909	0.0857968	-0.0870816	0.0679507	-0.066656	-0.0545687	-0.0384213	-0.0669355	0.131822	0.0725453	0.0590481	0.04678	0.054446	-0.0914139	-0.0490784	-0.0407391	-0.0390421	-0.0407103	0.0372776
44136902	NR1H3, NR1H2	0.0924247	0.232715	0.0579334	0.0940475	0.0661697	0.0400387	-0.0685193	0.230452	0.17414	-0.1194	0.0692553	-0.0758737	-0.0355299	0.103548	-0.0398858	0.0530293	0.0384548	-0.0329641	0.0423416	-0.0551616	-0.0799324	-0.0619239	-0.0754813	0.0846874	-0.0561332	-0.0766614	0.0879084	0.0727262	0.0612677	0.0580814	-0.081531	0.172451	-0.0905613	-0.0702877	-0.0484807	0.111512	-0.0776822	0.117704	0.0863048	0.0787553	-0.0436708	0.0580352	-0.0625619	-0.0869055	-0.103417	0.0727429	-0.0572861	-0.0606039
44137303	NR1H2,NR1H3	0.116459	0.215338	0.136756	0.0817331	0.0883048	0.0748479	-0.135072	0.136311	0.127316	0.107238	0.0666883	0.105617	0.0392842	0.0392453	-0.0826813	0.0569547	-0.0188253	-0.0405473	-0.122026	0.0842209	-0.188268	-0.0863228	-0.0850289	-0.0608601	-0.0770205	0.0944201	0.0795276	0.0498503	0.0430371	0.0724266	0.0676126	-0.0969622	-0.0424206	0.128844	-0.0461865	0.043495	0.0930725	0.126004	-0.0385654	0.121396	-0.0579932	0.129854	-0.0582651	-0.108231	-0.115631	-0.0532511	-0.0697877	-0.0496102
44414722	SLC6A4,SLC6A2	-0.0569134	-0.0974662	0.0754504	0.0631664	0.0474175	0.0424006	0.105384	0.209302	0.102957	0.126097	0.122542	0.10693	0.0590293	0.0352051	-0.0745762	-0.0501491	0.0284254	-0.0469481	-0.0831983	0.0992948	-0.0871485	0.0841905	0.0741107	0.0803078	0.128188	-0.0973691	0.0856524	0.0797397	-0.0953546	0.0776325	0.0676136	0.111024	-0.121432	0.0643366	-0.0546621	-0.0611028	0.124001	-0.0883073	-0.0954447	0.0748537	-0.072842	-0.0722821	0.0770019	0.104706	0.0980089	0.0776417	-0.0573441	0.0477072
44433047	MBTPS1	-0.093454	0.205104	-0.149373	-0.0739285	-0.0722975	-0.0772599	-0.171191	-0.10786	-0.19419	-0.225669	-0.0659826	-0.101341	0.0420024	-0.136126	-0.0895543	-0.0660037	0.0931872	-0.0662112	0.10379	-0.111495	0.104566	-0.0517421	-0.173667	-0.11363	0.058962	-0.0984896	-0.0969142	-0.036984	-0.0559217	-0.0680745	0.0424307	0.135297	-0.0677388	0.0848186	-0.0632271	0.0474407	-0.0984999	-0.0857122	-0.0993144	-0.160253	-0.0754261	-0.15234	0.0817327	0.10538	0.13151	0.0354095	0.0496854	0.0290133
44438485	Norepinephrine transporter b	-0.0669252	-0.0829789	-0.0522089	0.0561634	-0.0635944	-0.0602116	0.114961	-0.123636	0.0943298	0.0549661	-0.0733771	-0.0611175	0.09515	0.0561303	0.0670923	0.0776271	0.040016	0.041202	-0.0938606	0.0941255	0.0684643	-0.123869	0.0692183	0.101452	-0.0742134	-0.107246	0.0465528	-0.0351352	-0.0498297	-0.0730937	0.121105	0.133403	0.100518	0.0782238	0.0973062	0.0827902	0.0655943	-0.109957	-0.0587499	-0.063064	-0.0515401	0.0584376	0.0832031	0.107186	0.163608	0.0613388	0.100298	0.0689333
449087	CCNA1,CCNA2	0.0609856	0.0856419	0.118327	-0.225191	-0.294991	-0.264666	0.0911111	0.406786	-0.14404	-0.154742	-0.121065	-0.202293	0.03825	0.0629513	0.0614423	0.109858	0.102489	0.075355	0.0498319	0.301455	0.188208	0.163153	0.135611	0.277142	0.151616	0.148443	0.0941262	-0.125879	-0.0420869	-0.0853302	-0.0576696	-0.120737	0.104516	0.0760217	0.0727894	0.17363	-0.0667625	-0.0929784	0.123249	-0.200697	-0.344617	-0.395156	-0.0658977	-0.0787961	0.0592346	0.0577354	0.137989	0.219262
49746	PTGS2	-0.103457	-0.14198	0.0545126	0.0489138	0.0395447	-0.0360568	0.0921808	0.140588	0.122048	-0.0658978	0.0613944	0.0537186	-0.0921883	-0.0864835	-0.0443511	0.0856978	-0.0503805	-0.0635718	-0.107213	0.110848	-0.0807763	-0.0622414	-0.0790003	-0.0603431	-0.048442	-0.0934066	-0.0576059	-0.131213	0.0666183	-0.110685	-0.0515636	-0.0739437	-0.154987	-0.0937166	-0.0379982	0.0932328	0.0706835	0.100807	0.116262	0.0832692	-0.0467888	0.0418279	-0.116314	-0.0935288	-0.0761087	-0.0812505	-0.0482786	-0.0470386
52913874	IRAK4	0.0858219	0.0856408	0.057026	0.0611157	0.0634201	0.0395041	0.0940029	0.154002	0.127536	0.0941164	0.047683	0.0912678	-0.0713703	-0.101387	-0.0524897	-0.0386639	-0.0422107	-0.024895	0.0846144	0.0695341	0.0697038	0.0703613	0.0729103	0.0561305	0.0831423	0.117644	0.0473266	0.0864874	0.120531	0.104649	-0.0838154	-0.124153	-0.054142	-0.114908	-0.0578859	-0.0599706	0.0555538	-0.142208	0.134115	0.0467868	0.108629	0.119073	0.0822253	0.0839889	0.0559995	-0.0645257	0.0416667	-0.0533638
5328649	PDGFR	-0.143272	0.151943	0.160706	0.112525	0.133779	0.0733409	0.0522876	0.16607	0.105736	-0.0998904	0.136337	-0.0686205	0.0870906	-0.100135	0.15631	0.0783852	0.0950748	-0.0607777	-0.104441	-0.118772	-0.177535	0.124982	-0.110273	-0.0595869	0.117351	-0.0942409	-0.0980052	-0.141017	-0.144254	-0.0753291	-0.099199	-0.0669045	-0.0778083	-0.103512	-0.100794	-0.0808175	0.098286	-0.122581	0.0859444	0.0932427	0.042896	0.121437	-0.0574799	0.0691484	0.105758	-0.131811	-0.053616	-0.0487835
5328999	FGFR1	-0.0564827	0.115163	0.0951293	-0.102899	-0.115958	-0.137792	-0.120777	0.268896	0.190812	-0.299998	-0.108236	0.123501	-0.0565459	-0.0719399	0.123313	0.173997	0.0885789	0.0898039	0.127443	0.0768412	-0.140129	0.0776163	0.190238	0.209105	-0.104132	-0.187242	-0.0974516	-0.266395	-0.188558	-0.208652	0.0915378	-0.0699552	-0.114123	-0.0871011	0.182388	0.170387	-0.132879	-0.0570544	-0.141692	-0.256588	-0.111911	-0.181079	-0.0915033	0.0971375	0.0650631	0.119178	0.159508	0.129234
5329663	CDK2	-0.0948739	0.21849	0.0760462	0.0839694	-0.0336482	-0.0388521	-0.0811628	0.20022	0.131132	0.136034	-0.077183	-0.0355187	-0.0670013	0.109848	-0.0893805	0.0463809	0.084645	-0.0361037	0.0890743	0.065522	-0.0437626	0.0422564	-0.0570845	0.0690312	-0.0717022	-0.0887198	-0.0535749	0.094437	0.0643866	0.0673856	0.0740539	-0.120585	-0.0692928	0.0470606	-0.0763136	0.0843467	0.0610444	-0.0861617	-0.0963943	-0.102177	0.0454717	-0.0696597	-0.118326	0.127286	-0.0712758	0.0261049	0.0497932	-0.0422111
5330949	CDK2,CCNA1,CDK5,CDK1	-0.0487852	-0.0578246	0.0804144	0.0869065	-0.0398358	-0.0684117	0.0830189	-0.125138	0.13208	0.166819	0.0613015	0.0902318	0.082526	0.107766	0.055642	0.086605	-0.05362	-0.0664884	-0.138416	0.0732503	-0.0888186	-0.0821773	0.0898539	0.1192	-0.0448778	0.116154	-0.0765366	0.077554	0.055543	-0.0473433	-0.0832068	-0.182849	-0.158677	-0.139472	-0.0993103	-0.1181	0.0956997	-0.0894733	0.125347	0.137784	-0.0387371	-0.0733969	-0.0583099	0.0742946	0.0682322	0.0713314	0.0455891	0.0429293
53311136	Antimalarial activity	-0.0728331	0.0640241	0.123634	0.11002	0.0540223	0.10894	-0.0718896	-0.114833	0.0759689	0.0787322	0.111409	0.115272	0.0735158	0.0760662	-0.0585937	0.0830854	-0.041059	0.0422684	0.154031	0.0654321	0.0570206	0.142764	-0.0705378	0.0570944	-0.0997362	0.0447761	0.0725632	0.0516609	0.119392	0.108007	0.0609264	0.0731087	-0.0540271	-0.114477	-0.0577888	0.0475581	-0.0805754	-0.162486	0.0799783	0.0480038	0.0539357	0.114532	0.0687896	-0.0612215	0.0588959	-0.044009	-0.047267	-0.0395342
5800609	HIF1A inhibitor	-0.152045	0.0784525	0.0809499	0.0450884	-0.0767787	-0.0568523	0.075526	0.152429	-0.174714	-0.0779792	-0.0717049	-0.0861725	0.0503439	0.07014	-0.0922179	-0.048505	0.0520688	0.0290726	0.178434	0.12399	-0.0716323	0.110733	0.132515	0.138229	-0.087798	0.0901688	0.0928138	0.118386	0.0585369	0.0838602	-0.0581602	-0.102656	-0.0834282	-0.0902361	0.0968528	0.129502	-0.114971	0.151842	0.113521	-0.0662259	0.0420349	0.0398418	-0.130369	0.189635	-0.0591123	-0.0709668	-0.0397825	-0.0515782
58379551	PI3K,mTOR	0.124564	-0.393817	-0.113693	-0.127085	-0.0449812	-0.0915756	-0.128259	-0.231002	-0.0744065	-0.0640151	-0.174501	-0.0973929	0.0448622	-0.0899096	0.113632	0.084624	0.139399	0.0403281	0.0847168	0.125779	0.205101	0.148489	0.143831	0.0730375	-0.111351	-0.128704	-0.0954563	-0.18933	-0.207652	-0.177565	-0.0835658	-0.0838399	-0.088646	0.13482	0.168564	0.164796	-0.0806843	-0.186555	-0.255225	-0.116766	-0.138495	-0.114261	-0.0785042	-0.0737083	0.086643	0.0579891	-0.06375	0.059836
6326407	KDR,FLT1	-0.111676	-0.136553	-0.169269	-0.111567	-0.0440798	-0.0738962	-0.0710672	-0.116974	-0.065018	-0.1124	0.0407132	-0.0773134	0.0778925	-0.0756764	0.0438195	-0.0612679	0.0454675	0.042563	-0.164315	-0.200656	-0.0763089	-0.11779	-0.0497699	0.171315	-0.0554622	-0.0893128	0.102012	0.10047	0.0667268	0.0746538	0.119543	-0.076362	-0.085692	0.110647	-0.086497	0.0796069	-0.0511617	-0.094582	0.0867117	-0.11023	0.0776015	-0.0633909	-0.0599647	-0.0907504	0.0600801	0.07473	-0.0663421	0.0541633
6603901	agonist of PPARD	0.076914	0.0622617	0.0582351	0.0582293	0.0565881	0.0499131	-0.10719	0.107542	0.0820822	0.0974417	0.140711	0.139794	-0.0529685	-0.0964599	-0.0736829	-0.0545386	-0.0577415	0.0320853	0.0840307	0.0875893	-0.076811	-0.0519019	0.0776113	-0.0455699	0.11903	0.0878027	0.0850293	0.0540193	0.0854434	0.124269	0.0585626	-0.062437	-0.109518	-0.095	-0.0553318	0.0409485	-0.0974263	0.0651892	0.106686	0.0864693	0.0692607	0.0977291	-0.0746022	-0.0721488	-0.0802974	-0.0754297	-0.0616107	-0.0706129
6918799	PDE7A	-0.121828	0.15565	0.0484701	-0.0845116	-0.0527358	-0.067424	0.175076	-0.10345	-0.122926	-0.107025	-0.0596193	-0.0357213	0.0805292	-0.0940314	0.118606	0.0508454	0.0834235	0.0892742	0.139744	0.116414	-0.0887536	0.189748	-0.0597942	-0.0504426	-0.0423002	-0.0752385	0.0758711	-0.130826	0.0654394	0.124237	0.0878452	-0.108083	-0.0443811	0.0878454	-0.0498866	-0.0836306	0.12166	0.115568	0.122232	-0.148209	-0.0943418	-0.11096	-0.110335	-0.141044	-0.0529791	0.125131	0.0759065	0.11767
70677396	MET	-0.0411715	-0.0540516	-0.0715295	0.0609565	-0.0411221	0.0521947	0.195881	0.159635	0.0930756	0.0826018	0.0767611	0.0439402	-0.0657617	0.107026	-0.0662854	-0.0484315	-0.0285507	-0.0416062	-0.132479	0.0975031	0.130162	0.0935143	-0.0696328	0.0814961	0.0532903	0.169795	0.11024	0.0935982	-0.0521861	0.0271562	-0.0961802	-0.0927052	-0.0949989	0.11807	-0.169713	-0.165286	0.0908965	-0.131973	0.168088	0.0840716	0.101229	0.0825203	0.0696593	0.0837387	0.0962353	0.123185	0.0709774	-0.0260925
70683591	TGFBR1	-0.0590436	-0.0987057	-0.0764335	0.0398588	0.08641	-0.0918552	-0.0698934	-0.0842678	0.0774334	-0.0565643	0.0883714	-0.08541	-0.0510618	-0.0663751	0.0705568	-0.0881353	-0.0418258	-0.0248126	0.10076	0.104453	0.0824737	0.0727322	0.0841471	0.0459104	0.118392	-0.0963498	0.0501824	-0.0954536	-0.0668142	-0.0851517	0.0841504	0.0874704	-0.0680917	-0.0666034	-0.0642934	-0.0801047	-0.106449	0.163528	0.110405	-0.0799392	0.0453508	-0.0456858	0.0828267	0.0856367	-0.072874	-0.0767854	-0.0766374	0.0537639
70697189	PDE8B	-0.0533709	-0.0912179	0.0748928	-0.0436516	0.0981643	0.0609166	0.102776	0.0844364	0.0696171	-0.0783174	-0.0982748	0.0446261	0.0633547	0.108239	0.0703652	0.0636178	0.0663451	0.0295879	0.0540691	0.109813	0.0961691	0.0651623	0.0709882	0.0540604	0.152642	-0.125069	-0.112823	-0.0611645	-0.0697686	-0.0722588	-0.154957	-0.103937	-0.110622	-0.096626	0.0652901	-0.0439344	-0.0783066	-0.0757771	0.0649002	0.0574924	0.0308323	0.0519341	0.0962162	0.0574757	-0.0986275	-0.0549419	-0.085064	-0.113032
709208	CSNK2A2	0.0571915	-0.147464	0.0964653	0.0717993	0.0465483	0.0627805	0.077907	0.194789	-0.0936975	-0.0868516	-0.0992612	0.0487181	0.0647104	0.0863857	-0.0491342	0.0649337	0.0582118	-0.0199824	0.107821	0.118058	-0.157383	0.0467663	-0.0451156	0.0883146	-0.0810805	0.0830253	-0.0616949	0.0708343	0.0752985	0.0595328	0.0952012	-0.118075	-0.0533143	0.174427	-0.101633	-0.0587534	-0.0765204	0.213661	0.0860344	-0.113412	0.0613661	0.0403589	-0.0636949	0.0821644	-0.069061	-0.0400025	-0.061432	0.0430759
71454272	PTK2B	0.105853	-0.0601259	-0.079538	-0.0598895	-0.0595995	-0.0870234	0.0758202	-0.0790012	-0.0730106	-0.138565	-0.0692671	-0.0539769	-0.0610482	0.0618787	-0.0385654	-0.0583811	-0.0752245	-0.0896604	0.104168	0.149795	0.120753	0.0952931	-0.0617414	0.094628	0.0619878	-0.0517405	-0.0600893	0.0666767	0.0695344	0.0663492	-0.0985279	0.0708426	-0.0771966	0.0672467	-0.102429	0.0678369	-0.105477	0.0758236	-0.0755764	-0.0606793	0.0383395	-0.0554532	-0.0902756	-0.105973	0.177921	-0.0622276	-0.0483913	-0.0590824
71461467	PYK2	-0.0984693	0.143561	-0.109084	0.122703	-0.0262933	-0.0374256	0.0794618	0.0828356	-0.0691897	0.0997945	0.0990726	0.0857061	-0.0708223	0.0826961	0.0675077	-0.0340921	-0.10199	-0.0523289	-0.141792	0.0920521	0.0794786	-0.0786917	-0.0685446	-0.0556668	0.0480955	0.074729	-0.0695031	0.0962294	0.0770962	0.117467	-0.0553615	0.101208	0.141496	-0.0741528	-0.0611618	-0.0418118	0.0800534	0.117283	0.116653	-0.065146	0.0760366	0.113589	-0.0591557	-0.0517157	-0.121105	-0.092191	-0.11328	-0.0915538
7299199	Calcium Channel	-0.0832577	-0.119795	0.245217	0.194577	0.213725	0.109218	0.0858915	0.109915	0.311564	0.37304	0.270573	0.21549	0.0889602	-0.0622976	-0.145072	-0.16433	-0.103067	-0.119178	0.144064	0.160116	-0.115758	-0.0984928	0.166943	0.2785	0.113261	-0.177802	-0.155896	-0.110641	0.193531	0.084576	-0.104288	-0.0898539	-0.187499	-0.080299	-0.104881	0.117196	0.0650451	0.133342	0.152444	-0.122593	0.146134	0.0822665	-0.121862	-0.0789725	-0.0791577	-0.113001	0.0721683	0.0567757
76302	ESR2,ESR1	-0.068525	-0.111683	-0.165666	-0.140966	-0.158933	-0.152376	-0.130299	0.169331	-0.0523139	-0.0971503	-0.0715324	0.118019	-0.0697288	0.135572	0.0699497	0.110783	0.0484069	0.056378	0.157752	0.220988	-0.0902744	-0.0582503	-0.0607418	-0.0841022	-0.0357143	0.139198	-0.058117	-0.0660842	-0.059055	-0.0592561	-0.106299	0.131637	0.102783	0.0555826	0.0668065	0.0546351	0.087435	-0.114025	0.186026	-0.0667153	-0.0791825	0.0583017	-0.0867393	0.075776	-0.0697866	-0.0649248	0.0451492	0.047034
76302-1	ESR2,ESR1	-0.0837438	-0.164352	0.075239	-0.0826989	0.0545486	-0.0593066	-0.0861017	0.175042	0.226113	0.0810127	0.0697819	-0.0461289	-0.181255	-0.166868	0.0376467	-0.0670363	-0.0719306	-0.0310053	-0.0813385	-0.157391	-0.0899763	-0.0912698	-0.071805	0.0466642	0.0688004	-0.0726238	0.0976175	0.0407898	-0.028948	-0.0491197	0.0697084	0.160383	-0.0909995	-0.0802786	0.0667144	0.0620223	0.0822909	0.0985617	0.0497051	-0.043145	0.0498394	-0.121407	-0.0690204	-0.0483092	-0.0564868	-0.0697473	-0.0540573	0.0544094
77068229	LRRK2	0.0988547	0.122196	0.105485	0.0522877	-0.054851	-0.0335054	-0.0680569	0.0638662	0.163528	0.0535607	0.0848644	0.105915	-0.0649511	-0.103867	-0.0589932	-0.0628709	-0.0374447	-0.0585925	0.118168	-0.125607	0.0750881	-0.0640294	-0.0442603	-0.121057	-0.0909946	0.0828461	0.0781912	0.0831745	-0.0252186	0.0432043	0.060108	-0.104897	-0.0714663	-0.134272	-0.0977151	-0.145157	-0.0863402	0.104873	0.108412	0.101305	0.0804442	0.127341	-0.0878126	0.0857757	0.0855818	-0.0553107	-0.0359467	-0.0468538
777903	PRKCE	-0.0490817	0.168132	-0.0737174	0.0632222	0.126727	-0.0483575	-0.132809	-0.124339	-0.157838	-0.143629	-0.168885	-0.307175	-0.0791533	0.0527787	-0.0965017	-0.0870976	-0.0562583	0.0493616	-0.115368	-0.141219	-0.0641069	0.128314	0.132257	-0.165839	-0.0839713	0.0572868	0.159743	-0.0518594	-0.112669	0.0979258	0.0739084	-0.0719639	-0.0771372	-0.0838433	0.146149	0.0809284	-0.0773081	-0.0704208	0.0995661	-0.0635495	-0.124864	-0.29317	0.0647248	-0.0599137	-0.125785	-0.0386143	0.1064	0.125015
9600409	NR1I3	-0.0915029	-0.144092	0.120642	-0.0374295	-0.0626188	0.0404643	-0.0695507	0.182567	-0.0820332	-0.117188	-0.0491575	0.0877573	0.0477134	0.0481262	0.0755016	-0.0646799	-0.0257654	-0.049941	0.0537297	0.10675	-0.104628	0.150753	0.0872881	0.129564	-0.108388	-0.214072	-0.111574	0.0416372	-0.0645676	0.0688994	0.0825632	-0.0969236	0.0893656	0.166183	0.126779	0.105393	0.0618162	-0.0957596	-0.0472389	0.139931	-0.0352831	0.0428783	-0.105274	-0.0903125	0.147276	0.133101	0.0717636	0.115592
984148	MAPT	-0.049223	-0.0973378	0.135725	0.0607183	0.0900237	0.0212382	-0.0837209	0.203188	-0.122362	-0.0626123	0.0673729	-0.130865	0.0548166	0.069403	-0.0652727	0.0528465	0.0259332	-0.0489162	0.135808	0.179603	-0.074198	0.082896	-0.0587879	0.0681727	-0.0555451	0.114492	0.120124	-0.0660902	0.0364915	-0.0749927	-0.0668111	-0.060454	-0.0688545	-0.0493407	-0.0535786	0.0805473	0.0911947	0.0843939	0.081566	-0.0590759	-0.0399824	0.0425467	0.0616527	-0.0702259	-0.0645872	-0.053742	0.0887211	0.0330545
A-674563	AKT1	0.233459	0.102784	-0.109489	0.0600955	-0.0751686	-0.105354	-0.141586	0.309966	-0.193582	-0.086514	-0.253713	-0.204329	NA	NA	NA	NA	NA	NA	0.149339	-0.0932277	0.314281	0.177781	0.141015	-0.240309	0.0813378	0.123798	-0.109106	-0.0981121	-0.0946024	-0.101211	0.117585	-0.121124	0.122401	-0.130826	-0.117609	0.171649	0.149427	0.247029	-0.0874799	0.143557	NA	NA	-0.181283	-0.241307	-0.189027	-0.163469	0.101125	-0.110618
A66	PI3K	-0.261404	-0.173939	-0.207047	-0.181644	-0.147292	-0.113767	-0.204231	0.119334	-0.13756	-0.0868864	-0.052164	-0.0870398	NA	NA	NA	NA	NA	NA	-0.171383	-0.145134	-0.0773624	0.0442129	-0.121567	0.183313	-0.0825574	-0.119457	0.0398478	-0.117092	-0.0746589	-0.125966	0.201139	0.161474	0.187759	0.126739	-0.070279	0.281997	-0.110838	0.188767	-0.0749633	-0.040876	0.127437	-0.072342	0.187981	0.0704644	0.0520635	0.0639371	-0.0649704	0.126399
abemaciclib	CDK4/6	0.336995	-0.1175	-0.220334	-0.226393	-0.191823	-0.105468	0.323443	-0.166401	-0.315413	-0.230546	NA	-0.211908	NA	NA	NA	NA	NA	NA	-0.205145	0.340551	0.535397	NA	NA	NA	-0.103799	-0.159992	-0.184194	-0.332727	-0.439204	-0.411838	0.129955	0.149778	0.282101	0.261024	0.44655	-0.465147	0.108759	-0.443722	-0.449274	-0.533096	NA	NA	0.180836	-0.0670383	0.098696	NA	NA	NA
ABT-888 (Veliparib)	PARP1/2	0.112281	-0.0455807	0.0990045	0.0625377	0.0448776	-0.0436652	-0.110516	0.130506	-0.162527	-0.0872611	-0.112901	0.0445025	NA	NA	NA	NA	NA	NA	0.167019	0.0831715	-0.0790808	-0.0707524	-0.0457641	-0.12918	-0.0860345	-0.164585	0.116373	-0.0760911	-0.11934	-0.105969	0.207524	0.0648288	0.0831279	0.105235	0.0982965	0.114604	0.0809816	-0.0809332	-0.129649	-0.130021	-0.0327785	-0.080444	0.0975367	0.06797	-0.0580027	0.102219	0.0641807	0.0435663
AEE788 (NVP-AEE788)	HER2,EGFR	0.136842	0.0317403	0.0847409	0.0423347	0.0421279	-0.0471595	0.29919	0.183486	0.200228	0.0979988	0.101917	0.130548	NA	NA	NA	NA	NA	NA	-0.163646	0.136404	-0.0694556	-0.0759764	-0.0908465	0.0908209	-0.114726	0.0589959	0.166277	0.0819697	0.0919448	-0.128374	0.0758034	0.102029	-0.0723816	0.0647556	-0.0880075	-0.0735725	0.149376	0.0900795	0.0895683	-0.141596	-0.103704	0.0672304	0.0692071	0.0539047	-0.0807339	-0.0488044	-0.0468711	-0.078755
Afatinib (BIBW2992)	EGFR/ErbB	0.0733918	-0.0461985	0.0611878	0.0416221	-0.0654025	-0.0467151	-0.111227	-0.278281	-0.184595	-0.0995326	-0.108018	0.0390499	NA	NA	NA	NA	NA	NA	0.198687	0.195292	0.182838	-0.11011	0.16423	-0.350593	-0.0683039	0.0697518	-0.066347	0.10272	0.0829699	-0.0990128	0.158249	0.073641	0.0829126	-0.103188	0.144801	0.144972	-0.133679	-0.0937406	-0.0612809	0.131818	-0.107683	0.102467	-0.0805098	0.0470398	0.117676	0.141668	0.165444	-0.0845174
AG 18 (Tyrphostin 23)	Src family kinase inhibitor	0.141472	0.060108	-0.105884	-0.0770287	-0.0547307	-0.0642189	-0.107813	0.0742167	0.085328	0.0529846	-0.0712999	-0.0687648	NA	NA	NA	NA	NA	NA	0.102251	0.143754	0.130811	0.0710356	0.0730744	-0.11393	-0.119	-0.132217	-0.172211	0.113882	0.0798781	0.10169	0.1665	-0.0875088	0.13842	-0.0587064	-0.103912	0.110672	-0.0654397	-0.120753	-0.0739537	-0.0766629	-0.0680484	-0.0815377	0.131021	-0.132522	0.0960858	0.0608939	-0.0771406	-0.0669639
AG14361	PARP1	-0.159398	-0.145118	0.044454	0.0533091	-0.0695521	0.043317	-0.132982	-0.0968436	0.143013	0.0986768	0.100828	0.105417	NA	NA	NA	NA	NA	NA	0.10839	-0.0782912	-0.0824513	0.0599085	0.0918266	-0.0804783	-0.120642	0.10719	-0.0755342	0.0774404	-0.0848184	-0.156389	0.217792	0.0841905	-0.128532	0.091361	-0.0672121	0.0858702	0.175555	0.123797	0.0710335	-0.0843002	0.0570856	0.108458	0.134495	0.0799064	-0.0804172	0.136528	0.143134	0.113021
Agomelatine	5-HT Receptor antagonist	-0.0675861	-0.0707494	0.0479007	0.0899474	-0.0319287	-0.0409908	-0.109524	0.149493	-0.0637922	-0.0774857	0.0512144	-0.0469927	NA	NA	NA	NA	NA	NA	-0.206324	-0.0962487	0.0505211	-0.0932117	-0.106733	-0.105225	-0.16931	0.0840395	-0.061926	0.058959	-0.0759866	0.0854537	-0.134733	-0.135111	-0.0643874	0.064791	-0.103251	0.0924004	-0.120501	-0.0761649	0.175369	-0.0673299	0.111895	0.1324	-0.0719956	-0.0509655	-0.066012	-0.0555817	-0.0497395	-0.0543903
Alpelisib (BYL719)	PI3K_	-0.389145	-0.329609	-0.356503	-0.319082	-0.316646	-0.268008	-0.222782	-0.234967	-0.143071	-0.189756	-0.186405	-0.0685661	NA	NA	NA	NA	NA	NA	-0.0856109	0.104072	0.17787	0.158818	0.149483	-0.15922	-0.31293	-0.215611	-0.271192	-0.184065	-0.20804	-0.202042	0.22874	0.148148	0.204591	0.287757	0.283376	0.269371	-0.14154	-0.173442	-0.0704722	-0.0965291	-0.164113	-0.185269	0.0863861	0.231129	0.0896134	0.118585	0.142627	0.1222
AM580	RAR agonist	-0.0984412	0.206497	-0.0746723	0.0549316	0.0611979	0.055643	-0.0839328	0.164198	-0.0777087	0.0922789	0.103776	0.111897	0.0575389	0.0668355	0.0442283	-0.075018	0.0669225	-0.0605391	-0.100595	-0.07362	-0.0984751	-0.0810848	-0.107098	-0.0491849	0.0868171	-0.129579	-0.0887474	0.0402907	0.0605033	-0.0492711	0.062076	-0.0920709	-0.0967668	0.097624	-0.0861029	-0.0891733	0.104835	-0.0735736	-0.0470014	0.0367379	0.0337887	0.0603882	-0.110843	-0.158351	-0.128751	0.126682	-0.165409	-0.140896
AMG-517	TRPV1 antagonist	-0.0543974	-0.0800659	0.0483521	0.102181	0.0366817	0.042061	-0.193661	0.0704825	0.124422	0.146138	-0.0707135	-0.133387	NA	NA	NA	NA	NA	NA	0.118708	-0.0799741	0.079811	0.0574665	-0.0702347	-0.14567	-0.218328	-0.109407	0.0557246	0.108495	0.101644	0.143175	0.119335	-0.134498	-0.0836257	0.0853096	-0.106554	-0.0904027	-0.128171	-0.141207	-0.119707	-0.131111	-0.0330063	0.100721	0.0532328	0.0648784	-0.083945	-0.0396041	-0.0553206	-0.057387
AMG458	c-Met	-0.125177	0.0753371	0.0605036	0.0539369	-0.0522074	0.0440313	0.19383	0.110875	0.0886488	0.0597419	-0.0791624	0.0848619	NA	NA	NA	NA	NA	NA	0.0996785	-0.160919	0.0985768	-0.0788603	-0.0792961	-0.0844376	-0.134473	0.0859729	-0.0504542	0.0846067	-0.0703555	0.139806	0.0932449	0.0567053	-0.0808601	0.0899016	0.0589862	0.0701396	0.232644	0.107111	0.103231	0.0863892	0.0719423	0.136509	0.111432	0.0640818	-0.0710508	0.0390223	-0.0437163	0.0274613
Aminosalicylate Sodium	inhibits NF-_B pathway	-0.0694184	-0.12737	-0.0480691	0.0374434	-0.0479089	0.0535546	-0.202126	0.172694	0.100006	-0.143724	-0.0569807	0.101789	NA	NA	NA	NA	NA	NA	0.0940357	-0.0771199	0.0627721	-0.106416	0.0779823	-0.0424208	-0.118942	-0.0950873	0.0934007	0.0880921	-0.0792944	0.109407	0.0864501	0.163458	0.066184	0.0887078	0.144177	0.206223	-0.176777	-0.184355	-0.141568	0.0695018	0.0569321	0.135404	-0.110863	0.0793797	0.0806803	-0.0634189	-0.060372	0.042229
Amlodipine (Norvasc)	calcium channel blocker	-0.171234	-0.0761775	-0.0463499	0.043696	0.0330546	0.0509892	-0.0919709	-0.0884684	-0.112993	-0.118556	-0.131418	-0.0757312	NA	NA	NA	NA	NA	NA	0.178992	0.0817134	-0.0870006	0.05862	0.0592681	0.120716	-0.152505	-0.0764024	-0.0826939	-0.10788	-0.0882115	-0.0494257	0.0893701	0.0966465	0.0820865	-0.104219	0.140531	0.111128	0.127668	0.0861323	-0.110073	0.108627	-0.0713136	-0.098948	-0.0945974	-0.174144	-0.0607157	-0.0444939	-0.0523868	-0.0640735
Anacetrapib (MK-0859)	CETP	0.0844298	0.0782397	0.125447	-0.0292399	-0.0399746	0.0379216	-0.162685	-0.0739431	0.132082	-0.0634035	-0.047577	0.107886	NA	NA	NA	NA	NA	NA	0.137906	-0.0958571	-0.140748	-0.0488315	-0.0642391	0.113786	-0.119855	-0.0795342	0.128815	0.0887341	0.0728839	-0.07718	0.16343	0.095	-0.0800273	-0.100528	-0.125182	-0.175906	-0.121823	-0.0909885	-0.0611557	0.0667173	0.0587529	0.0897473	-0.135304	-0.131377	-0.110178	-0.0502108	0.0721897	0.0312426
Aniracetam	AMPA Receptor-kainate modulator	-0.0954678	0.0900519	0.0812301	0.0594688	-0.0431786	-0.0248111	-0.143695	0.264543	0.100399	0.0961009	0.0408169	0.108112	NA	NA	NA	NA	NA	NA	-0.145255	-0.15618	-0.0867123	-0.0705215	0.067781	-0.0667619	-0.10787	0.1712	0.101913	0.0938007	-0.0829454	-0.148124	0.129033	-0.0718782	-0.0968328	-0.0652937	-0.0493357	0.200045	-0.255648	-0.0471758	0.0296898	-0.0789523	-0.107872	-0.0524522	0.095598	0.0693156	-0.0801183	-0.0276719	0.0320361	-0.0633696
Apixaban	Factor Xa	-0.0626856	0.0566814	-0.052342	0.0826376	0.0526561	0.0237183	-0.0804539	-0.0691596	-0.0991928	-0.0644076	0.0535641	0.0563081	NA	NA	NA	NA	NA	NA	-0.161165	0.0652859	0.0489862	-0.0814607	-0.0399052	0.108346	-0.160306	0.0843964	0.0659734	-0.0861736	-0.08317	-0.0935292	0.156055	-0.124591	-0.11586	-0.0947656	-0.0543783	0.140414	0.165153	0.124926	0.178553	0.0419763	-0.0689015	0.0430727	-0.0914177	0.118464	-0.0530122	0.0617413	-0.0327123	0.0264619
APREMILAST	PDE4 inhibitor	-0.0888422	0.0622843	-0.0540322	0.0579085	-0.0641539	0.0582187	-0.0571356	-0.124796	-0.107519	0.0565971	-0.0449185	-0.0627055	-0.128457	-0.0501266	0.0823765	0.0674432	0.0386243	0.0531883	-0.0687157	-0.108642	0.0946471	-0.0610465	-0.0806974	0.062348	-0.0694678	-0.175038	-0.0817576	-0.0708536	0.0669346	-0.0521156	0.095058	0.113245	0.180203	-0.0767103	0.0567041	0.0349112	0.0858707	-0.088146	-0.0861497	0.043912	0.0382899	0.0391117	0.101518	0.0498785	-0.0425093	0.0636802	-0.0424129	-0.0577008
AR-A014418	GSK3_	-0.191843	0.196195	0.132992	0.0925021	-0.0450462	0.0533084	-0.0875664	0.0876525	0.240502	0.116492	-0.0549674	0.04264	0.0605292	-0.0764623	0.05137	0.0480684	-0.0471173	-0.039678	0.0802198	0.11051	0.175238	0.0991704	-0.062899	0.0389304	0.0698466	0.0885538	0.092719	-0.0791991	0.06758	0.0681934	-0.069268	-0.0894869	-0.0823586	-0.0786908	-0.0603708	-0.0424414	0.103801	0.121899	0.142445	0.0733125	0.0827339	0.0742716	-0.0708357	0.0896404	0.0850692	0.0731418	0.0467735	0.0368798
AS-252424	PI3K	-0.0864912	0.120823	0.053874	-0.0632781	-0.0784188	-0.0898751	0.215238	0.173953	0.0623522	-0.0658299	0.063176	0.0826755	NA	NA	NA	NA	NA	NA	0.224453	-0.110028	-0.0712235	0.0893103	0.116289	-0.104072	0.0972226	0.0846342	0.0995895	0.0776685	-0.0629109	-0.125676	0.0947661	0.158697	0.0933675	0.220771	-0.078688	0.15501	-0.0971652	0.108155	-0.0870153	0.122084	0.0927827	-0.144669	-0.0841618	-0.138413	-0.0602813	-0.0461572	0.0436884	-0.0557126
AS-605240	PIK3CG	-0.0713034	-0.184694	-0.0933503	-0.0566072	-0.0403838	-0.043984	0.112046	-0.166034	-0.129011	0.0684932	0.0700006	-0.0556214	-0.130313	-0.0466415	0.0490226	-0.0837464	0.0401883	0.0427498	0.18141	0.116682	-0.124688	-0.115087	-0.116619	0.0687184	0.0635463	0.0795702	0.0609067	-0.0672614	0.0653518	-0.0692754	-0.0421988	0.0857022	0.0839327	-0.0913813	0.0589182	0.0814949	0.0917776	0.0622063	0.0771984	-0.0823531	-0.0493669	-0.0606374	-0.0776244	-0.116094	-0.090902	-0.0645918	0.106129	0.0606988
Asiatic acid	used in wound healing	-0.0916617	0.124904	-0.0396943	0.0307335	0.0407276	-0.0484753	-0.126588	0.0891379	0.103723	0.0766435	-0.0724956	-0.0813826	NA	NA	NA	NA	NA	NA	0.17815	-0.0900205	-0.079493	-0.0682805	0.075299	0.120664	-0.222208	-0.118688	0.0614314	0.0782182	0.0715453	-0.136656	0.0911811	0.119261	0.0793849	-0.0686547	0.0776425	0.173161	-0.10039	0.143405	-0.0681243	-0.0986694	0.0495502	0.125227	-0.104919	-0.0992911	-0.0920464	-0.0799934	-0.0600276	-0.0510721
AT-9283	Aurora A/B and JAK2/3 inhibitor	0.125572	-0.232335	-0.271286	-0.386763	-0.426694	-0.451306	0.121491	-0.131209	-0.109619	-0.231551	-0.384968	-0.539962	0.136989	0.0835572	0.0796196	0.187827	0.191882	0.177633	-0.0880071	-0.103947	0.1411	0.202597	0.467619	0.58275	-0.056498	-0.088835	0.10999	0.109601	-0.389291	-0.460761	-0.107179	0.080928	0.169309	0.266224	0.447092	0.554175	-0.10525	0.10166	0.179433	-0.228364	-0.357497	-0.477552	-0.0643578	0.112406	-0.0949002	0.305984	0.35488	0.433224
AT101	Bcl-2, Bcl-xL and Mcl-1	-0.114654	-0.177972	-0.0760081	0.0386568	-0.0424968	-0.0300499	-0.134209	-0.0877453	-0.103085	-0.0708106	-0.0932153	-0.0389224	NA	NA	NA	NA	NA	NA	-0.090711	-0.0863772	-0.102812	-0.0490773	0.0744206	-0.126551	-0.124358	0.106385	0.0960091	-0.0613352	-0.0944764	-0.0899254	0.226597	-0.108042	-0.118074	-0.108548	0.137122	0.177147	-0.120668	-0.111974	-0.108133	-0.054819	0.0455852	0.0890063	-0.175238	-0.114299	-0.0915415	0.046025	-0.0575349	-0.0764852
AT7867	AKT, S6K	-0.293387	0.208787	0.172196	0.114293	0.0922889	0.0376643	-0.247842	0.352588	0.199335	0.140377	0.153668	0.223536	NA	NA	NA	NA	NA	NA	-0.091079	-0.281462	-0.226477	-0.164193	-0.227749	-0.236864	-0.352161	-0.0760181	-0.138177	0.149753	0.0748271	0.123282	-0.100145	-0.102444	-0.142773	-0.135515	-0.0843409	-0.164178	-0.219807	-0.167861	-0.140955	-0.130719	0.062045	0.0441455	-0.0797341	-0.141877	-0.19164	-0.194901	-0.182895	-0.138376
Aurora A Inhibitor I	Aurora A	0.123509	-0.0854965	-0.126727	-0.144176	-0.0611791	-0.0866227	-0.0994922	0.235624	-0.0712645	-0.0662102	-0.0657638	-0.0579329	NA	NA	NA	NA	NA	NA	-0.128865	0.145664	0.103353	-0.13364	0.133747	-0.122549	-0.204057	0.100846	0.0694841	-0.195549	-0.0957615	-0.139763	0.14872	0.134236	-0.153769	-0.154304	0.0792499	-0.126057	-0.128907	0.0873122	-0.149744	-0.224417	-0.159864	-0.115711	0.127963	-0.120674	0.094273	0.151109	0.162541	0.152282
Axitinib	multitargeted RTK inhibitor	-0.127223	0.127086	0.0881979	0.0818664	0.0252462	0.0808247	-0.128804	-0.192828	-0.0935113	-0.134929	-0.135939	0.123935	NA	NA	NA	NA	NA	NA	0.129582	0.118419	-0.0848939	-0.173614	0.079582	-0.178793	-0.27387	0.0917762	0.158858	0.137406	0.101471	0.102058	0.0790026	-0.0772196	-0.0642676	-0.0882398	-0.0549863	0.101691	-0.0833519	0.160302	0.0565365	0.0892813	0.132268	0.144111	0.079206	-0.0610655	-0.0795251	-0.0416232	0.0458917	-0.0894624
AZ 3146	MPS1	-0.0898026	-0.105063	0.0642901	0.0478637	0.0414628	-0.0440707	-0.0977517	0.113418	0.189273	0.0495066	0.0966704	-0.0421263	NA	NA	NA	NA	NA	NA	-0.102964	-0.12622	-0.109361	-0.114954	0.0649763	0.0682238	-0.10816	0.0829325	0.125084	0.117688	0.114948	0.18152	0.109315	-0.121085	0.066421	0.0771419	-0.118076	0.20377	-0.0726124	-0.0919448	0.0911599	0.0571873	0.0443605	0.110307	-0.0720386	-0.0825347	-0.111276	-0.0897312	-0.101318	0.0764842
AZ 960	JAK2	-0.186626	0.0793989	-0.15264	-0.155438	-0.151069	-0.13081	-0.181085	-0.169918	-0.1902	-0.258344	-0.292935	-0.350196	NA	NA	NA	NA	NA	NA	0.129064	-0.172334	0.158589	0.13247	0.157995	-0.168552	-0.315793	0.104827	0.183677	0.129578	0.0809078	0.0697489	-0.106552	0.125449	0.0887041	0.151169	0.142007	0.1316	-0.215479	-0.178332	-0.171384	-0.0743523	-0.152255	0.173531	-0.0630219	0.0999892	-0.111119	0.151313	0.252603	0.202408
AZ20	ATR inhibitor	0.08302	-0.110468	-0.137835	-0.0374925	-0.0702168	-0.0895904	-0.112764	-0.136124	-0.210923	-0.085529	-0.141345	-0.0602623	NA	NA	NA	NA	NA	NA	-0.141881	-0.0951128	0.156194	0.136749	0.169748	0.204452	-0.217549	-0.15079	-0.0884911	-0.124294	-0.146358	-0.10091	-0.114764	0.180364	0.0891227	0.221865	0.154778	0.184903	-0.156497	-0.0743426	-0.180631	-0.143713	-0.0894802	0.18308	0.11716	-0.0830984	0.108075	0.144896	0.159858	-0.0824647
AZD-1480	JAK2 inhibitor	-0.102091	0.113495	-0.0792368	0.0632129	-0.0757245	-0.0678269	-0.0529137	0.12842	0.0856006	0.0904404	-0.0833014	0.045433	-0.0833325	-0.0543586	-0.0716259	-0.118205	-0.0430525	0.0563117	-0.119082	-0.172798	0.0807033	0.065927	0.0663501	0.118991	-0.0912045	-0.148353	-0.0446818	0.0361023	0.0945492	0.0834226	0.0796424	0.0644543	0.0927439	-0.116411	0.0559604	-0.0867783	0.0478972	0.0657594	0.087536	-0.0795979	0.0597235	0.0723835	0.0577342	0.128527	-0.0880152	-0.116865	0.0681827	-0.0412918
AZD2461	PARP inhibitor	-0.109677	-0.131563	-0.0859793	0.0562024	0.0279501	-0.0531995	-0.172585	0.0865973	-0.216906	-0.0820025	-0.0971712	-0.0985556	NA	NA	NA	NA	NA	NA	-0.1607	-0.159983	0.0718813	-0.0638308	0.14767	-0.156618	0.171031	0.173343	0.138907	0.115817	0.110637	0.170488	0.123491	-0.0777436	0.0515975	0.0577379	0.0552403	-0.096008	-0.146012	-0.0935455	-0.170729	-0.150304	0.165776	-0.138653	-0.116156	-0.128096	-0.0560605	0.066415	0.0678224	-0.0985012
AZD4547	FGFR1/2/3	-0.163313	-0.0553786	0.0580996	0.0338438	0.0406265	0.0335143	-0.0806452	-0.116264	0.0933774	0.105505	0.108327	0.162669	NA	NA	NA	NA	NA	NA	-0.169882	-0.0785097	0.0709469	-0.0522813	0.087408	-0.0747526	0.121514	0.18459	0.105766	0.137074	0.114822	-0.112467	-0.180895	0.148954	0.0875184	0.0789894	0.0501058	0.241834	-0.103885	-0.0655249	0.0724881	-0.0760645	0.105444	0.0794725	0.0878475	-0.142816	-0.119095	-0.0806786	-0.0809952	0.0437265
AZD5363	pan-Akt inhibitor	-0.155991	0.105857	0.105447	0.0867871	-0.0657638	0.0543147	-0.189326	0.223475	0.128737	0.139714	0.157172	0.127938	NA	NA	NA	NA	NA	NA	0.119507	-0.139026	-0.0726778	-0.137249	-0.0842577	0.146003	-0.0973014	0.210836	0.164613	0.0918566	0.161903	0.155049	0.154145	-0.200958	-0.1348	-0.0693555	-0.117539	0.0887404	0.159065	0.161407	0.159617	0.191846	0.160504	0.146749	-0.0818246	-0.0966747	-0.114679	-0.0696092	-0.0990719	-0.128072
AZD6244 (Selumetinib)	MEK1/2	-0.146491	-0.207144	-0.107818	-0.134802	-0.26292	-0.418463	-0.185402	-0.623445	-0.828989	-0.795569	NA	NA	NA	NA	NA	NA	NA	NA	-0.204525	0.105128	0.221467	NA	NA	NA	-0.13827	0.21629	0.345814	0.283618	-0.171483	-0.247666	0.0823785	0.0599596	0.155162	0.174834	NA	NA	-0.17643	-0.233004	-0.282158	-0.304802	-0.239123	-0.284738	-0.216014	-0.0741525	0.123475	0.149935	NA	NA
AZD8055	mTOR	-0.343924	-0.177164	-0.297081	-0.364709	-0.372336	NA	-0.214903	-0.118382	-0.22008	-0.204648	-0.38045	-0.438194	NA	NA	NA	NA	NA	NA	-0.132423	0.121156	0.180286	0.266189	0.187431	-0.278356	-0.205412	-0.209093	-0.22611	-0.210584	-0.247443	-0.228254	0.105962	0.133906	0.255143	0.366991	0.533722	0.605858	0.108251	-0.148325	-0.160966	-0.249494	-0.374506	-0.451155	0.0969441	0.122458	0.169352	0.222897	0.318613	NA
AZD8330	MEK1/2	-0.0821188	-0.0917876	-0.0962985	-0.18954	-0.320783	NA	-0.290616	-0.556621	-0.773688	-0.804208	-0.788262	NA	NA	NA	NA	NA	NA	NA	-0.128498	-0.0757629	0.23218	0.385812	NA	NA	-0.178362	0.145579	0.169514	0.190401	-0.14667	-0.327392	0.312094	0.202365	0.337759	0.457697	NA	NA	-0.0933976	-0.221675	-0.288256	-0.267304	-0.244376	-0.270685	-0.216093	0.0400622	0.151661	0.199221	NA	NA
Barasertib (AZD1152-HQPA)	Aurora B	-0.0689609	-0.099128	-0.244675	-0.27868	NA	NA	-0.151526	-0.105819	-0.27622	-0.237579	-0.321042	-0.430627	NA	NA	NA	NA	NA	NA	0.105916	-0.189732	-0.148054	NA	NA	NA	-0.107544	0.119845	0.101264	0.137558	-0.261443	-0.337997	0.150522	-0.136	-0.11112	-0.150076	-0.196504	0.39207	0.224417	-0.0738049	-0.265644	NA	-0.378303	NA	-0.0778557	0.0783524	0.135128	NA	NA	NA
Bazedoxifene HCl	strogen receptor modulator (SERM)	-0.0822055	0.116141	-0.053788	0.0673123	0.0388044	-0.0483485	0.202346	0.166265	0.0930734	0.0803896	-0.063691	-0.0550791	NA	NA	NA	NA	NA	NA	-0.207903	-0.15259	0.0790262	-0.0791808	-0.0784805	-0.142504	-0.0826636	0.224965	0.125906	0.115145	-0.0994499	-0.121246	0.119717	0.0734767	0.0975148	-0.0826407	0.0788583	0.119509	-0.13609	-0.0605507	0.105423	-0.0733132	0.109311	-0.0761519	-0.0548806	0.0639631	0.0461337	-0.0879359	-0.0530096	0.0318142
BECLOMETHASONE DIPROPIONATE	glucocorticoid steroid	-0.116495	-0.100915	0.172606	0.111036	0.0765211	-0.0453094	0.161143	0.112579	0.0843084	0.0992714	-0.116083	-0.0664468	-0.0666991	0.0473511	0.113292	0.135249	0.10878	0.127432	-0.116669	-0.149221	-0.153152	0.123595	0.117095	0.0705433	-0.0535517	0.0605953	-0.136326	-0.208401	-0.209759	-0.20058	-0.0749671	0.0574182	-0.0719869	-0.0754831	-0.114487	0.045984	0.0560831	0.0958139	0.0725211	-0.0775182	-0.064187	0.0444314	0.0902276	-0.186866	-0.138259	-0.0840578	-0.112904	-0.048403
Belinostat (PXD101)	HDAC inhibitor	-0.10932	-0.0568584	0.185391	0.11853	0.0614935	-0.060335	-0.13502	0.0832449	0.126891	0.139537	-0.0748907	-0.104422	NA	NA	NA	NA	NA	NA	0.180496	0.123365	0.239894	0.230986	0.238328	-0.129112	-0.187559	0.120181	0.201851	0.22702	0.189593	0.218247	0.15818	0.0634035	0.0857222	-0.114123	-0.0755684	-0.19303	0.124297	0.126324	-0.143045	0.0775191	0.0954437	-0.133345	-0.144037	-0.237411	-0.291075	-0.122262	0.0718679	0.0761073
BEXAROTENE	RXR agonist	0.105985	-0.0633979	0.0805913	0.114069	0.131042	0.169561	0.0640523	-0.105731	0.166801	0.117818	0.159709	0.192498	-0.103024	0.0474981	-0.0733397	-0.0399635	-0.0382849	-0.0524732	0.0643999	0.148158	-0.0909163	0.0975469	-0.0490357	0.115266	-0.0931857	-0.102667	-0.0744692	0.0619779	0.0567032	0.0516928	0.101762	-0.104891	-0.0653894	0.103901	-0.0509361	0.0590412	-0.0634951	0.119176	-0.0444685	-0.11053	0.0635818	0.0589156	0.0748276	0.0593037	-0.0692023	-0.0590419	-0.135578	-0.122049
BI-2536	Plk1 inhibitor	0.0648263	0.107989	0.118806	0.103347	0.0976807	-0.202292	0.101654	0.195002	0.300393	0.157923	-0.217114	0.230287	0.0394433	-0.0724243	0.246147	0.342195	0.149854	0.163422	-0.0893487	0.157015	0.125987	-0.256346	0.493483	0.340582	-0.082639	0.0458804	0.0624747	0.180131	0.139741	-0.307928	0.079217	-0.142273	-0.114548	0.0827788	-0.0652261	-0.177883	0.139433	0.162194	0.384796	0.155707	0.266791	0.194591	-0.0857209	-0.151453	-0.152067	-0.149358	-0.0881714	-0.0621893
BI6727 (Volasertib)	PLK1	0.187865	-0.267164	-0.353137	NA	NA	NA	0.309354	-0.202825	-0.169896	-0.37739	NA	NA	NA	NA	NA	NA	NA	NA	-0.131278	0.172256	NA	NA	NA	NA	-0.108215	0.176083	0.18721	-0.319521	NA	NA	-0.181102	0.227119	0.146534	0.153839	0.224614	NA	-0.0742039	-0.0796201	-0.150178	NA	NA	NA	-0.250538	0.086021	-0.136383	NA	NA	NA
BIBF1120 (Vargatef)	multitargeted RTK inhibitor	-0.0693285	-0.0843795	-0.0753792	0.0818143	0.0281821	-0.0584966	-0.132625	0.210097	0.0912234	0.127281	-0.053238	0.0690395	NA	NA	NA	NA	NA	NA	-0.21525	0.119459	-0.0873908	-0.139583	0.0560566	0.140624	-0.294965	-0.0704154	0.0815608	-0.126291	0.0654729	-0.159469	0.332108	0.0794317	0.13043	-0.196505	-0.0655136	0.280581	-0.0761759	-0.0816118	0.051273	0.0582799	-0.0670374	0.0377068	0.0838817	-0.116025	-0.116867	-0.101021	-0.0526157	0.0458133
BICALUTAMIDE	androgen receptor (AR) antagonist	-0.0816871	0.137205	0.0902404	0.0979748	-0.0857617	0.0450714	-0.0872381	0.266358	0.133069	-0.0639637	-0.0742344	0.0824459	0.0786291	-0.0751069	-0.0346502	-0.0464782	-0.0385251	-0.081761	0.122112	0.111169	-0.10495	-0.0621536	-0.0654429	-0.0702115	-0.0456793	-0.0899229	-0.0906712	-0.0503036	-0.0780484	-0.0630429	-0.0993977	-0.108648	0.0662522	-0.102821	-0.110845	-0.139621	0.107701	0.0754152	-0.0702944	0.0734385	-0.0520458	0.066201	-0.0667671	0.0929952	-0.0605897	-0.130302	-0.130937	-0.151495
BIRB 796 (Doramapimod)	pan-p38 MAPK	-0.148872	0.0931649	0.0740956	0.0479548	-0.0416192	-0.0258825	-0.193548	-0.182011	-0.0862779	-0.0636342	-0.0532599	0.0912273	NA	NA	NA	NA	NA	NA	-0.0982315	-0.12012	0.140899	-0.161857	0.177364	-0.108323	-0.269986	-0.0808016	-0.104223	0.128802	-0.0653216	-0.0657426	0.123823	0.133532	0.0985527	0.109066	0.117054	0.114289	-0.215872	-0.105658	-0.142412	-0.0994284	-0.101613	0.082583	0.0758976	0.0784094	0.0912095	0.110914	-0.0378402	0.0555912
BIX 02188	MEK5	0.321505	0.117975	0.0984691	0.162304	0.135138	0.060657	0.368634	0.229537	0.146941	0.150203	0.156409	-0.0892279	NA	NA	NA	NA	NA	NA	-0.136918	0.113144	0.167658	-0.133766	-0.151637	0.15711	-0.139789	0.159582	0.167194	0.116546	0.137369	0.183402	0.104724	-0.0688254	-0.16711	-0.170145	-0.125618	-0.120594	0.166784	0.215407	0.162902	0.039387	0.0961499	0.0878308	0.104555	-0.160016	-0.180268	-0.170718	-0.141444	-0.0613041
BKM120 (NVP-BKM120)	PI3K	-0.159259	-0.258161	-0.221027	-0.195004	-0.196477	-0.109235	-0.19202	-0.137039	-0.075859	-0.136608	-0.112248	-0.0735835	NA	NA	NA	NA	NA	NA	-0.0882783	0.132592	0.118817	0.192616	0.123283	-0.152439	-0.163116	-0.100226	-0.0984605	0.148647	-0.0963364	-0.202078	-0.147697	0.190815	0.176925	0.237352	0.164655	0.220701	-0.150129	-0.0898097	-0.211789	-0.217367	-0.273158	-0.229914	-0.0853127	-0.0617338	-0.0845758	0.154796	0.199489	0.120949
BML-190	cannabinoid CB2 receptor inverse agonist	-0.0807018	-0.0430709	0.042455	0.0388205	0.0269748	-0.0354649	-0.134897	-0.163621	-0.0770204	0.0844385	0.071636	-0.0545352	NA	NA	NA	NA	NA	NA	0.130562	0.111301	-0.082624	-0.0812596	-0.0495824	0.107602	-0.247916	0.0771644	-0.0478627	-0.0784902	0.129701	0.102736	0.143832	-0.124855	0.130195	0.0499112	-0.098701	0.109953	-0.0792164	-0.0967982	-0.0819427	-0.0557148	0.114181	0.130357	0.0724664	-0.0660517	-0.0605709	0.0428051	-0.0313908	-0.0236723
BMS-265246	CDK1/2	-0.107106	0.0655137	0.141931	0.0827369	-0.0502771	-0.120703	-0.104809	-0.110949	-0.0926862	-0.062211	-0.21803	-0.150131	NA	NA	NA	NA	NA	NA	0.11525	-0.263326	0.263182	0.343223	0.259291	0.128205	-0.275361	0.156561	-0.0789845	-0.0698057	-0.162895	-0.0811247	0.0748966	0.0871212	0.176941	-0.0751434	0.0613865	0.127005	0.140634	0.161283	0.122347	0.0487172	0.124039	0.225951	0.139038	0.0448765	0.0657055	0.0687564	0.12079	-0.126492
BMS-509744	ITK	-0.118828	0.111662	-0.148104	-0.0845089	-0.129994	-0.0672387	-0.0765273	-0.172355	-0.0761888	-0.182529	-0.0930852	-0.0922746	-0.0855991	-0.0616586	-0.0799361	0.0840688	0.128703	0.0336198	0.105315	-0.0870283	0.0693928	-0.101529	0.131604	0.106984	-0.087869	0.0786247	0.0511051	0.0878276	-0.15341	0.0852915	0.0974176	0.0908969	0.0964908	-0.129261	0.134001	0.0881833	-0.116756	0.080031	0.0621209	-0.116541	-0.164662	0.0688331	-0.0982944	-0.0912682	0.0902602	0.09967	0.0845619	0.0758142
BMS-599626 (AC480)	HER2,EGFR	0.103595	0.125046	0.0532016	0.0497371	0.080748	0.0691948	0.2239	0.134946	0.175901	0.0823502	-0.0545605	0.136389	NA	NA	NA	NA	NA	NA	0.218443	0.210641	0.159666	0.0768003	-0.0827939	0.124911	-0.173186	0.211969	0.0652791	-0.155426	-0.182746	0.0652149	0.0908008	-0.0595556	0.0615536	-0.0699139	-0.0952381	0.106389	-0.116983	-0.0689479	0.0573107	0.0743339	0.131165	-0.198429	-0.0845303	-0.096972	-0.0989515	-0.0766925	-0.0421007	-0.0340205
BMS-806 (BMS 378806)	inhibits the binding of HIV-1 gp120 to the CD4 receptor	-0.0798246	-0.0886723	0.114319	0.0756921	-0.0303529	-0.0669149	-0.0769795	0.101356	-0.0622069	-0.0897849	0.0799738	-0.0546477	NA	NA	NA	NA	NA	NA	-0.0817329	0.127251	-0.0907794	-0.0705523	-0.0465365	-0.119597	-0.102442	0.167083	0.137675	-0.0935471	0.047788	0.0818648	0.1023	0.0830823	-0.139044	-0.0580474	-0.0838255	-0.122751	-0.0927971	0.0618605	0.127408	0.0404219	0.0950385	-0.07059	-0.123157	-0.104749	0.0717963	0.0512337	0.0439471	-0.034108
BMS-911543	JAK2 inhibitor	-0.0772628	0.201729	0.0743047	0.0772771	0.104	0.0727007	0.12596	0.142325	-0.0901832	0.0848805	-0.0822799	0.0553432	-0.0558985	-0.0367785	-0.0769432	-0.0497911	-0.0402612	0.0294568	0.134087	0.221093	0.122484	0.0873626	0.0719451	-0.0866337	0.103305	0.155983	0.0503715	0.0311617	0.0349192	0.0685346	-0.135819	0.129248	-0.038858	-0.0851908	0.057282	-0.0449127	-0.127943	0.131493	0.100071	-0.103379	-0.0615712	0.0504106	-0.130187	-0.0753443	-0.0328256	-0.0506294	-0.0574745	-0.0380145
Bosentan Hydrate	Endothelin Receptor antagonist	0.0845029	0.0956729	0.111346	0.10312	0.0595664	0.0509472	0.224777	0.11791	0.0869385	0.130053	-0.0432265	-0.0981649	NA	NA	NA	NA	NA	NA	-0.157395	-0.116235	-0.16573	-0.115892	-0.101846	-0.336078	-0.172402	-0.0666875	0.0851228	0.114017	-0.07132	0.148113	0.137867	-0.112667	-0.0888985	-0.120244	-0.0981768	-0.181927	-0.123633	0.262951	0.0536948	0.0784812	0.0863191	0.212417	0.0877663	-0.0525167	-0.0920637	-0.0893397	-0.0911135	-0.0538672
Brinzolamide	Carbonic anhydrase II inhibitor	0.160877	0.0659969	0.0717065	0.0884709	-0.0599468	-0.0395706	-0.174142	0.153417	-0.0911708	0.092213	0.0375963	0.0678801	NA	NA	NA	NA	NA	NA	-0.133806	-0.0724596	-0.0823119	0.0883171	-0.0858804	-0.068733	-0.118184	0.0723705	0.0727381	0.085996	-0.0425836	0.0581515	0.149647	0.147155	0.164938	-0.114872	-0.0759637	-0.131473	-0.167468	0.100211	-0.0574915	-0.13923	0.0667795	0.075186	0.0951467	0.0786551	0.0961618	0.0905771	0.0401726	-0.0461342
BS-181 HCl	CDK7	-0.174104	0.05386	0.0409537	0.0797482	0.058428	0.0410672	-0.143178	-0.18761	0.0934519	0.082729	0.087874	-0.0349066	NA	NA	NA	NA	NA	NA	0.109508	0.125039	0.095478	-0.0886401	-0.0516531	-0.0916828	-0.153032	-0.11894	-0.127393	-0.133534	-0.137978	-0.116053	0.198819	0.06919	0.121289	0.0994319	-0.0571898	0.110185	-0.148945	-0.055949	0.120481	0.0781722	0.075844	-0.100423	0.0934599	-0.123338	-0.0582312	-0.0791357	-0.0326664	-0.0624394
btp2	blocker of store-operated Ca2+ entry	-0.0527019	0.11492	-0.130783	0.0934565	0.0469241	-0.0427715	-0.0890266	0.14459	0.0608706	0.079339	0.0953948	0.112273	0.103209	-0.111697	-0.0684113	0.111793	0.0551782	-0.0320663	-0.114097	0.0959048	0.0700086	0.089462	-0.0451252	-0.0711514	0.0715141	0.0672213	-0.0555376	-0.055909	-0.0549701	0.0583182	0.0961657	0.104367	0.132025	0.121727	0.0944074	0.102944	-0.0760727	0.0590567	-0.086051	-0.0478869	-0.0352373	0.0568721	-0.0949588	0.135817	-0.0933286	0.135101	0.0604067	0.0739723
BUDESONIDE	glucocorticoid steroid	0.0688215	0.152179	-0.0928043	-0.0804153	0.144654	0.082684	-0.0815736	0.134234	0.177102	-0.131062	0.0627706	-0.115948	0.0680136	0.0801826	0.206019	0.126328	0.134578	0.1641	-0.155403	-0.218066	-0.0890866	-0.134949	-0.188531	-0.14024	-0.137438	0.0798673	-0.126526	-0.153049	-0.25132	-0.282016	0.0516901	0.0801843	-0.0837546	-0.0488881	-0.0598231	0.0797026	-0.101641	-0.134376	-0.174834	-0.0674756	-0.0772043	-0.15056	-0.0772227	-0.0951735	0.0932492	-0.0597273	-0.11691	0.0501961
BUPARLISIB	PI3K	-0.0841759	-0.412943	-0.148077	-0.42348	-0.235419	-0.242623	-0.183824	-0.286931	0.140194	-0.471581	-0.195308	-0.234074	-0.0541744	-0.0777324	0.167123	0.164474	0.214157	0.138666	0.0664351	-0.105176	-0.0694397	-0.245111	0.109103	0.194669	-0.0719633	0.0870647	0.0520404	-0.254222	-0.198109	-0.181701	-0.0685395	-0.0826631	0.156057	0.137302	0.204798	0.204267	-0.099893	-0.130445	-0.0573745	-0.314125	-0.166805	-0.209825	0.0894284	0.113445	0.0849721	0.120304	0.182054	0.171634
BX-795	PDK-1	0.178057	0.12843	0.132206	0.139041	0.090591	0.0759053	-0.229346	0.183199	0.20888	0.132271	0.126953	0.164124	NA	NA	NA	NA	NA	NA	-0.164504	-0.137685	-0.0733068	-0.119994	-0.130319	-0.187783	-0.220658	0.103783	0.139766	0.158381	0.146867	0.127026	0.0869034	-0.172444	-0.118985	-0.0597369	-0.076026	-0.119044	0.163833	0.175991	0.074955	-0.113053	0.0761963	0.100707	-0.123626	-0.148881	-0.0957991	-0.0916253	-0.0842702	-0.131581
BX-912	PDK-1	-0.0866909	0.119106	0.0358837	0.0497733	0.0348894	0.0422857	0.204464	0.122626	0.0691173	0.136567	0.0632599	0.137376	NA	NA	NA	NA	NA	NA	0.134405	-0.11529	0.0768831	-0.089617	-0.0760042	-0.12031	-0.129127	0.108101	0.0842809	0.153922	-0.0622403	-0.167524	0.12126	0.232804	0.106028	0.0519402	0.0758904	0.128469	0.178732	-0.0810277	-0.0976787	0.0460893	-0.0968911	0.0973813	-0.162017	-0.110749	-0.093321	-0.0483659	-0.0343976	-0.0298178
Cabozantinib malate	multitargeted RTK inhibitor	-0.0815507	0.100399	0.115653	0.0751698	0.0600899	0.0327568	-0.117832	0.0684613	-0.0790675	0.088433	0.0899019	0.0458431	NA	NA	NA	NA	NA	NA	-0.172797	0.110207	0.0943959	0.122628	0.0449114	0.111509	-0.126155	0.0608032	-0.0576816	-0.0721825	-0.0521746	-0.139533	0.130782	0.113988	0.0881431	0.0825042	-0.0758908	0.22202	0.129523	0.185471	0.142783	0.0692864	0.0478153	0.152944	-0.0951018	-0.104936	-0.0734723	0.095354	-0.0532974	-0.0386608
CAL-101 (GS-1101)	PI3K	-0.052794	-0.0707541	0.0700937	0.0302231	-0.0603307	-0.0501339	-0.116953	0.202084	-0.11646	0.115384	-0.0716426	-0.130406	NA	NA	NA	NA	NA	NA	-0.0884763	-0.102237	-0.0717853	0.0570723	0.0496982	-0.245376	-0.16363	0.0875015	0.131447	0.0654671	0.0566632	-0.0812845	0.0708661	0.0766504	-0.0630349	-0.102113	-0.0907512	0.13934	-0.0926741	-0.172748	-0.0778806	0.0754615	0.0538677	0.164577	-0.0706071	-0.0704775	0.0568261	-0.0418944	0.0452528	0.0328403
Canagliflozin	SGLT2	0.0827485	-0.039589	-0.107368	0.0554277	-0.057898	-0.0312446	-0.133115	0.159335	0.10503	0.0750552	-0.0503258	0.0343239	NA	NA	NA	NA	NA	NA	-0.151483	-0.137509	0.103006	0.0764427	-0.0402517	0.14178	0.108548	0.17027	0.223032	0.138357	-0.161662	0.130812	-0.117369	-0.0689444	-0.0656818	0.087566	-0.105337	-0.183426	0.173076	0.168201	0.201043	0.149847	0.161483	0.212866	-0.200676	-0.108103	-0.0740296	-0.0802347	-0.0652115	0.0464729
Capeserod	selective 5-HT4 receptor partial agonist	-0.0707375	-0.113038	-0.0457735	0.0734327	-0.0717386	0.0821247	0.0871007	0.11288	0.0706084	-0.148026	-0.0959185	-0.0854734	0.0536267	-0.0940493	-0.075341	-0.0337646	0.0442974	0.0522053	0.126027	0.138538	-0.0745632	0.0572093	0.0782137	0.108294	0.0810074	-0.120733	-0.126096	0.0631626	0.091132	0.0392162	-0.0925403	-0.107651	-0.107244	0.0387489	-0.0655027	-0.0602977	-0.0903067	0.0978566	-0.108921	-0.0423407	0.0520739	-0.04163	0.159112	0.208384	-0.217997	0.148671	0.115326	-0.0993921
Captopril (Capoten)	angiotensin-converting enzyme (ACE) inhibitor	-0.10559	-0.0887258	0.070969	0.0353535	-0.0565696	-0.0414022	-0.194181	0.108904	-0.0665364	0.0720876	-0.081111	-0.0798471	NA	NA	NA	NA	NA	NA	0.148329	-0.132724	-0.205034	-0.0941476	-0.0536644	-0.141599	-0.104068	0.166063	0.170199	0.0779523	0.100475	-0.152923	0.0736523	-0.0584215	0.067952	0.106062	-0.060758	0.064806	-0.151534	0.090555	0.176694	0.114739	0.0843933	0.200993	-0.129549	0.10814	-0.0846951	-0.0526948	-0.0557341	-0.11634
Carvedilol	beta blocker/alpha-1 blocker	0.0736167	-0.164014	0.12839	0.0531331	0.0406731	0.032011	-0.106404	0.258672	0.192366	-0.0978648	0.074194	0.0438701	NA	NA	NA	NA	NA	NA	-0.277867	-0.089438	0.0491462	-0.0632491	-0.103945	0.266322	-0.160373	-0.127787	0.11653	-0.125644	-0.115147	-0.0953358	0.204134	-0.106315	0.0564117	0.129307	0.0676145	0.0711329	0.204179	-0.127006	0.0656168	-0.0949767	-0.0455328	-0.105698	0.0844611	-0.0567657	-0.07291	-0.0564838	-0.0261923	-0.0501072
CCT128930	Akt2	0.125982	0.0810424	0.0297042	0.102114	0.0269327	0.0219141	-0.145455	0.213799	0.184176	0.177463	0.0775257	-0.105842	NA	NA	NA	NA	NA	NA	0.104834	0.0990226	-0.108614	-0.0883842	-0.0657618	0.075813	-0.139501	0.0972089	0.134061	0.0915388	0.127112	0.137316	-0.181566	-0.0578164	-0.142809	-0.123227	-0.0886889	0.0818623	-0.074574	0.107931	0.0931429	0.12561	0.0648795	-0.064413	-0.125275	-0.132744	-0.0885014	-0.090673	-0.140304	-0.125712
CELECOXIB	selective COX-2 inhibitor	0.0876389	-0.103039	0.0633069	0.0698917	0.0494784	-0.0529386	0.15445	0.16412	-0.130769	-0.0780845	0.0802274	-0.0658367	0.0937894	0.104202	0.0831296	-0.0664427	-0.0470872	-0.0223567	-0.0738374	0.170025	-0.0556809	0.0975794	0.101045	0.0652853	0.0507983	0.0965194	0.0959073	-0.0558003	-0.0650403	-0.0414568	-0.121912	0.0596758	0.0616397	-0.0737235	0.0709174	0.0361404	-0.0430298	-0.196678	-0.123357	-0.0440539	-0.0611927	-0.0800413	-0.0670265	-0.0728663	0.0601817	0.0491278	0.0959334	-0.0567049
Cepharanthine	TNFi	0.149794	-0.0838498	-0.0954569	0.0501073	-0.0519825	-0.054506	-0.22434	0.0640481	-0.163753	0.108515	0.0611955	0.103505	NA	NA	NA	NA	NA	NA	-0.169614	-0.131284	0.0750215	-0.0512221	-0.081875	-0.10543	0.166185	-0.168305	0.0622739	0.107724	-0.105839	-0.0623504	-0.167855	0.110321	-0.148914	-0.0845355	0.0450349	0.0800664	-0.182258	-0.0610573	-0.156653	0.0686327	0.0480896	0.173958	-0.080945	0.0780867	0.110098	0.113374	0.0635241	0.0514767
CERITINIB	ALK inhibitor	0.136746	-0.161298	-0.288721	-0.297822	-0.167698	-0.203929	0.0704567	-0.199859	0.207375	-0.0941835	-0.110626	-0.146647	0.0542853	0.0790927	-0.053276	0.12533	0.12449	0.0727918	0.0889331	0.12781	0.0967742	0.0968566	0.0641712	0.0643397	0.0948024	-0.0639994	0.114988	-0.0730479	-0.127762	-0.170611	-0.0527249	0.0592283	0.0720456	-0.0904182	0.106356	0.126759	0.074247	0.124196	0.0498866	-0.134286	-0.0967026	-0.12139	0.0974806	-0.150522	-0.0409317	-0.0312972	0.0597683	0.0356165
CHIR-99021	GSK-3	0.0543768	-0.132997	-0.175935	-0.089112	-0.0793388	0.0527075	-0.183896	-0.134186	-0.11926	-0.113275	-0.0489461	-0.104383	-0.0456778	0.120137	0.0600267	0.0783018	-0.0403023	0.0742628	0.0984085	-0.174134	0.244918	0.127376	0.245435	0.198885	0.132977	-0.0774395	-0.0771837	0.117364	0.161001	0.121787	0.0849178	-0.109338	0.0742025	0.0574492	0.115541	0.191018	-0.0475466	-0.1373	0.0723547	-0.0438726	0.0722496	-0.0499145	-0.0951906	-0.0835772	-0.102661	0.0886554	-0.0814217	0.0936724
CI-1040	MEK1/2	-0.0997774	-0.100504	0.0947562	-0.0976637	0.209259	-0.248747	0.128837	-0.24309	-0.414312	-0.722701	-0.646342	-0.817485	-0.0533137	-0.0733124	-0.162404	-0.20023	-0.273233	-0.17282	0.120879	0.127426	-0.101127	-0.0653034	-0.069906	0.2679	-0.059738	0.215699	0.114879	0.0861077	0.0742441	0.134106	-0.108437	-0.0863179	-0.0473528	0.126707	0.08242	0.151054	0.0612198	-0.111696	0.0970109	-0.249962	-0.132409	-0.203234	-0.130788	0.0972351	0.0425867	-0.0780195	0.0832045	0.123476
Cilomilast (SB-207499)	PDE4	-0.0575505	-0.075282	-0.0660092	0.0788447	0.027563	0.0582313	-0.122507	0.107895	0.0872751	0.0754816	-0.0875199	0.124588	NA	NA	NA	NA	NA	NA	0.0880146	0.0836873	0.124717	-0.0593499	-0.0938925	0.168293	-0.0925791	-0.0470923	0.125516	0.0982686	-0.135943	0.102791	0.0881205	-0.0887863	-0.108988	-0.133437	0.0975237	-0.137986	-0.163292	0.0956599	-0.110876	0.0510735	0.149145	-0.0643596	-0.117505	-0.061699	-0.103447	-0.0386611	-0.040557	-0.0630797
CIPRALISANT	histamine H3 antagonist	-0.132413	-0.215476	-0.12322	-0.11286	-0.0804512	-0.0832316	-0.271486	-0.107862	-0.216042	-0.0717436	-0.100209	-0.106692	-0.089783	0.0540515	0.0891423	0.0897684	0.102501	0.0387551	-0.0773548	-0.132457	-0.146858	-0.13368	-0.0491909	-0.0450702	-0.0696684	0.0747318	0.0525264	0.090787	-0.096402	-0.0600427	0.0626466	0.141945	-0.0748244	0.0602598	-0.0676006	-0.0677077	-0.0854618	0.171708	0.0655785	-0.104905	-0.0679938	-0.0787063	0.153791	0.1012	0.0430946	0.0545657	-0.0449779	-0.0353698
Clemastine Fumarate	histamine H1 receptor antagonist	-0.162281	0.0739199	0.0643009	-0.0653331	-0.0604536	0.0399967	-0.122171	0.0912567	-0.130556	-0.0675582	0.0333234	0.0628178	NA	NA	NA	NA	NA	NA	0.0997631	0.101219	0.0985366	-0.068415	0.0746132	0.0618999	-0.131571	0.192081	0.11368	0.085533	0.224155	0.189498	0.152559	-0.0595253	0.0790194	0.0912574	0.0519562	-0.11588	-0.145892	-0.0612777	-0.100809	-0.0976836	-0.0572056	-0.0495507	-0.133016	-0.169615	-0.10609	-0.088584	-0.0709756	-0.0577829
CLOTRIMAZOLE	alters the permeability of the fungal cell wall by inhibiting the biosynthesis of ergosterol	-0.10496	-0.113927	-0.0837666	-0.0565502	-0.0430977	0.0407228	0.100333	0.16755	-0.175026	-0.0620342	0.0415333	-0.0306514	-0.165654	-0.167059	-0.135681	-0.0645192	-0.0808811	0.0370812	-0.0982408	-0.101143	-0.108368	0.07956	0.074962	-0.0493034	0.0510502	0.123531	-0.0886914	-0.0813924	-0.0464091	0.064699	-0.0776094	0.0617594	0.105403	0.0594122	0.0928751	-0.0832111	0.107443	-0.150977	-0.0828764	-0.0709745	-0.0349715	-0.0780205	0.0706791	-0.0656047	0.0964371	-0.101572	-0.0426039	-0.0514562
Costunolide	inhibits FPTase	-0.0802586	-0.0610534	0.0617868	0.0740507	0.0370605	-0.0550362	-0.0973945	-0.12634	-0.0809454	0.0661996	-0.0725918	0.0815274	NA	NA	NA	NA	NA	NA	-0.160479	-0.116234	0.0493665	-0.0711247	-0.121648	-0.112368	-0.219118	0.144514	0.12984	0.134867	0.113686	-0.0608804	0.126487	0.123722	0.0927973	-0.0954763	0.0770975	0.126452	0.210846	0.202577	-0.0852923	0.109518	-0.0828821	0.0694327	0.104962	-0.0718252	-0.08225	-0.0647329	-0.0848214	-0.0440731
CP-724714	selective of HER2/ErbB2 inhibitor	-0.0662552	-0.1061	0.0795242	0.106299	0.0505161	0.0453671	0.0964686	-0.151656	0.0718008	0.080359	-0.0900829	-0.0756608	-0.101923	-0.0656954	0.0733106	-0.0923599	-0.0569276	-0.0501069	0.0557619	0.0785631	0.118786	-0.17239	0.0726876	0.0852744	0.0618742	0.0725882	0.0593479	0.0702895	0.0290029	0.0480474	-0.0699545	0.10607	-0.0843267	0.0837498	0.0516282	-0.0801164	-0.0924673	0.111101	0.117477	0.0529201	0.0434341	0.0439349	0.0730589	-0.0985002	0.100563	-0.0549803	0.0805248	0.0424591
DABRAFENIB	BRAFV600E	-0.112515	0.086033	-0.0936424	-0.181662	-0.228528	-0.353088	0.120271	-0.390973	-0.390147	-0.732081	-0.631418	-0.801599	-0.076846	0.108915	0.111533	-0.1074	-0.128223	-0.13218	-0.046739	0.0936372	-0.134747	0.0651674	0.126591	0.223881	0.115406	0.124448	0.200952	0.180523	0.117467	0.141999	0.0768582	-0.0582877	0.197762	0.212613	0.2993	0.398126	-0.0797778	0.0716113	0.0982953	-0.364894	-0.146898	-0.160062	-0.0788935	0.0816866	0.130435	0.151615	0.176592	0.226816
Dabrafenib (GSK2118436)	BRAFV600	0.26345	-0.207893	-0.149647	-0.257551	NA	NA	-0.387341	-0.662597	-0.768655	NA	NA	NA	NA	NA	NA	NA	NA	NA	0.269474	-0.0531822	0.144944	NA	NA	NA	-0.136627	-0.108359	0.246755	0.25053	-0.106339	-0.310781	0.169715	0.227212	0.47191	NA	NA	NA	-0.0907318	-0.28865	-0.362151	-0.349968	-0.369878	-0.284809	-0.113842	0.105542	0.264428	NA	NA	NA
Dacomitinib (PF299804, PF-00299804)	pan-ErbB inhibitor	-0.0950366	-0.0527365	-0.0788343	-0.0342504	-0.0343099	-0.0573136	-0.153528	0.0976472	-0.113885	0.110522	0.0918256	0.051367	NA	NA	NA	NA	NA	NA	-0.169016	-0.0798302	-0.0886392	-0.0549714	-0.0663887	0.104094	0.12076	0.0901745	0.168718	0.139114	0.0524142	0.0968954	0.138986	-0.0914839	-0.136661	0.0548053	0.107432	0.157706	-0.100868	0.169498	-0.0664968	-0.0999947	0.0703403	0.10296	-0.193931	-0.105704	-0.127988	-0.117257	-0.0701746	0.0551873
Dalcetrapib (JTT-705)	CETP	-0.173323	-0.104821	0.096918	0.0752939	0.0552211	-0.0366232	-0.109412	-0.18049	-0.0619751	-0.10715	-0.070556	0.0725176	NA	NA	NA	NA	NA	NA	0.153439	-0.0792066	-0.0580774	0.174302	0.0848635	-0.140477	-0.247937	-0.0985404	-0.147072	-0.13733	-0.200152	-0.203378	0.156278	0.0889619	-0.132973	0.136013	0.0772153	0.205507	0.212823	-0.094916	-0.0758885	0.0766427	0.0906054	0.0794574	-0.139805	-0.0862398	-0.0537971	0.168809	0.07768	-0.0741241
Dapagliflozin	hSGLT2 inhibitor	0.151754	-0.0882018	-0.0344799	0.0661886	-0.0355708	-0.0398512	-0.137317	-0.0832427	0.0925966	0.0758412	0.0667832	0.0472492	NA	NA	NA	NA	NA	NA	-0.149827	-0.195201	-0.0438351	0.0497539	-0.0649889	-0.087451	-0.109711	-0.21439	-0.108379	0.0673176	0.0571063	0.0990678	0.184067	0.0983271	0.117368	0.0919333	-0.116397	-0.186299	0.134758	0.115297	0.146865	0.128355	0.105122	0.105497	0.0874841	-0.130509	0.112847	0.082639	-0.101241	-0.0581769
DASATINIB	ABL, SRC	-0.0552132	-0.465843	-0.562965	-0.626728	-0.552321	-0.5654	0.067626	-0.657651	-0.507821	-0.589476	-0.572721	-0.698622	-0.123442	0.121516	0.140276	0.242546	0.258798	0.27303	0.0785171	0.248964	0.317316	0.286926	0.41386	0.594365	-0.0377994	-0.229895	-0.426707	-0.506199	-0.533027	-0.495223	0.0241637	0.159464	0.301253	0.267914	0.36023	0.416134	-0.131127	-0.399786	-0.376276	-0.592477	-0.486302	-0.501126	-0.0902996	0.182745	0.206916	0.384226	0.250036	0.338188
Daunorubicin HCl	Topoismomerase	0.163425	-0.245376	NA	NA	NA	NA	0.346937	-0.243141	NA	NA	NA	NA	NA	NA	NA	NA	NA	NA	NA	NA	NA	NA	NA	NA	NA	NA	NA	NA	NA	NA	NA	NA	NA	NA	NA	NA	0.483371	NA	NA	NA	NA	NA	0.466471	0.177776	NA	NA	NA	NA
DCC-2036 (Rebastinib)	Bcr-Abl inhibitor	-0.0990566	-0.0842994	-0.0931664	-0.111829	-0.0883883	-0.04805	-0.257621	0.247725	0.189007	-0.0612817	0.114843	0.154461	NA	NA	NA	NA	NA	NA	-0.122294	-0.150946	0.0719933	-0.0677278	0.0492071	0.19721	-0.20441	0.121766	-0.0879857	-0.0511068	-0.0951128	-0.160491	0.287139	0.206611	-0.125044	0.158607	0.140856	0.0767977	-0.171153	-0.0879754	0.049315	-0.154277	-0.0744297	0.0996049	0.0811936	-0.0623866	0.0708331	0.0872455	0.107562	-0.0460036
DEFACTINIB	selective FAK inhibitor	-0.171458	0.194368	0.0739381	-0.0517329	-0.0448174	-0.0653575	-0.110797	-0.0812638	-0.127006	0.0720031	0.0730382	-0.0763311	-0.0894614	0.144173	-0.0570374	0.0535479	-0.0420416	0.0858541	0.121194	0.0747156	-0.0612985	0.141282	-0.0626295	0.0520897	0.09077	-0.0665685	0.0841958	-0.116823	-0.144377	-0.0584644	0.0660528	0.0616008	-0.101601	0.143004	0.0620986	0.0767541	-0.1389	-0.0920236	0.0991021	-0.0619483	-0.0950169	-0.109789	0.071884	0.0674038	-0.106689	-0.0377509	0.0619642	0.0505525
Deforolimus (MK-8669)	mTOR	-0.08457	-0.0652517	-0.0511615	0.0950208	0.0947398	0.152385	-0.146334	0.148707	0.168138	0.0897738	0.102859	0.139801	NA	NA	NA	NA	NA	NA	0.128232	-0.12241	-0.109788	-0.157872	-0.134087	-0.13438	0.222098	-0.102715	0.126801	-0.0872842	-0.122624	-0.163399	0.183317	-0.100414	0.168117	0.234703	0.233328	0.206421	-0.101587	-0.0795458	-0.121669	-0.0911594	0.0714572	-0.0632739	-0.168613	-0.155086	0.0967169	0.075948	0.095913	-0.0831764
DEXAMETHASONE	glucocorticoid, agonist of the glucocorticoid receptor (GR)	0.081953	-0.165148	0.0571605	0.12714	0.0672065	0.0693503	-0.0974701	-0.0895877	-0.118592	-0.0993046	-0.103149	-0.180507	-0.0454342	-0.114776	0.178471	0.1563	0.116916	0.101766	-0.106948	-0.217004	-0.236706	-0.130053	-0.0947454	-0.0963172	-0.0946787	-0.183354	0.0777837	-0.126319	-0.203492	-0.174535	0.103274	0.163106	-0.121085	-0.0983227	-0.115076	0.0396674	-0.0499713	-0.12696	-0.0870219	-0.105542	-0.0755201	0.0363628	0.0943127	-0.0973085	-0.0680967	0.10931	-0.0758621	-0.036833
DIBUCAINE	local anesthetics. reversibly binds to and inactivates sodium channels in the neuronal cell membrane	-0.107793	0.222561	0.0776046	-0.0435299	-0.0537642	-0.0588073	0.0348943	-0.174745	-0.152416	-0.133048	-0.0698682	-0.0858636	-0.0899806	0.116737	-0.0594618	0.058187	-0.0744853	-0.0674029	-0.112046	-0.0881429	-0.154283	-0.139206	0.100826	-0.0620511	-0.132162	-0.0739777	-0.0969019	-0.0501841	-0.0452651	-0.0548493	-0.0875871	0.131541	-0.0974473	-0.0591789	0.0775985	0.0475214	-0.0996298	-0.0665434	-0.105788	-0.0951619	-0.122604	0.0391576	-0.0916734	0.0678926	0.126858	0.0841718	0.0378489	0.0335491
DILAZEP	vasodilator that acts as an adenosine reuptake inhibitor	0.0467523	0.0997717	-0.0686231	0.0952321	-0.10524	0.0539271	-0.0705847	0.122301	0.0920421	-0.102993	0.0798044	-0.0976524	-0.110226	-0.135285	0.0894573	-0.0935652	-0.0484384	-0.0476902	-0.10813	0.171102	0.0936388	-0.0709325	0.178652	0.0843926	0.0842349	-0.145187	0.0690064	-0.0499272	-0.0532669	0.0470428	0.104236	0.103876	0.0880888	0.104798	0.127008	0.0822034	-0.0528822	0.0514789	0.0624089	0.118695	0.0489153	-0.0440645	-0.0967871	0.147557	-0.153163	0.0490435	-0.0864558	0.042241
DIPYRIDAMOLE	PDE	0.046499	-0.0755141	0.105887	0.0590196	0.045216	-0.0766586	-0.0737778	0.181686	0.150483	-0.169233	-0.179489	-0.137848	-0.0642038	-0.131394	0.12674	0.0869868	0.0558352	0.0598316	-0.104463	-0.136381	0.0732859	0.177003	-0.105973	0.0868819	0.0837069	0.153898	-0.128942	-0.082587	-0.10452	0.087818	0.110501	0.151922	0.241705	0.158489	-0.0679795	0.0931547	-0.084005	-0.0803414	0.0986533	-0.0563375	-0.0614948	0.0995917	-0.0620056	-0.0915653	0.174587	-0.105043	-0.127291	-0.0889443
DMXAA (ASA404)	vascular disrupting agents	0.155399	0.109316	0.0957071	0.0577678	0.0304637	0.0829357	-0.188416	0.093023	0.0446122	0.0591279	-0.0354728	-0.0605197	NA	NA	NA	NA	NA	NA	0.15397	-0.0866357	-0.0895728	-0.0630312	-0.0800288	-0.231523	-0.126187	0.0849118	0.0700275	0.0702612	0.1228	-0.0628728	0.183127	0.146833	0.0761246	0.0993325	-0.0759475	-0.18605	0.124693	0.122458	-0.0549402	0.0866676	-0.117101	0.087055	-0.0981565	-0.181454	0.151922	-0.0679299	-0.0997127	-0.0672487
Dovitinib Dilactic acid (TKI258 Dilactic aci	multitargeted RTK inhibitor	0.166869	-0.058622	0.0607544	-0.101902	-0.0845353	-0.0663982	-0.157455	-0.2772	-0.204869	-0.132513	-0.163495	0.119235	NA	NA	NA	NA	NA	NA	0.0815916	0.212239	0.143607	0.187066	0.177092	-0.158805	-0.126388	0.124562	0.165174	0.073331	-0.095667	-0.271881	0.107382	-0.119692	0.20437	-0.161012	0.294068	0.330288	0.173491	-0.139089	-0.0972027	-0.211038	-0.189	-0.121353	0.0753402	0.192765	0.171205	0.246357	0.279058	0.144348
Dutasteride	5-_ reductase inhibitor	-0.20119	-0.0813791	-0.0679536	-0.106897	-0.0921667	0.0729413	-0.123167	0.138971	0.0568828	-0.0596303	0.0743323	-0.055039	NA	NA	NA	NA	NA	NA	0.0905175	0.0687923	0.0710147	-0.0542803	0.0746031	-0.0992799	0.195206	0.252331	0.116798	0.12056	0.0716995	0.0901597	0.183577	0.0826416	0.17383	0.125801	-0.0672148	0.273593	-0.0537898	-0.0925012	0.0543031	0.0734556	0.100567	-0.0840054	0.0991508	0.0458357	0.0368185	0.0568813	0.0527087	0.0852556
Embelin	XIAP	0.17193	0.110525	-0.0526149	0.0350992	-0.0903671	-0.0331868	-0.197257	0.170789	0.115027	-0.0323912	0.0713627	0.0371618	NA	NA	NA	NA	NA	NA	-0.162173	-0.112384	-0.0608517	0.061919	0.0663629	-0.14178	0.120571	0.186626	0.131914	0.0650664	0.110997	-0.0817492	0.158685	-0.146984	0.0468364	-0.103127	-0.0988896	-0.0927057	0.115924	-0.0881347	0.138201	0.140182	0.0970986	0.122224	-0.0946202	0.0531103	0.0700279	-0.0651359	-0.0518671	-0.0320762
Entacapone	COMT inhibitor	-0.0640899	0.0890201	-0.075533	0.0779287	0.106394	0.0434438	-0.116691	-0.174645	0.123711	-0.0694507	0.0982451	-0.0410846	NA	NA	NA	NA	NA	NA	-0.0988128	-0.0729663	0.170175	-0.0763082	-0.0735434	-0.152068	-0.171246	0.0710973	0.118377	0.0609888	0.0897917	0.0750532	0.157672	0.123087	0.125037	0.13441	-0.0899568	-0.126166	0.181037	0.138127	-0.0648813	-0.0812539	-0.0868279	-0.0418801	0.169899	-0.0635794	-0.0429791	-0.030555	-0.0773294	-0.0211388
Enzastaurin (LY317615)	PKC_	-0.301119	-0.317869	-0.264915	-0.131334	-0.121889	-0.0646711	-0.258682	-0.165502	-0.243322	-0.117911	-0.196232	-0.0667179	NA	NA	NA	NA	NA	NA	-0.188436	-0.107521	-0.0860856	-0.134164	0.109838	-0.175968	-0.269109	-0.315234	0.132513	-0.293775	-0.0948531	-0.227923	0.141732	0.0919658	0.149038	0.155011	0.204168	0.178452	-0.14908	-0.130257	-0.208656	NA	-0.173322	-0.266111	0.137073	0.138014	0.137134	0.210687	0.198743	-0.11683
Erlotinib(OSI-744)	EGFR	0.147049	-0.0949938	-0.0955426	-0.0490912	0.0741105	-0.0598321	0.265546	0.109745	0.106301	0.0938227	-0.0854031	0.0504812	NA	NA	NA	NA	NA	NA	-0.154162	-0.139228	-0.0885257	-0.0529185	-0.0899249	-0.137773	0.268831	0.209955	0.202239	-0.111921	-0.0700226	-0.141935	-0.110151	-0.139879	0.0799908	0.106252	0.177951	0.0823257	0.163748	-0.0779453	0.0764948	-0.0826173	-0.0952189	-0.137488	0.0699505	-0.101689	-0.0822982	0.0499795	0.0518489	0.0732341
ESREBOXETINE	selective norepinephrine reuptake inhibitor	0.0628219	0.17433	0.0651507	0.12323	0.0956635	0.0496472	-0.114408	-0.0909468	0.126683	-0.0660973	-0.108665	0.0971247	0.0564642	-0.0810195	-0.0608517	0.0505476	-0.0566065	-0.0493679	-0.0831706	0.119429	-0.152179	-0.108417	0.0613318	-0.123259	0.120544	0.103978	0.205692	0.0734813	-0.0753616	0.0730635	0.10401	0.0569633	0.0676479	-0.0571096	-0.0682782	-0.0564167	0.092607	-0.0814186	-0.0626072	0.094557	-0.0300275	-0.035894	-0.101956	0.0858798	0.0509082	-0.0686942	-0.0413995	0.0473783
ESTRADIOL	ESR2,ESR1	0.0531187	0.0547483	0.0937658	0.0728289	0.0839004	0.0837882	-0.149968	0.125	-0.097605	-0.114001	0.0780382	0.060037	-0.0481956	-0.106723	0.117452	0.104387	-0.0331852	0.064487	-0.071588	0.0803293	0.101685	-0.0558493	-0.127352	-0.0904147	0.0536434	0.126765	0.0611976	-0.0905895	-0.0620681	-0.041696	-0.124951	-0.142535	0.177724	-0.0709091	0.0513022	0.0453014	-0.0612377	0.103083	-0.12321	-0.0995685	0.0630466	0.0455368	-0.0589565	-0.0520944	-0.0650389	-0.0658558	-0.0781802	0.0525606
Etomidate	GABAA receptor agonist	0.0862229	-0.0429873	0.108263	-0.0569585	-0.0280568	-0.0627252	-0.150255	-0.071376	-0.0916981	-0.0541137	-0.118675	0.0367482	NA	NA	NA	NA	NA	NA	-0.149331	-0.127479	-0.103804	-0.0471112	-0.0435061	-0.0991001	0.10346	-0.165611	0.10419	-0.125766	0.0767435	0.0660633	0.158519	0.0962573	-0.083605	-0.0606812	-0.0794011	0.0790726	0.144456	0.0948258	-0.144034	0.095452	0.124465	-0.125279	-0.14417	-0.0665	-0.0947106	-0.0486323	-0.066965	-0.0413133
Everolimus (RAD001)	mTOR	0.103509	-0.0655661	-0.116951	0.0548689	0.0546884	0.136665	-0.255376	0.101089	-0.094806	-0.119299	-0.161558	-0.10249	NA	NA	NA	NA	NA	NA	-0.16155	-0.0803769	0.140935	0.125579	-0.119139	-0.238479	-0.161553	0.0743622	-0.14415	-0.0728031	-0.0974765	-0.155216	0.108311	0.221587	0.192919	0.289819	0.37911	0.296983	0.179755	-0.126639	-0.234447	-0.218348	-0.216579	-0.0355703	0.096784	0.064119	0.152767	0.163425	0.120382	-0.0964318
Exemestane	aromatase inhibitor	-0.134309	-0.0447269	0.0419895	0.0357443	-0.0674355	-0.0530981	0.248289	0.132615	-0.15479	-0.0627712	0.0586232	0.0815254	NA	NA	NA	NA	NA	NA	-0.098854	-0.0650265	-0.0644649	-0.104989	0.0676533	-0.094053	-0.127065	0.10359	0.184222	0.151473	-0.124269	-0.0985197	0.114473	-0.101441	-0.0626656	-0.0963402	-0.0774431	0.0824857	0.215742	0.0831295	0.148082	-0.121911	-0.0460496	0.116749	-0.0599139	-0.0698598	-0.112003	-0.0976994	-0.0743371	-0.0574065
Fasudil HCl (HA-1077)	ROCK	-0.0650907	0.0810729	-0.0723759	0.0796587	0.0334372	0.0712752	-0.162281	0.149191	-0.068257	0.126327	0.0813545	0.0995291	NA	NA	NA	NA	NA	NA	-0.114343	-0.0754141	0.108557	-0.0841216	-0.0482763	-0.138616	-0.210338	-0.162532	0.0711763	-0.0807111	-0.174271	-0.0760406	0.146938	0.152148	0.0779989	0.146192	-0.0686194	-0.171208	0.105451	-0.235832	0.0479757	0.111131	0.0714496	-0.0749354	-0.0923617	-0.109023	-0.104762	-0.0794439	0.0433062	-0.0567639
FENOFIBRIC ACID	fibrate that acts as a lipid-lowering agent, decreasing low-density lipoprotein cholesterol and triglycerides.	-0.0873738	-0.134528	0.0552612	0.130438	-0.0434647	0.0731232	-0.0604444	0.202484	0.0650831	-0.0511575	0.0945198	0.0938734	0.133943	-0.0492424	0.0540237	-0.0453256	0.0510251	-0.0625937	0.0849609	0.0626429	0.118311	0.0526432	0.0707611	-0.0769803	-0.107657	-0.0586267	-0.0944163	0.0838167	0.0720034	0.027739	0.0697824	-0.13661	-0.0929197	-0.0709605	0.0652488	-0.0715779	-0.0670886	-0.0916246	-0.0859955	0.0705453	0.0848663	-0.0575024	-0.0741581	0.108696	-0.0870199	-0.0575126	-0.0439133	0.0380045
Finasteride	5-alpha Reductase inhibitor	-0.0666667	-0.0974742	-0.0845566	0.0471258	0.0635506	-0.0352678	0.136435	-0.0943559	0.110113	-0.0641645	0.0787895	-0.0517972	NA	NA	NA	NA	NA	NA	0.0967846	-0.12461	0.07634	0.0724231	-0.120681	-0.0636888	-0.158214	0.114932	0.0939193	0.0700114	-0.0949587	-0.0784516	0.0803447	0.128473	0.0958296	-0.073175	-0.104398	0.0576413	0.156473	-0.0799281	-0.0895555	-0.0651403	0.0806662	0.0754849	0.141727	0.145683	-0.0503402	0.0705027	0.0234161	-0.0593359
Flavopiridol hydrochloride	CDK1/2/4/6	-0.103779	-0.304429	-0.443257	NA	NA	NA	-0.180471	-0.610323	NA	NA	NA	NA	NA	NA	NA	NA	NA	NA	-0.134543	0.216336	NA	NA	NA	NA	-0.149658	0.158937	NA	NA	NA	NA	0.178114	0.188615	NA	NA	NA	NA	-0.067579	-0.462228	0.191711	NA	NA	NA	0.0618862	0.142872	NA	NA	NA	NA
Fluvastatin sodium (Lescol)	HMG-CoA reductase	-0.218225	0.0642535	-0.0425239	-0.0568128	-0.0280307	-0.0653313	-0.143939	-0.119243	0.214942	0.116571	-0.0825426	-0.0882187	NA	NA	NA	NA	NA	NA	0.108767	-0.102407	0.0624938	0.0615998	-0.0748472	0.0828262	-0.242462	0.109502	-0.119346	0.0633129	0.0990005	-0.22651	0.149911	0.186519	0.125579	0.0573873	-0.12484	0.204412	-0.141475	-0.070217	0.174325	-0.0987354	0.121947	0.0823549	-0.10999	-0.110173	-0.0725912	-0.11004	-0.0669802	0.0540145
Fulvestrant (Faslodex)	ER antagonist	-0.0907835	0.138043	-0.0578764	0.0505588	0.0175904	-0.0646356	-0.153666	0.084825	-0.0837457	-0.0529854	-0.151559	0.0850528	NA	NA	NA	NA	NA	NA	-0.233869	-0.0722217	-0.106542	-0.0758432	-0.071256	-0.114114	-0.31143	-0.0699718	-0.0838537	-0.146512	-0.0530848	-0.127048	0.108245	0.134694	-0.0738979	0.0939713	0.10384	0.131434	0.137986	0.0975221	-0.113203	-0.0642115	0.163206	0.113243	-0.0573829	0.0733589	-0.0536273	-0.042513	-0.0520976	-0.0309605
GDC-0941	PI3K	-0.346435	-0.0883789	-0.180234	-0.118362	-0.12589	-0.13543	-0.157331	-0.0597603	-0.066117	-0.0448423	-0.145498	-0.058357	NA	NA	NA	NA	NA	NA	0.170495	-0.133198	0.200726	-0.141464	0.137891	-0.0980789	-0.0910421	0.113765	-0.069702	0.104535	0.0851139	-0.0655111	0.103752	0.0606111	0.113566	0.070434	-0.0658967	0.115002	-0.211043	-0.140551	-0.0890608	-0.144818	-0.055372	0.100317	0.121958	-0.0602014	0.150852	0.0525172	0.0937131	0.0415573
Gefitinib (Iressa)	EGFR	-0.096654	-0.164601	-0.0985268	0.0380263	0.0331323	-0.0445768	0.270772	0.135791	0.0680609	-0.0402036	-0.0685798	-0.0848893	NA	NA	NA	NA	NA	NA	-0.159275	-0.116957	-0.140941	0.0971815	0.0820108	0.169804	-0.144571	0.130106	0.0908489	0.0746565	0.078837	0.0937441	-0.118335	0.128	0.0941223	-0.0796368	0.0844727	0.0960471	0.276854	-0.0695324	0.0451779	0.145169	-0.0844204	0.10017	-0.112778	0.111361	-0.111762	-0.0835068	-0.0454287	0.0385171
GENISTEIN	highly specific inhibitor of protein tyrosine kinase	-0.0997143	-0.0919032	-0.207166	0.0631602	0.0369752	-0.0623539	0.075125	-0.153489	-0.113647	-0.174537	-0.0434671	0.0829739	0.117864	0.096544	0.174813	0.0376357	-0.0685651	0.0540177	0.100963	0.130274	0.127052	0.123477	0.0791818	0.0965252	-0.0469016	0.0654967	0.0628356	-0.0996213	-0.0794914	0.0353956	-0.0753722	0.111133	0.0422575	0.0520464	-0.129229	-0.0860313	0.117095	0.122028	0.0852371	-0.113024	-0.0675844	-0.0736542	0.063095	0.0764174	-0.124496	0.0582699	-0.0546058	0.0406926
Gliclazide (Diamicron)	potassium currents blocker	-0.176099	0.0842003	0.067095	-0.071006	-0.0926019	-0.0719103	-0.283829	-0.0857813	-0.0923783	-0.0687345	0.128401	-0.0678316	NA	NA	NA	NA	NA	NA	-0.160207	-0.0953073	0.088015	0.0544364	0.0738172	0.224811	-0.128711	-0.0910603	0.133345	0.0469464	-0.0552926	0.0880319	-0.0715411	-0.0735686	0.0619033	0.0531762	-0.0437574	0.0802108	-0.206772	-0.100097	0.063978	-0.101207	0.117258	0.048551	-0.19627	-0.0545066	-0.0614363	-0.0552001	0.0584432	0.0441537
Go 6983	pan-PKC inhibitor	-0.0858282	-0.0856308	0.12278	0.0768896	0.0847108	-0.0665378	0.176961	-0.120598	0.113298	0.0608991	-0.0881872	-0.0630384	NA	NA	NA	NA	NA	NA	0.165695	0.0836966	0.115367	0.0545549	-0.0637998	-0.101244	-0.0673903	-0.161761	-0.143399	0.106222	-0.122184	-0.0984016	0.27839	0.0915556	0.113492	0.154068	-0.094977	0.145165	0.203197	0.125482	0.099934	0.0523866	0.077901	-0.0438022	0.112524	0.153837	0.142206	0.0981124	0.184231	-0.0608954
GO-6976	potent PKC inhibitor	0.0421926	0.142397	0.112757	-0.0660905	0.0922216	0.0684632	-0.0679958	-0.0841762	-0.0735166	0.116677	0.0721889	0.0351256	0.0453515	-0.095967	-0.0991392	0.058584	0.0378471	-0.046063	0.0620346	-0.12906	-0.0983531	0.0585034	-0.0930582	-0.0807359	-0.122829	0.101415	0.102428	0.137685	0.0966557	0.130798	0.100731	-0.0760897	-0.0871223	0.0333063	0.0447472	-0.0587161	-0.0593375	-0.132869	-0.0665547	0.0655669	0.0838798	0.0655208	0.0858343	-0.159808	-0.0800514	-0.150246	-0.141942	-0.0938443
GSK J4 HCl	H3K27 histone demethylase	0.0848485	-0.0582892	-0.0760119	-0.0599331	0.0499228	0.0217	-0.102304	0.15908	-0.111259	-0.0848632	-0.064315	-0.0682878	NA	NA	NA	NA	NA	NA	-0.0969577	-0.126371	-0.0787032	0.0828835	-0.0816823	-0.0723982	-0.193657	-0.10633	-0.110625	0.0960757	-0.087274	-0.121121	0.094439	0.104889	0.0789582	0.131491	-0.0561534	0.0771208	-0.0936605	0.167204	-0.120462	-0.185054	-0.0643553	-0.0626326	0.0660913	0.0619293	-0.0513042	-0.0504059	-0.0255973	0.0339752
GSK-269962A	ROCK	-0.0731129	-0.322906	-0.109293	-0.101018	-0.0641093	-0.0780069	-0.0781011	-0.18862	0.156214	-0.136422	-0.0675433	0.0816768	0.171795	0.0899246	0.0485957	0.078581	0.0348198	0.0872688	0.131917	-0.126415	-0.0587117	-0.145739	0.0519247	0.0631294	-0.0723583	-0.275967	-0.31507	-0.284515	-0.187267	-0.201588	0.123605	-0.0737082	-0.106351	0.118743	0.0801285	-0.077584	-0.103124	-0.158059	-0.186506	-0.158052	-0.135582	-0.201766	-0.0704394	-0.090919	-0.105582	0.0462031	-0.0925474	-0.0935901
GSK-319347A	TRPV4	0.0822228	-0.0702136	0.08845	-0.0527281	0.0389876	-0.0519527	0.136872	0.15809	-0.0818306	0.0844021	0.0718872	0.0740589	0.0777691	0.174368	0.0604109	-0.0397956	0.0460067	0.0984953	0.142626	0.084891	0.0690026	0.0622926	-0.0888502	-0.0587691	-0.105328	-0.130745	0.0812729	-0.0575553	-0.078112	0.082528	-0.0685617	0.185106	-0.0595932	0.0687204	0.0995302	0.0783122	0.0755865	-0.0998936	0.0931815	-0.0676578	-0.0698399	-0.108817	0.073368	0.136433	-0.1292	0.0658797	0.128437	0.107831
GSK1120212 (Trametinib)	MEK1/2	0.111455	-0.148903	-0.136206	-0.20378	-0.294495	NA	-0.243891	-0.694579	-0.833005	NA	NA	NA	NA	NA	NA	NA	NA	NA	0.153351	0.104583	0.302434	NA	NA	NA	0.115914	0.0920635	0.181008	-0.0774311	-0.269651	-0.403576	-0.110089	0.208444	0.314916	NA	NA	NA	-0.102556	-0.171186	-0.160145	-0.281862	-0.275867	NA	0.160527	0.122778	0.0893589	0.300694	NA	NA
GSK1838705A	IGF-1R	-0.454094	-0.385248	-0.304593	-0.358372	-0.237103	-0.197042	-0.181891	0.141118	-0.0791304	0.0621293	-0.0965023	0.0871445	NA	NA	NA	NA	NA	NA	-0.174616	-0.0802342	0.15096	0.131608	0.10222	-0.0778884	-0.0785867	0.147205	0.131351	-0.0554582	-0.0490901	-0.0889095	0.137381	0.120889	0.076113	0.156564	0.123722	0.219981	-0.163083	-0.0688136	-0.115796	-0.128876	-0.0699421	-0.140411	0.0571185	-0.107697	-0.0868234	-0.0539295	0.0558282	0.0614928
GSK1904529A	IGF-1R	-0.0643142	0.103746	0.108801	0.0642043	0.0371918	-0.0401787	-0.11871	-0.100476	0.185949	0.127892	-0.0687871	0.083162	NA	NA	NA	NA	NA	NA	-0.140193	0.0880558	-0.12324	-0.135142	-0.0891866	-0.105581	0.103004	0.0967182	0.199022	0.0740963	0.125419	0.174095	0.166724	-0.0847816	0.093246	0.127791	-0.106753	-0.0967896	0.124472	0.175134	-0.0895406	0.0782826	0.0421317	0.146355	-0.099575	-0.16528	-0.197263	-0.128333	-0.16539	-0.10384
GSK2126458	PI3K,mTOR	-0.459809	-0.494441	-0.581575	-0.620446	-0.624063	NA	-0.191624	-0.335307	-0.243893	-0.421682	-0.510504	-0.536045	NA	NA	NA	NA	NA	NA	0.239647	0.3034	0.448526	0.208057	0.346306	-0.343095	-0.146051	-0.0923077	-0.0720751	-0.0926702	-0.217379	-0.314564	0.116781	0.204727	0.303915	0.334774	0.420505	0.634123	-0.204557	-0.348051	-0.385037	-0.432461	-0.246623	-0.521353	-0.116553	0.115289	0.114882	0.138992	0.220128	NA
GSK2334470	PDK-1	0.298371	-0.202721	-0.24024	-0.182616	-0.205256	-0.178313	0.221198	0.104636	-0.0641074	-0.107812	-0.0848488	0.107821	NA	NA	NA	NA	NA	NA	-0.336702	-0.0531522	-0.0600401	-0.0808177	-0.0888794	-0.192816	0.35602	0.122047	0.106728	-0.113822	0.089943	-0.0937346	-0.178525	0.086303	0.250384	0.204805	0.1957	0.142874	0.169241	-0.128761	0.122713	-0.129945	-0.0999359	-0.144634	-0.285485	0.0844509	0.107571	0.179245	0.137744	-0.105173
GSK429286A	ROCK1	0.185407	0.292557	0.273433	0.189786	0.135641	-0.0532668	-0.138825	0.303321	0.267773	0.314334	0.159047	0.115534	NA	NA	NA	NA	NA	NA	-0.183173	-0.0863729	-0.209219	-0.2167	-0.201189	-0.259158	-0.210889	0.0597559	0.128502	0.10273	0.0342521	0.0684242	0.144316	0.0965752	-0.108296	-0.159565	-0.132518	-0.125089	-0.105102	0.122384	0.16069	0.0678358	0.0792782	0.114044	0.093968	-0.0917245	-0.172251	-0.202041	-0.141888	-0.122797
GSK429286A-1	ROCK1	0.0944505	-0.0713535	0.120827	0.176283	0.178149	0.0965789	-0.124037	0.149129	0.0983071	0.226016	0.128776	0.0966326	0.0584336	-0.106046	-0.0557986	-0.0713129	-0.0657467	-0.0678373	0.0908999	-0.139468	-0.144382	-0.225606	-0.098661	-0.0970483	-0.106646	-0.158801	-0.125652	-0.129755	-0.0720458	0.0634451	0.203846	0.166241	-0.087204	-0.0968201	-0.0796455	-0.0603443	0.0650836	0.125988	0.121245	0.117767	0.0848215	0.046694	-0.0686809	-0.160685	-0.0886854	-0.121539	-0.156609	-0.151799
GSK461364	PLK1	0.153973	-0.173205	-0.400766	NA	NA	NA	-0.278592	0.101595	-0.246011	-0.27341	NA	NA	NA	NA	NA	NA	NA	NA	-0.124876	-0.0949513	0.195381	0.276085	NA	NA	-0.139569	-0.257896	NA	NA	NA	NA	-0.100642	0.112148	-0.164244	0.297125	NA	NA	0.212025	0.232722	0.20484	-0.241256	NA	NA	-0.0999908	-0.0687322	0.270003	NA	NA	NA
GSK690693	pan-Akt inhibitor	-0.650381	-0.416867	-0.425181	-0.259927	-0.140367	-0.094638	-0.141496	0.102189	-0.0880737	-0.0775252	0.0511522	0.0746509	NA	NA	NA	NA	NA	NA	-0.0647236	0.0994364	-0.0530072	0.0929675	-0.1355	-0.162838	0.122185	0.0864851	0.0646344	-0.0780621	-0.100818	-0.0775947	0.123885	0.178905	0.184199	0.222436	-0.106684	0.160553	0.143698	0.125168	-0.155446	0.127462	0.103682	0.174519	-0.0822086	-0.121347	0.0672025	0.0590194	-0.0283608	0.114451
GW 4064	gonist of farnesoid X receptor	-0.0908066	-0.057523	0.0526326	0.0231043	-0.0316791	0.0297338	-0.1623	-0.112413	-0.066606	0.0695035	-0.0783828	0.0317169	NA	NA	NA	NA	NA	NA	-0.239917	-0.0710779	-0.101514	-0.101292	-0.113312	-0.131473	0.115639	0.073476	-0.0714197	-0.106354	0.0724464	0.0793285	0.0906637	-0.10633	-0.177444	0.055473	-0.113738	-0.103217	-0.0876278	0.138198	0.116403	0.173057	0.106426	0.0930261	-0.124821	-0.0971331	0.0480158	0.0448151	0.053692	-0.0807184
GW3965 HCl	LXR agonist	-0.137922	0.0826323	0.0498193	-0.0516137	-0.05882	-0.0468462	-0.11638	-0.136272	0.124033	0.115613	-0.0784815	-0.0739003	NA	NA	NA	NA	NA	NA	-0.176224	-0.231524	0.0812542	0.0927365	-0.0719192	-0.100603	-0.103419	0.155768	0.194986	0.146151	-0.0905598	-0.0873331	0.101506	-0.0899157	0.0568853	0.0857231	-0.0918477	0.0929734	0.196266	0.114579	-0.0657094	-0.106678	-0.0680857	-0.0837209	-0.0758463	0.0766978	0.152602	0.152616	0.154934	0.0484293
GW501516	PPARD	0.0990676	0.0638244	0.126544	0.0854851	0.0587507	0.032033	0.0629872	0.153487	0.114661	0.0971503	0.0927857	0.136239	0.0473574	0.0824096	0.0509213	0.0738433	0.0577657	0.0445483	-0.0928125	-0.0717093	-0.135526	0.0797391	0.0542395	-0.0724464	-0.0992397	0.0878712	-0.0760946	0.0598278	0.102956	0.0781542	0.122088	0.109849	0.0539407	0.0754498	0.0539783	-0.049842	0.0999293	0.180083	-0.0593546	-0.0484042	0.0761507	0.113501	0.0891746	0.0993705	0.0675584	-0.052113	0.0738634	-0.0612274
GW9508	agonist for FFA1	-0.114769	-0.0939817	-0.0424649	0.0609838	-0.0402245	-0.0588758	0.243019	0.111731	0.125049	0.0645284	0.110495	0.0524046	NA	NA	NA	NA	NA	NA	-0.168556	-0.105439	0.0639749	0.0486056	0.0379891	-0.0746606	-0.155178	-0.0806164	0.102375	-0.156039	-0.112941	-0.0590099	-0.0689164	0.164966	0.126956	-0.107883	-0.0959707	-0.137516	0.20432	0.2166	0.0740669	0.0834081	0.10981	0.126373	0.0744399	-0.0574093	-0.132118	-0.0406465	-0.0351647	-0.0516014
GW9662	antagonist for PPAR_	-0.10776	0.105162	0.0546965	0.0749564	0.0241924	0.0548734	-0.132985	0.134728	0.146941	0.115933	-0.097076	0.0561157	NA	NA	NA	NA	NA	NA	0.0811897	0.101156	0.09823	-0.0765615	-0.0434594	-0.204688	-0.166652	0.136652	0.0929975	0.0974065	0.0736933	0.117462	0.0822835	0.140251	0.125882	-0.108466	-0.0644639	0.109415	-0.100054	0.175837	-0.103013	-0.105645	0.0557424	0.0819323	0.0895026	0.0617555	-0.0914476	-0.0622054	-0.0550045	0.0344805
H 89 2HCl	PKA	0.143744	-0.091269	-0.0631737	0.0418873	-0.0833924	-0.0408654	-0.146261	0.181516	-0.0667535	0.0804997	-0.0623162	-0.0415111	NA	NA	NA	NA	NA	NA	-0.0849294	-0.104263	0.0893692	-0.101052	0.122598	-0.08573	-0.158815	0.0748994	-0.115335	0.120809	-0.127035	-0.116132	0.159194	-0.18628	0.163063	-0.12606	-0.07635	-0.0981684	-0.18293	-0.163294	-0.151165	-0.185318	-0.0686714	0.134852	0.0620257	0.0991453	0.125134	0.0234956	0.0458311	-0.0601929
HARMINE	Inhibition of the Wnt signaling pathway. It also selectively binds to MAO-A	-0.0812065	0.15734	-0.0597458	0.0497567	0.0455092	0.0650759	0.114819	-0.136944	-0.125392	-0.117391	-0.122879	-0.0633553	0.049518	0.062796	-0.0665298	-0.13281	-0.118423	-0.058212	-0.104506	-0.182649	-0.202868	-0.133919	0.0949926	-0.0561814	0.0777669	-0.0956132	-0.0865892	-0.0581378	-0.105215	0.0950938	-0.0989175	-0.117475	-0.0487561	0.110666	0.0896443	0.0674923	0.124633	0.125418	0.0872135	0.158679	0.0619545	0.0677613	-0.107095	-0.168153	-0.111319	-0.0912889	-0.0738618	0.0610892
HC-030031	TRPA1 channel blocker	-0.144878	-0.0833721	0.100246	-0.0662402	0.0546876	0.0415341	-0.152793	-0.182568	0.0397231	-0.122137	0.0532146	0.0801476	NA	NA	NA	NA	NA	NA	0.18772	0.116802	0.122791	-0.0693315	0.0537973	0.106759	-0.101312	-0.142126	0.0734577	-0.130111	-0.0979687	-0.085612	0.135624	0.149079	-0.062088	0.137507	0.140628	0.0857003	0.143286	0.183519	0.0528722	0.0858622	0.0976296	0.0568048	-0.124136	-0.092954	-0.0620394	-0.0637662	0.0324254	-0.0526486
Honokiol	AKT1	0.152851	0.10298	0.061052	0.0306614	0.0303997	-0.0346642	-0.159598	0.14221	-0.0582856	0.105598	0.0663131	0.0997969	NA	NA	NA	NA	NA	NA	-0.160381	0.0797733	0.0663233	-0.105018	0.139827	-0.135973	-0.123127	-0.0978884	-0.0683444	0.11259	-0.0769641	-0.170983	0.113232	-0.125016	0.0487908	0.128157	0.14966	-0.147605	0.245299	-0.0975428	0.0868285	-0.137734	0.0923527	0.0654719	0.100394	0.0603221	-0.0910931	-0.0870507	0.0559756	0.0473029
HYDROCORTISONE	corticosteroid with anti-inflammatory and immunosuppressive properties	0.0595557	-0.124335	-0.0991533	0.14429	0.0571303	0.0552915	-0.149722	0.146717	-0.092093	-0.11922	-0.168844	-0.104126	0.0619109	0.122645	0.111111	0.136619	0.102504	0.0546282	0.131937	0.116	0.122543	-0.0502742	-0.0778836	0.106452	0.078757	0.0723526	-0.0987941	-0.134056	-0.21782	-0.166333	0.0995434	-0.174436	-0.136971	-0.0732792	0.109696	-0.0967708	-0.0969011	0.0930705	-0.14303	-0.0809568	-0.0932153	-0.0606686	-0.0704998	-0.126843	-0.0780208	-0.0488384	0.0510003	-0.062416
IBUDILAST	non selective PDE	0.0962462	-0.232126	-0.0816888	0.0955163	0.070922	0.0274313	-0.105609	-0.204425	-0.0794508	-0.161698	-0.0944319	-0.0405238	-0.129509	-0.0756303	0.12862	-0.0564202	0.0638627	0.0732155	0.143474	-0.0729057	-0.102517	0.0718954	-0.0643693	-0.048765	-0.0590749	-0.194529	-0.12905	-0.0609846	-0.110727	-0.0842631	0.061791	-0.138649	0.0845487	0.0532496	0.0861871	-0.063924	0.0830599	-0.164011	-0.152762	-0.0728513	-0.042403	-0.038816	-0.125041	0.157005	-0.0958272	-0.0530881	-0.0491694	-0.0492803
IKK-16	inhibits NF-_B pathway,	0.197528	0.118794	0.09329	0.160488	0.150481	-0.0513707	-0.125367	-0.270427	0.12191	0.192875	0.180992	0.17757	NA	NA	NA	NA	NA	NA	0.130072	0.117622	0.115065	-0.0897807	-0.0752736	-0.148978	-0.147388	-0.135294	-0.205207	-0.160494	0.111363	-0.105241	0.114887	0.0801546	0.117886	-0.102667	-0.106811	0.0856382	-0.115376	0.0957969	0.0477974	-0.0782613	-0.0689511	0.0680539	-0.197506	-0.0976961	-0.0851722	-0.0647608	-0.0326442	-0.0631472
IMATINIB	multi-target inhibitor of tyrosine kinase with inhibition for v-Abl, c-Kit and PDGFR	-0.104879	-0.08134	-0.16571	-0.0496226	0.0558234	-0.0820763	0.193521	0.18861	-0.082881	0.0965982	-0.123834	-0.0796787	0.167521	-0.0821038	0.131231	0.0733021	0.0711425	-0.0296164	0.105683	-0.131792	-0.0756763	-0.0449069	0.0607569	0.0516451	-0.0811182	0.073124	0.0562647	-0.0898717	0.055597	0.0681416	0.100329	0.14722	0.0666667	-0.0821727	0.051868	-0.0751501	-0.0678519	-0.129042	0.116821	0.0549219	-0.0577771	0.0661731	0.175011	-0.129909	-0.0707886	-0.0435441	0.0796764	0.116898
IMD0354	inhibits NF-_B pathway,	0.142105	-0.101039	-0.12007	-0.111031	-0.0969469	-0.0644652	-0.165625	0.07732	-0.0973813	-0.0575942	0.0575063	0.107807	NA	NA	NA	NA	NA	NA	0.102269	0.0691578	0.0867235	-0.0805219	0.0741687	0.0855564	0.216606	0.136699	-0.0963807	-0.125212	-0.202577	-0.262013	0.148819	0.132698	0.0815147	-0.0728782	-0.0949846	0.112059	0.250983	-0.116746	0.119241	0.139726	0.135696	0.0882913	-0.057991	-0.151704	-0.139017	-0.0987171	0.0579765	-0.0321352
Iniparib (BSI-201)	PARP1	-0.106026	-0.171752	-0.126092	-0.0527691	-0.070622	-0.0811003	-0.14005	-0.128477	-0.17496	-0.15275	-0.212469	-0.1085	NA	NA	NA	NA	NA	NA	-0.12204	-0.12656	0.173852	-0.0848959	0.208067	0.170626	-0.265943	-0.240682	-0.20222	-0.114564	-0.183928	-0.131789	-0.140757	0.110503	0.128884	0.204725	0.173476	0.185935	-0.201599	0.124985	-0.128946	-0.188996	-0.133625	-0.110175	-0.0797155	0.131684	0.177266	0.142586	0.146266	0.112987
INK 128 (MLN0128)	mTOR	-0.406487	-0.230303	-0.303814	-0.186346	-0.256673	-0.257882	-0.1761	-0.240087	-0.145255	-0.0847191	-0.235325	-0.417349	NA	NA	NA	NA	NA	NA	0.0920227	0.269076	0.165643	0.190944	0.155305	0.264555	-0.203954	-0.177602	-0.104341	-0.123444	-0.224789	-0.333394	0.107757	0.188889	0.279712	0.386401	0.53275	0.652472	-0.102287	-0.177355	-0.192025	-0.240492	-0.276933	-0.355172	0.10468	0.0882492	-0.0659847	0.0688442	0.197964	0.285888
IOX2	HIF activator	-0.137845	0.0611344	0.0649972	0.117822	-0.0361234	0.0389021	-0.153931	0.138884	0.137972	-0.0966412	0.0830331	-0.0682069	NA	NA	NA	NA	NA	NA	0.162301	0.0526532	-0.162047	0.13642	0.0830217	-0.0997989	-0.159374	0.0787082	0.101325	0.0970194	0.0715328	0.104724	0.10755	0.15354	0.135111	0.0972278	0.0698494	0.18923	0.0996654	0.141273	-0.197267	0.0771813	-0.0686451	0.107241	0.0898432	0.086657	0.090859	0.120183	-0.0707924	-0.0375481
Ipatasertib (GDC-0068)	pan-Akt inhibitor	-0.340829	-0.412417	-0.330654	-0.270237	-0.190968	-0.0627915	-0.160856	-0.277611	0.0938028	-0.0815478	-0.0768971	0.0777582	NA	NA	NA	NA	NA	NA	-0.198735	-0.0688489	-0.114969	0.169322	0.147217	-0.11143	-0.150209	-0.175319	0.0815949	-0.110141	-0.113399	0.0641641	0.173584	0.101946	0.114765	0.0907571	0.18173	0.190716	-0.14155	0.133162	-0.0969547	-0.229389	-0.101217	-0.197451	-0.072775	0.0720351	0.104497	0.0752794	0.0708982	-0.0745399
IPI-145 (INK1197)	PI3K	-0.234572	-0.11677	-0.0481554	-0.110039	-0.0990396	-0.139924	-0.106607	-0.114214	0.101729	0.0623433	-0.098328	-0.106115	NA	NA	NA	NA	NA	NA	-0.149719	0.0843784	0.175184	-0.0639346	0.167643	-0.139899	-0.1524	-0.118217	0.0718017	0.126462	0.114667	-0.141761	0.0970272	0.0675556	0.116005	-0.139538	-0.0601069	-0.104166	-0.147853	0.143643	-0.0999197	-0.146177	-0.112906	0.101367	0.138917	-0.0810523	0.098829	-0.0557335	0.0989697	0.117872
Isotretinoin	RAR activator	0.0770335	-0.0781	0.0478075	0.051132	-0.0362363	0.0230278	-0.144868	0.107418	0.0773493	0.109831	0.0935973	0.0876642	NA	NA	NA	NA	NA	NA	0.170894	-0.0903594	-0.0675227	-0.0990986	-0.0982217	-0.102459	-0.101405	0.162384	0.118973	0.166582	0.0901531	0.153934	0.129682	-0.0849157	-0.126276	-0.138044	-0.101365	-0.121881	-0.0935168	0.0979732	0.0480075	0.0636804	0.0423512	0.051187	-0.15164	-0.142755	-0.134423	-0.0819236	-0.0619948	-0.0984018
Istradefylline (KW-6002)	adenosine A2A receptor (A2AR) antagonist	-0.0893142	-0.0575507	0.0817481	0.08666	0.098005	0.0497994	-0.119163	-0.129908	0.115391	0.0868166	0.0769047	0.0588772	NA	NA	NA	NA	NA	NA	-0.11539	-0.0813222	-0.132636	-0.108454	-0.054043	0.136999	-0.145542	-0.0665964	-0.082813	0.0808064	0.0550663	-0.0803143	-0.105512	-0.123869	0.118227	-0.167517	-0.182031	0.238612	0.158998	0.144689	0.138706	0.140466	0.0684286	0.0654451	-0.0870985	-0.0889024	-0.062624	-0.0728582	-0.0509904	0.0259109
Ivacaftor (VX-770)	CFTR	0.113158	-0.0972018	0.101681	0.0623358	0.037943	0.0305942	0.17072	0.126999	0.17242	0.0934654	0.104352	-0.0807124	NA	NA	NA	NA	NA	NA	-0.119349	-0.08218	0.0822489	0.0695346	0.0460748	0.120217	-0.170403	-0.0714145	0.121238	-0.0575361	0.104688	-0.0527856	0.204111	0.0817778	-0.122089	-0.0989389	-0.124393	-0.183679	-0.0838331	0.0688648	0.0854707	0.0716693	-0.067908	0.132075	-0.0719259	0.0807614	-0.0426373	0.0727161	-0.0645281	-0.0762749
JNJ 1661010	FAAH inhibitor	0.160746	0.114426	0.0689658	0.117829	0.0557209	0.0296385	-0.127123	0.146163	0.135543	0.0694731	0.0641294	-0.0478844	NA	NA	NA	NA	NA	NA	0.139929	-0.0698891	-0.055975	-0.0700277	-0.0868282	-0.113287	-0.192114	-0.0490045	0.106192	0.122905	0.104046	0.12775	0.171154	0.0792948	0.0315811	-0.0537601	-0.119826	0.168389	-0.107342	0.202532	0.147908	0.0855775	-0.102555	0.205782	-0.102779	-0.136405	-0.1075	-0.0570402	-0.0971848	0.0414352
JNJ 26854165 (Serdemetan)	p53 activation	-0.148099	0.125323	-0.106904	-0.140906	-0.0768053	-0.18782	-0.169427	0.115075	-0.0991789	-0.162131	-0.279255	-0.373209	NA	NA	NA	NA	NA	NA	-0.162379	0.122623	-0.0667283	-0.0809878	-0.193329	0.416901	-0.116285	0.101431	0.110321	-0.179919	-0.153461	-0.235801	0.148404	-0.0916219	-0.0747106	-0.09245	-0.108286	0.301313	-0.141258	-0.201133	-0.348562	-0.338396	-0.449727	-0.443026	-0.170288	0.127451	0.178314	0.361971	0.503232	0.396959
JNJ-7706621	pan-CDK inhibitor with the highest potency on CDK1/2	0.100186	0.111659	0.084689	-0.0728436	0.0565775	-0.11633	-0.0878306	-0.18378	0.393047	-0.133135	-0.161566	-0.185435	0.0819719	-0.0863602	0.169513	0.184383	0.106826	0.0957055	0.104018	0.100249	-0.115962	0.0893665	0.108458	0.137443	0.108444	-0.210913	0.0610338	-0.248449	-0.16163	0.138689	0.0521772	-0.226981	-0.0952865	-0.0719204	0.0587682	-0.0680678	-0.110925	-0.286194	0.168013	-0.123323	-0.0823831	-0.0804135	-0.104047	-0.183665	-0.0986166	-0.106501	-0.117177	-0.135611
JNK-IN-8	JNK1/2/3	-0.310251	-0.193977	0.0955913	0.0553814	-0.0477628	-0.0463357	-0.245996	-0.244402	-0.120942	-0.140845	-0.0739016	-0.0773808	NA	NA	NA	NA	NA	NA	0.179895	0.270614	0.298407	0.164825	0.152364	-0.141026	-0.260134	-0.227279	0.0945214	-0.248723	0.198592	-0.0629513	0.0771654	0.0580546	0.0767451	0.0617099	-0.0818248	0.0804056	-0.138001	0.161348	0.189782	0.131498	0.121487	0.234869	0.11151	0.109038	-0.0850471	0.0917806	0.09321	0.0668656
JQ1	BRD2,BRD3,BRD4	0.073264	0.107072	-0.0715841	-0.103571	-0.116829	-0.124393	0.121634	0.103752	-0.0945674	-0.169862	-0.17851	-0.246161	-0.0751858	-0.0639	0.0922781	0.148717	0.120924	0.131424	0.0912412	0.108297	-0.0672825	-0.17591	0.289446	0.504115	0.0643656	0.0676021	-0.240894	-0.321695	0.310508	-0.328865	0.057142	0.0442554	0.0539041	0.0616461	0.124818	0.152187	-0.0793663	-0.0573634	0.101982	-0.142857	-0.251845	-0.286782	-0.111435	-0.242668	0.0779332	-0.0373187	0.109085	0.0460009
Ki16198	LPA antagonist	-0.0771132	-0.105794	0.0909524	-0.0423167	-0.0578706	-0.103791	-0.131293	-0.238884	-0.082707	0.137355	-0.0965511	-0.0787362	NA	NA	NA	NA	NA	NA	-0.125164	-0.064952	0.0665361	0.1336	0.148725	-0.155882	-0.287974	-0.199124	-0.151628	-0.117015	-0.185499	-0.164392	0.138255	0.0853333	0.135296	0.177793	0.222577	0.276207	0.132413	-0.127741	0.0894949	-0.105845	-0.0952012	-0.0945384	0.119348	0.0997906	0.0926578	0.0642335	0.0979106	0.08562
Ku-0063794	dual-mTOR inhibitor	-0.145439	0.112191	0.0759266	0.0496578	0.069661	0.123589	-0.127205	0.190151	0.108917	0.0785863	0.0816157	-0.043788	NA	NA	NA	NA	NA	NA	-0.14666	-0.0818309	-0.0657105	-0.118147	0.066345	0.105701	-0.109878	0.0965349	0.12645	0.126487	0.0562953	0.132035	-0.119923	-0.145111	0.130866	-0.0571411	-0.0934465	-0.0699086	-0.136014	0.0985738	0.18142	0.0868131	0.123129	0.0648344	0.0891765	-0.112189	-0.123132	-0.0911997	-0.0447538	-0.0663322
KU-55933	ATM inhibitor	-0.0601831	-0.0385973	-0.0665277	0.0887931	0.0717564	0.0394915	-0.121581	0.0878784	0.0641571	0.0984675	0.0694833	0.0777429	NA	NA	NA	NA	NA	NA	0.072645	0.103176	-0.0588932	-0.0750705	-0.0589206	-0.074095	-0.120816	0.112971	0.0916471	0.128873	0.0981713	0.124646	0.176881	0.0648062	0.0574813	0.0516929	-0.0675326	0.127609	-0.107566	0.0969541	-0.0682827	0.0601817	0.039734	0.0956871	0.100569	-0.213951	-0.129335	-0.141652	-0.137553	-0.0655058
Lapatinib Ditosylate (Tykerb)	HER2,EGFR	-0.114794	-0.118247	-0.0472389	0.0604822	0.0517017	-0.0197721	0.170998	-0.126193	0.0674867	0.103642	-0.0425303	0.0777828	NA	NA	NA	NA	NA	NA	-0.213388	0.12647	-0.0933096	0.0971022	-0.0516765	0.179226	-0.169064	-0.136307	-0.0927542	-0.0720604	-0.151832	-0.153692	0.101837	0.162281	0.0984392	0.127097	0.116554	-0.113927	0.147737	0.153633	0.0586096	-0.0681472	0.117321	-0.120606	-0.126542	0.0814615	-0.140696	-0.0494108	0.0608601	0.0331877
Letrozole	Aromatase	0.174578	0.0697814	0.0795573	0.0554001	0.05445	-0.0327476	-0.127909	0.0616414	0.0869768	0.0510449	-0.0610533	0.106915	NA	NA	NA	NA	NA	NA	0.0866769	-0.11116	-0.137609	-0.120419	-0.0596719	-0.0916632	-0.1314	0.0786899	0.108984	0.113027	0.0953506	-0.16551	0.242963	0.130421	-0.103953	-0.0884745	-0.0995757	0.126633	0.214993	0.110118	-0.142087	0.062733	-0.0537992	0.123931	-0.07978	-0.08837	-0.0507315	-0.0646921	0.0453219	0.106242
Levosulpiride (Levogastrol)	antagonist for D2 dopamine receptors	0.0617168	-0.111651	0.057395	-0.0998645	0.0243985	-0.0409956	0.295699	0.0513836	-0.0892304	0.140726	-0.066594	0.164683	NA	NA	NA	NA	NA	NA	-0.0819936	-0.0769587	-0.0766542	0.0959389	0.13894	-0.118991	-0.167402	-0.0714932	-0.046201	0.109644	-0.0766916	-0.20861	-0.223389	0.118074	0.145458	0.105419	-0.073222	0.239125	-0.115031	-0.0859676	-0.150426	-0.145924	-0.0504421	-0.121494	-0.127055	-0.0711255	0.0769123	0.0606178	0.0434269	0.0558669
LG-190178	nonsecosteroidal agonist of the vitamin D receptor	-0.0930524	-0.11034	0.0701375	0.0827003	0.0664238	0.088645	-0.0875637	0.247447	0.137593	0.156266	-0.0742563	-0.0857165	-0.109118	-0.132983	-0.0605148	-0.0969635	-0.0666561	-0.0469967	0.061995	0.0965992	-0.0722334	0.07303	-0.0848077	-0.115967	-0.0947225	0.115053	-0.115891	-0.0545379	-0.0650738	0.0281606	0.0616109	-0.0739215	0.0861395	0.076918	-0.060639	0.109939	-0.0864531	-0.0666424	0.070119	-0.0404576	-0.0834824	-0.137784	-0.0832446	-0.0585735	-0.0411242	0.0372397	-0.063323	-0.0805325
Lidocaine (Alphacaine)	histamine H1-receptor agonist	-0.128384	-0.052795	0.0747463	0.0556552	0.0185874	0.0542846	0.182849	-0.0830627	0.10521	0.111963	0.0973983	0.0797521	NA	NA	NA	NA	NA	NA	-0.151876	0.0829967	-0.16218	0.0566873	-0.0687434	-0.0993538	-0.150813	0.134962	-0.0587137	-0.0837167	-0.160877	0.114183	0.314844	0.128889	-0.125786	-0.109997	0.0669247	-0.154636	-0.105436	0.155134	0.0843401	-0.0687412	0.0453422	0.0907626	-0.0961808	0.0660376	-0.0430004	-0.0574829	0.0306281	-0.0870579
Linagliptin (BI-1356)	DPP-4 inhibitor	0.11193	0.124947	0.0473794	0.0374751	0.0351813	0.0543578	-0.118931	-0.0561596	0.136303	-0.0680892	-0.0442837	-0.0492366	NA	NA	NA	NA	NA	NA	0.112635	0.0964005	-0.119947	0.0487458	-0.0444337	-0.18528	0.122117	-0.100995	-0.154825	-0.0856924	-0.143961	-0.119094	0.131801	-0.0984957	-0.0684806	0.0968978	-0.0432459	-0.18072	-0.103915	0.0920103	0.125001	0.115576	-0.0665644	0.16124	-0.103712	-0.0849912	0.0441534	0.0571306	-0.0441816	-0.0359316
Linifanib (ABT-869)	CSF-1R;PDGFR;VEGFR	-0.116438	0.0597412	0.0923199	0.0436566	0.0921761	-0.150422	-0.181696	-0.225639	0.0797872	-0.0925068	-0.0830801	-0.0760566	NA	NA	NA	NA	NA	NA	-0.202986	-0.156844	-0.0984346	0.0973968	0.0764801	0.125244	-0.220828	-0.11267	-0.107947	-0.079259	-0.0721319	-0.0526029	0.0874016	0.0872525	0.136167	0.0907476	0.120117	0.243753	0.180969	-0.21337	0.111549	0.25395	-0.0978094	0.115148	0.132219	0.0757522	-0.103707	0.0439606	0.0624952	0.0546565
Linsitinib (OSI-906)	IGF-1R	-0.500444	-0.268691	-0.258788	-0.208858	-0.107442	-0.0498479	-0.104249	0.110232	0.131387	-0.115112	0.0711791	-0.0383562	NA	NA	NA	NA	NA	NA	-0.0977212	-0.0706534	0.0919635	0.0926811	0.0846718	0.152352	-0.210808	0.071723	0.0689613	-0.0649479	0.0591947	0.0672482	0.186689	0.104239	0.0595532	0.0653823	-0.0947871	-0.0848499	-0.158883	0.116269	0.0777985	-0.0954806	-0.124269	-0.067246	-0.0615251	-0.0464534	0.0493217	0.0658897	0.0556168	-0.0325602
LIOTHYRONINE	thyroid hormone receptor	-0.092629	0.117966	-0.0763217	0.0718448	0.0762512	-0.072304	0.0932063	-0.0720759	0.114337	-0.0536279	0.0646879	-0.0997346	-0.0950363	-0.132098	-0.0816738	-0.0702409	-0.0541003	-0.0452345	0.0669115	-0.120952	-0.0807784	0.085884	0.0617969	0.0699376	-0.0617629	0.203548	-0.0837972	-0.050508	-0.0795337	-0.0559737	0.098043	0.129883	-0.0835868	0.0606061	0.0467529	-0.0755247	-0.0704426	-0.0725809	0.0874458	-0.0776538	-0.0729218	0.0280955	-0.0685305	-0.0722294	0.0759648	0.08761	0.0451267	0.0929621
Losartan potassium	angiotensin II receptor antagonist	-0.139713	-0.0723265	-0.0773471	0.0422359	0.0476868	0.0295518	-0.101173	-0.113325	-0.090758	-0.162595	-0.135784	0.0896938	NA	NA	NA	NA	NA	NA	-0.152179	-0.120242	-0.0926795	0.0927375	0.118068	-0.121279	-0.263114	0.0698478	-0.101184	-0.108867	-0.108844	0.0551036	0.156587	0.104819	0.133873	0.153978	0.107665	0.0749328	0.196984	0.130248	0.0854468	-0.184857	0.141486	-0.0791336	-0.0834527	0.121424	-0.109292	-0.0312539	0.0636876	0.0482639
Losmapimod	p38 MAPK inhibitor	-0.324459	-0.173384	-0.146083	-0.129132	-0.0733884	-0.069705	-0.154902	-0.143587	-0.184777	-0.193436	-0.0736649	-0.0751302	NA	NA	NA	NA	NA	NA	-0.195659	0.189357	-0.161598	0.119706	-0.145107	-0.0812675	-0.326504	-0.195566	-0.240268	-0.20507	-0.113133	-0.199858	0.228171	0.112581	0.154277	-0.230204	0.232802	0.121309	-0.14015	-0.211172	-0.114986	-0.0632803	-0.0736688	-0.0856306	0.115735	0.193822	0.196767	0.248519	0.240493	0.0588406
LY-364947	TGF_R	0.0615852	0.0852022	0.0644317	0.0821958	0.0464596	0.0342067	0.0881188	0.117926	0.0854721	-0.0852018	0.0957631	0.0698856	0.0731596	-0.0924047	-0.0783785	-0.0454998	-0.0548358	-0.0674828	0.168697	-0.126125	-0.0693762	-0.067905	0.0714176	0.0765164	0.0517979	0.142443	-0.0667064	0.0873891	0.117697	0.12578	-0.063671	-0.166197	-0.100182	-0.0855671	-0.135533	-0.0821968	0.106342	0.0984066	0.116342	0.0603917	0.117216	0.0595838	-0.0697551	-0.104597	-0.0819326	-0.0779824	-0.0568353	-0.0526473
LY2603618 (IC-83)	Chk1	-0.0693745	0.0979681	0.143036	0.0801569	0.0703999	0.0678548	-0.188928	0.168786	-0.101792	-0.121105	0.0767001	0.098808	NA	NA	NA	NA	NA	NA	0.106217	-0.0995641	-0.0513885	-0.0701676	0.0625267	0.0582425	0.141005	-0.105317	0.190255	0.178749	0.14653	0.0881245	0.167781	-0.113337	0.107694	-0.115371	-0.0489553	0.0795974	0.322577	0.125629	-0.0542905	0.0530765	0.092944	0.0946962	0.108752	0.0402376	-0.0609928	0.0556543	0.080464	0.0520678
MDV3100 (Enzalutamide)	AR antagonist	-0.188596	0.115014	-0.0767334	-0.0324468	-0.026451	0.0546048	-0.155914	-0.0722422	0.0878868	0.0929601	0.0823793	0.0519885	NA	NA	NA	NA	NA	NA	-0.189871	-0.0730958	-0.0737385	-0.0656559	-0.0558878	NA	-0.121061	0.128185	0.0933059	0.0801549	0.0982062	-0.113315	0.112261	-0.0832553	0.0672309	0.0645247	0.0896565	0.172191	0.204168	0.0867423	0.0721682	-0.103266	0.11678	-0.0527696	-0.125025	-0.0759546	-0.0323936	-0.0542131	-0.0330553	-0.0369511
Memantine hydrochloride (Namenda)	NMDA receptor	-0.171679	-0.066454	0.0577795	-0.0569001	0.0512472	-0.057932	-0.112358	-0.0561337	0.0948668	-0.093692	-0.0330209	-0.0453357	NA	NA	NA	NA	NA	NA	0.100541	-0.082814	-0.0676654	-0.0713407	0.0948079	0.0629954	-0.15596	-0.0890961	0.137822	0.130814	-0.0589101	0.191407	0.0975886	-0.102222	-0.11749	0.146091	-0.153622	-0.117329	0.160879	-0.103579	0.0693062	-0.0552343	-0.0802824	0.0438024	-0.103575	-0.0913479	0.0630146	-0.0500513	-0.0891548	-0.0508015
MEXILETINE	Sodium channel inhibigtor	0.0515594	0.0679802	0.057016	-0.0347257	0.0258163	-0.0365348	-0.123361	-0.16591	-0.0769739	-0.0909861	0.0426876	-0.0495113	0.0831079	-0.0823529	0.0990215	-0.0706456	-0.0684958	-0.0319181	-0.171904	-0.115775	0.0963345	-0.0546032	-0.045274	-0.0751733	0.0586856	0.0573758	0.101113	0.0466027	0.0491808	-0.100175	-0.0950663	0.072354	0.111492	-0.0392928	-0.0486571	-0.0810482	0.107887	-0.0919138	-0.10545	0.0505528	-0.0579674	0.0675747	-0.116521	-0.0886687	-0.0502654	-0.0969822	-0.163848	-0.0720016
MGCD-265	c-Met and VEGFR1/2/3	-0.12193	0.0912504	0.0565264	-0.0672395	0.04994	0.0349919	-0.137797	0.11456	-0.0507678	-0.117509	-0.0547337	-0.0686886	NA	NA	NA	NA	NA	NA	-0.23081	-0.134037	-0.0792759	-0.136964	0.0658026	-0.174962	0.138895	0.184508	0.172774	-0.123038	0.0711905	-0.0713038	0.0678597	-0.0849938	-0.0467354	-0.0738373	0.101764	0.107259	-0.127147	-0.0816063	0.0611735	-0.0650306	0.0481811	-0.118882	-0.0892756	-0.123563	-0.120095	-0.124745	-0.154563	0.0304757
MILRINONE	PDE3 ibhibitor	-0.0868272	-0.158416	-0.0718453	0.0788116	0.095261	0.0322642	0.0867937	0.130472	-0.07756	-0.15735	-0.10308	-0.0894187	-0.0541192	-0.0732601	0.0901559	0.0942662	-0.0389677	0.0384609	-0.0753998	-0.0948571	-0.0782589	0.113657	-0.0926383	-0.0829251	-0.0586221	-0.138084	0.0614709	-0.0660475	-0.106013	-0.0663245	0.143458	0.159733	0.131129	-0.0893125	0.0664999	-0.0336284	-0.0766279	-0.110727	0.046867	-0.0713759	-0.0428835	-0.0751	-0.101246	0.104842	0.097035	0.0967612	-0.0675883	-0.0708779
MK-2206 dihydrochloride	pan-Akt inhibitor	-0.422281	-0.522405	-0.500095	-0.32894	-0.279017	-0.188853	-0.149329	0.0930237	0.0780798	-0.0787567	0.0984761	0.205945	NA	NA	NA	NA	NA	NA	-0.133161	-0.0972101	0.055033	0.0889831	0.0832745	-0.165853	0.185286	0.10699	0.155686	-0.0655397	0.0793133	0.107821	-0.188253	-0.219624	-0.167795	0.161803	-0.0968493	0.116263	0.159792	0.106168	-0.102742	-0.144446	0.0493364	0.0678224	-0.101947	-0.0845156	-0.077177	-0.0383656	0.0463307	0.0434875
MK-8245	inhibitor of stearoyl-CoA desaturase	-0.113442	0.124716	0.0317084	0.0657488	0.0385381	-0.0750246	-0.143011	0.212898	-0.084381	-0.0830586	-0.0659265	-0.0981677	NA	NA	NA	NA	NA	NA	-0.141479	-0.091693	0.111246	-0.0747648	0.0625886	NA	-0.132856	0.16611	0.202838	0.159544	0.181904	-0.0957772	0.135773	-0.17271	-0.090461	0.0819461	-0.0594304	0.224178	-0.149448	-0.0879404	-0.117011	0.121673	0.132715	-0.129863	0.0964536	-0.0621274	-0.0566186	-0.0565905	-0.0412074	0.11378
ML-161	inhibitor of PAR1	-0.154086	-0.097138	0.0377192	-0.0507452	0.0373288	-0.0233518	-0.120353	-0.106114	0.0622286	-0.0771424	-0.0526573	0.0412565	NA	NA	NA	NA	NA	NA	-0.180248	-0.072562	-0.165492	0.0488975	-0.0582179	0.187453	-0.229707	0.070298	-0.11817	-0.126773	-0.0906838	0.0998589	0.243128	0.242444	0.214054	0.116585	0.124906	0.102815	0.10457	-0.139584	-0.0850722	-0.0643804	0.0888878	0.133999	-0.149301	-0.199402	-0.101218	-0.0841814	-0.0654271	-0.0561275
MLN8237 (Alisertib)	Aurora A	-0.0864372	-0.313565	NA	NA	NA	NA	-0.442082	-0.359114	NA	NA	NA	NA	NA	NA	NA	NA	NA	NA	-0.123572	-0.106626	NA	NA	NA	NA	-0.14479	-0.123322	-0.108726	NA	NA	NA	0.141732	0.173778	NA	NA	NA	NA	-0.223549	-0.348846	NA	NA	NA	NA	-0.183228	0.181286	NA	NA	NA	NA
Moclobemide	MAO-A (5-HT) inhibitor	-0.0594737	-0.134868	0.0788742	-0.048726	-0.0499696	0.0235453	-0.118581	-0.154447	-0.0886946	-0.103696	-0.0779965	-0.0486878	NA	NA	NA	NA	NA	NA	-0.129854	-0.0581744	0.103282	-0.0723978	0.0946812	-0.086455	-0.243992	-0.0790778	-0.127131	-0.0963922	-0.0478718	-0.146204	0.162835	0.102547	0.082509	0.111333	0.193436	0.0922022	-0.187457	-0.125589	-0.0772338	-0.152025	0.106449	0.0616667	0.103377	0.108493	0.0563183	0.0728207	0.0508122	-0.050524
Mubritinib (TAK 165)	HER2	-0.0841009	-0.145906	0.0918764	-0.054237	-0.0614687	-0.0311228	0.236804	0.139861	-0.0721461	0.0377755	-0.0565247	-0.0799466	NA	NA	NA	NA	NA	NA	0.136091	-0.0614515	0.119714	-0.0833566	-0.0358516	-0.112355	-0.0997129	-0.0760784	-0.0755481	-0.0978913	-0.113396	-0.0505934	0.0887616	0.0968889	0.0995552	0.0846624	0.113857	-0.103187	-0.138037	-0.105768	0.0913174	-0.145004	0.0649594	-0.178147	-0.100759	-0.102771	-0.137163	-0.0705154	-0.0812526	-0.0910206
NELFINAVIR	HIV protease inhibitor	0.0696981	-0.116516	0.0946113	-0.0769773	-0.0656711	0.0540825	-0.0796049	-0.123272	-0.129471	-0.0925666	0.079454	-0.0577954	0.0509284	-0.21229	0.0771114	-0.0491149	0.0435885	-0.0669677	-0.109037	0.139842	0.0839759	0.103756	0.124815	0.0976667	0.0610961	-0.105613	-0.0667136	-0.0582168	-0.109275	-0.0775805	-0.0980587	-0.138659	-0.0771887	-0.120211	-0.0820889	-0.0514006	0.0738753	0.116042	-0.0884001	0.0795547	-0.0369228	-0.068658	-0.11016	-0.0601299	-0.0675702	-0.0678478	0.0501787	-0.0544543
NILOTINIB	Bcr-Abl inhibitor	-0.0573163	0.245542	0.0647389	0.0443589	0.0762125	-0.0275255	0.0916411	-0.077337	0.123385	-0.139095	-0.0804547	-0.0547231	0.0491956	0.0452446	0.047384	0.0721354	-0.0420285	-0.0266188	0.0773007	0.112249	0.0660391	-0.132183	-0.068983	-0.106958	0.086697	0.110084	-0.0502425	-0.05391	-0.0780268	-0.0523266	-0.120457	0.108021	0.102116	0.105645	0.0438506	-0.0495041	-0.130075	0.110541	0.106739	0.0460675	-0.0374022	0.102886	0.13583	-0.0887634	-0.121371	0.0596247	0.0760659	-0.06441
NU7441(KU-57788)	DNA-PK,PI3K	-0.119136	-0.0571247	0.154896	0.156591	0.162409	0.131842	-0.215543	-0.176916	0.152482	0.105687	0.0795164	0.16044	NA	NA	NA	NA	NA	NA	0.122633	-0.0451375	0.064259	0.0769987	0.0607282	0.118596	0.32682	-0.0935348	0.202111	0.0969356	-0.0697158	-0.160857	-0.163526	0.166556	0.0917825	0.144187	-0.122157	0.223372	-0.0741507	-0.0744602	-0.055624	-0.0635406	0.101624	0.0721455	0.0866741	-0.0872881	-0.122628	-0.0605489	0.0718589	0.0907083
Nutlin-3	p53 activation	-0.112896	-0.0475218	-0.123944	0.0562522	-0.0732291	-0.0804582	-0.253666	0.073336	-0.242868	-0.200382	-0.221839	-0.165473	NA	NA	NA	NA	NA	NA	-0.136334	-0.0883068	0.176573	0.118574	0.263625	-0.258214	-0.139291	0.116231	-0.0744059	-0.142524	-0.111166	-0.169022	0.135213	0.106823	0.0552258	0.235686	0.189253	0.248713	-0.112333	-0.202762	-0.379026	-0.350869	-0.293646	-0.161575	0.155481	0.256246	0.414075	0.463558	0.466005	0.277398
NVP-ADW742	IGF-1R inhibitor	-0.564507	0.24354	-0.296627	-0.222617	-0.143225	-0.143232	-0.250921	-0.199931	0.0328457	-0.160638	-0.102304	-0.109694	NA	NA	NA	NA	NA	NA	0.321876	0.159111	0.0889123	0.137819	-0.0918065	0.108328	-0.233379	0.10543	-0.174906	-0.121328	-0.11843	-0.13264	-0.0962062	0.13685	0.252639	0.138826	0.172294	0.126637	-0.142443	0.0500472	-0.0979176	-0.0651166	0.0876476	-0.0612923	0.0882095	-0.0752008	0.104177	0.0732775	0.101362	0.0415528
NVP-ADW742	IGF-1R	-0.0548217	-0.494182	-0.20257	-0.231871	-0.230245	-0.250662	-0.165619	-0.176953	0.145632	-0.12834	0.0714457	0.0608175	0.0553159	0.147719	0.0590502	0.0520112	0.082185	0.069047	-0.138862	0.076678	0.09058	0.148314	-0.140622	0.123163	-0.0723372	0.103235	0.0397437	-0.0957108	-0.174629	-0.143425	-0.109931	0.170839	-0.118636	-0.101512	0.0688045	-0.0875128	0.0674537	-0.163348	0.0788275	-0.232624	-0.0822507	-0.173906	-0.0587393	0.170927	0.13577	0.0606022	0.109261	-0.095919
OLANZAPINE	5-HT2 serotonin and D2 dopamine receptor antagonist.	0.106945	0.147806	-0.0845107	0.102561	0.0783134	0.0685176	0.0805024	-0.159593	0.146033	0.109865	0.101522	0.0946606	0.0751961	0.108826	-0.113672	-0.0584344	-0.0850928	-0.031569	-0.0825717	-0.0998346	-0.0608217	0.159596	0.061886	0.0582778	0.132507	0.0578767	0.0567599	-0.0478584	-0.0521145	-0.0485535	-0.0858994	0.0806104	-0.0564316	-0.052756	0.0586717	-0.0367154	0.120747	0.151477	0.0900801	0.0607322	0.0388243	0.0604637	0.104181	-0.173267	-0.0626156	-0.106588	0.0444828	-0.0425022
Oligomycin A	ATP synthase	0.104678	-0.0969493	-0.144227	-0.152899	-0.0945987	0.0519576	-0.139357	-0.0598432	-0.0851885	0.099122	0.0865212	0.248667	NA	NA	NA	NA	NA	NA	0.187625	-0.0695996	-0.101124	-0.0923987	-0.120285	-0.0793102	-0.112518	0.0716665	0.0976073	-0.116718	-0.0643132	-0.163215	-0.192421	-0.134526	0.0846731	0.120983	0.102797	0.195188	0.148942	-0.270897	0.0993749	-0.221629	-0.0859899	-0.107464	0.135299	-0.0674057	0.048187	0.0659359	-0.0737075	0.0715403
ORLISTAT	lipase inhibitor	-0.0997885	0.0812431	-0.105791	-0.133943	0.0367279	-0.0974264	0.0998136	-0.10012	-0.128143	-0.0743386	-0.103944	0.0993377	-0.107761	-0.110599	-0.0918879	-0.0884392	-0.0788007	-0.0772473	-0.107107	0.0788571	-0.0985829	0.0953754	-0.0676172	-0.0480235	0.0859668	0.0946031	-0.0959077	0.0760759	0.0570588	0.0872949	-0.0709638	0.111772	0.101642	0.0594826	-0.0702516	-0.0574247	-0.0674208	-0.0808935	-0.0630806	-0.0926262	-0.041402	0.0551231	-0.0769547	-0.0780739	-0.114747	0.096461	0.0377409	0.0386836
OSI-632	VEGFR angiogenesis inhibitor.	0.082901	0.0623072	0.0713094	0.0616161	0.0619666	0.0606181	-0.121729	-0.20436	0.11379	-0.12573	0.109837	0.0615571	0.125284	0.0556849	-0.0768802	0.103327	-0.0488357	0.061831	0.106483	-0.194505	-0.102544	0.0723356	0.162573	0.11949	0.0755909	-0.152771	-0.144094	-0.150778	-0.139964	-0.131563	0.0435174	0.126555	-0.101766	0.0668683	-0.0642894	0.0522777	-0.11053	-0.0847749	-0.182122	-0.120928	-0.133208	-0.116385	0.079412	-0.0939729	0.143139	0.092488	0.129268	0.129386
OSU-03012 (AR-12)	PDK-1	-0.0699248	-0.190134	-0.106157	-0.102642	-0.104997	-0.0833227	-0.181217	-0.182724	-0.0892553	0.0952437	-0.120235	-0.0711957	NA	NA	NA	NA	NA	NA	-0.242596	0.111224	0.120012	0.261939	0.190879	-0.18642	-0.289044	-0.132127	-0.0828204	-0.101095	-0.114166	-0.168613	0.263517	0.10654	0.0711218	0.127751	0.145516	0.229198	-0.14173	-0.0893638	-0.287512	-0.230588	-0.336438	-0.253931	0.136931	-0.0691382	0.0817576	0.112671	0.252868	0.147708
Oxcarbazepine	Sodium Channel	-0.131169	-0.0440242	0.0599915	0.04742	0.0564109	-0.0258967	-0.208798	0.134027	0.0820835	0.107379	-0.0555566	-0.109459	NA	NA	NA	NA	NA	NA	0.188424	0.135944	-0.0991328	0.126298	-0.0771526	-0.12368	-0.164977	-0.139517	0.109587	-0.0650624	0.0974185	0.168444	0.144657	0.0546173	0.0760453	0.0612433	-0.0668124	-0.125531	0.159696	-0.0957558	-0.153668	0.070626	-0.114474	0.0802966	0.0992119	0.0882396	0.0781749	0.108539	-0.0653256	0.0442045
Oxymetazoline hydrochloride	selective __ adrenergic receptor agonist	-0.144956	-0.118624	0.114516	0.0440701	-0.043422	-0.0480632	-0.159076	-0.0762251	0.066097	-0.0692575	-0.065327	0.0750664	NA	NA	NA	NA	NA	NA	0.121873	-0.0919405	-0.0613061	0.133283	0.140582	-0.088343	-0.181275	0.121655	0.109639	-0.0999835	0.0646696	-0.0508789	0.0956693	-0.137897	-0.108497	-0.116892	-0.0989786	0.0995949	-0.1197	0.0824187	0.0956605	0.0893102	0.0475669	0.104004	-0.121516	-0.12899	-0.109291	-0.0962191	-0.0716075	0.0375953
Ozagrel	thromboxane A(2)	0.16537	0.123581	0.0887336	0.0322904	-0.0656809	0.0661598	-0.147329	0.172237	0.129264	0.189751	0.0634931	-0.128634	NA	NA	NA	NA	NA	NA	-0.116315	-0.061249	-0.14016	-0.125681	0.0575964	0.24909	-0.118361	0.129455	0.146065	0.0719931	0.0828947	0.142295	0.165001	0.0834444	0.125599	0.0806251	0.219896	0.230591	-0.110061	0.106712	0.115844	0.129207	0.0893342	0.0990465	-0.105663	-0.0849683	-0.075189	-0.103263	-0.0608173	-0.0710586
Ozagrel HCl	thromboxane A(2)	-0.131579	-0.0840172	-0.0844871	0.0305697	-0.0631326	-0.0359905	-0.202684	-0.168256	-0.146277	-0.104799	-0.088329	-0.0776123	NA	NA	NA	NA	NA	NA	-0.198244	-0.136156	-0.0479447	-0.0747541	0.0635439	-0.0824939	0.161591	0.167225	-0.122549	-0.1091	-0.125244	-0.141964	0.0885347	0.0927376	0.101345	0.0524525	-0.0931708	-0.073888	-0.116815	-0.0795305	0.0627341	-0.104264	-0.0642682	-0.140618	0.129762	-0.101831	0.0520315	0.0718333	-0.0456746	0.0399143
Pancuronium (Pavulon)	nicotinic acetylcholine receptor antagonist	-0.168797	-0.134013	0.0447474	-0.0485388	-0.0524343	0.0231282	0.192292	-0.0684327	0.09375	-0.0646527	-0.0617856	-0.0341344	NA	NA	NA	NA	NA	NA	0.079343	0.0950877	0.119449	0.0649557	-0.108279	-0.213435	-0.234074	-0.0660633	-0.140669	-0.105814	0.0740584	0.152696	0.137008	0.111313	0.0621896	-0.107627	0.121948	-0.117294	-0.0685364	0.0994788	-0.0711042	0.059698	-0.0484492	0.147445	0.15177	0.0668377	-0.0554441	-0.0278358	0.0353728	-0.0643888
PAPAVERINE	Tryptophan hydroxylase	-0.0916281	-0.187772	-0.132913	0.0915352	-0.0465721	-0.0418409	0.064	-0.120729	-0.267727	-0.130081	-0.114491	-0.0793505	0.0952857	0.0712369	0.0560252	0.0919348	0.0763766	0.0955456	-0.0683774	0.0821587	-0.0692616	0.0928694	0.0886034	0.0975861	-0.10009	-0.241008	-0.0807169	-0.114474	-0.105044	-0.0399823	0.0660969	-0.0811095	-0.05748	-0.0801564	-0.0934381	0.0691535	-0.13588	-0.163365	-0.216939	-0.11424	-0.0868431	-0.105175	-0.0706995	0.109184	0.116191	0.0705965	0.122372	-0.0586676
Parthenolide ((-)-Parthenolide)	inhibits NF-_B pathway, activates p53	-0.168421	-0.0753892	-0.0398164	-0.0338568	-0.0231888	-0.070774	-0.0953336	0.119157	0.146162	0.151316	-0.0752497	-0.057184	NA	NA	NA	NA	NA	NA	-0.0964302	-0.137085	-0.0728206	0.049887	0.0875517	0.117163	-0.107798	0.134856	0.192121	0.150188	-0.116	-0.0906931	0.143845	0.184635	-0.12125	0.10831	0.0629252	-0.172879	0.152959	0.111204	0.0808634	-0.0696388	0.0585106	0.0479977	0.0839429	-0.0360601	-0.0529797	-0.0245147	0.0416472	0.0427061
Pazopanib	multitargeted RTK inhibitor	0.143944	-0.0614085	0.0829074	0.107413	-0.0469333	0.0347759	-0.115836	0.0808197	0.224825	0.106554	0.0831391	-0.0780138	NA	NA	NA	NA	NA	NA	-0.149331	-0.101574	-0.0691795	-0.082413	0.0957298	-0.121834	-0.177719	-0.0825868	-0.0975548	-0.0630432	-0.0559589	0.076635	0.253463	-0.0582906	-0.0895083	-0.0840515	-0.0894175	0.0832093	-0.0984557	0.0960472	-0.109111	0.0898804	-0.0662042	-0.0850307	0.136765	0.166588	0.0562404	0.100537	-0.0500056	-0.0339244
Pazopanib HCl	multitargeted RTK inhibitor	0.16417	-0.0722441	-0.0514517	0.0972767	0.0690946	0.0817911	-0.124659	0.155711	0.141126	0.181534	0.110587	-0.0633084	NA	NA	NA	NA	NA	NA	-0.115052	-0.0880875	-0.116343	-0.208024	-0.0689501	-0.121522	-0.305156	0.105892	-0.0759847	-0.0727783	0.0947376	0.0996443	0.107802	-0.0994216	-0.114534	0.0849615	0.103252	0.10036	-0.0937628	0.148152	0.100128	0.061703	0.0535493	0.0855872	-0.0655082	-0.0995052	-0.0999316	-0.0907549	-0.0948072	0.0537092
PCI-32765 (Ibrutinib)	BTK	-0.0745503	-0.0518997	0.0944118	-0.0512435	-0.0178313	0.0373879	0.225133	0.128288	-0.102733	-0.0655685	0.0547863	0.105118	NA	NA	NA	NA	NA	NA	0.13651	0.108129	-0.0553549	0.0696417	0.0396014	0.153052	-0.162202	0.163801	0.084106	0.0752159	0.134681	-0.101285	0.0852514	0.0947497	0.144871	0.0683641	0.0494018	0.14545	0.0950734	0.182071	-0.103162	-0.0424275	0.0719513	0.176877	0.145485	0.0844729	-0.0789376	-0.0416922	0.0446189	0.0610592
PD-166866	FGFR1	-0.0909467	-0.158479	-0.0867387	-0.0687039	-0.04956	-0.0529085	-0.111007	0.153412	-0.218981	0.0962259	-0.0872643	0.0613773	-0.0465986	0.0653181	0.0329307	0.0953965	-0.0393529	0.0459954	-0.128843	-0.14515	-0.116495	0.100562	-0.0820191	-0.0617619	-0.112543	-0.0602397	-0.0700067	-0.051854	0.0684713	0.0353476	-0.0606574	-0.185243	-0.0968979	-0.0780387	0.0596835	-0.0829911	-0.126567	0.159928	0.0695315	0.0440099	-0.0294375	0.140624	0.083878	0.105453	-0.0856488	-0.104354	0.0490018	-0.0574939
PD0325901	MEK1/2	-0.0710526	-0.0894691	-0.151398	-0.138124	-0.36714	-0.526339	-0.280806	-0.593075	-0.823138	-0.735984	NA	NA	NA	NA	NA	NA	NA	NA	-0.143749	0.0790468	0.275665	NA	NA	NA	-0.110598	0.257233	0.242268	0.198482	NA	NA	0.107954	0.0742981	-0.111459	0.19103	0.462099	NA	0.199573	-0.216865	-0.304138	-0.165975	-0.087953	-0.403863	0.0884697	0.109096	0.0721578	0.312565	NA	NA
PD168393	EGFR	-0.140958	0.0927734	0.144871	0.0977509	0.0701488	0.0306501	-0.132733	-0.0741407	0.12811	-0.174969	-0.113194	-0.0745085	NA	NA	NA	NA	NA	NA	0.221084	0.184847	0.222309	0.157959	-0.0793483	-0.121418	-0.222847	-0.131296	0.0689761	-0.0593978	0.0496191	-0.217777	-0.10188	0.0920527	0.105396	-0.0869591	-0.0982382	0.137308	-0.131773	-0.130131	0.146675	0.210564	0.113408	0.0731501	-0.106298	-0.0309648	0.0757897	-0.0709761	-0.0499017	-0.0674846
PD173074	FGFR1	-0.0798246	0.163817	0.148562	0.146335	0.0592821	-0.0464623	-0.115714	0.0696354	-0.0967357	-0.0681934	0.0399963	-0.0801728	NA	NA	NA	NA	NA	NA	-0.0982545	-0.147391	-0.0899205	-0.0923614	-0.0744573	-0.187275	-0.130069	0.132296	0.122366	0.122249	0.107755	-0.147228	0.114388	0.110974	0.144265	0.06125	-0.0739444	0.163886	0.242662	0.126086	0.190612	0.141304	0.100863	0.112577	0.131915	0.101435	-0.0574109	-0.0791777	-0.0409968	-0.0690607
PELITINIB	EGFR	0.0777875	-0.154048	-0.234379	-0.115012	0.101358	-0.108579	-0.119319	-0.144672	-0.101903	-0.0394872	-0.0568345	-0.0690537	-0.14624	-0.0589939	0.156783	-0.0558427	0.0769921	0.0428133	-0.078906	0.130247	-0.104697	-0.0586281	-0.0751616	0.0539145	0.10031	-0.0759837	-0.111731	0.0966499	0.0593214	-0.0265326	0.0892243	-0.113445	0.140776	-0.0868519	-0.0521416	-0.0749386	-0.101118	-0.0770074	-0.0433212	-0.110823	-0.0483344	0.032669	0.0860048	0.0622289	-0.0619902	0.0980566	0.0497822	0.0365443
PENFLURIDOL	diphenylbutylpiperidine antipsychotic	0.0457198	-0.0970298	0.101496	0.0434661	0.0566594	0.0429271	-0.0780247	-0.0838305	-0.0833613	-0.0729861	0.092929	0.0979655	0.0646434	-0.0878652	0.0499144	0.0478701	-0.0575878	-0.0423782	0.124388	-0.107724	-0.0837384	-0.100106	0.0891964	-0.0916762	-0.068208	-0.0867276	-0.0956478	-0.0527486	-0.0615289	-0.0387461	0.0800104	0.101643	-0.0758311	-0.110764	-0.0713853	-0.0530376	-0.0570208	-0.109155	-0.0637023	-0.0776036	0.0491289	0.0541527	-0.0665236	-0.051959	0.0640309	0.0907172	0.0553222	-0.0373499
PF 05180999	PDE2A	-0.0577565	0.0619454	0.101485	0.0921431	-0.0365941	-0.0522886	-0.0873165	-0.0635472	-0.132365	0.0931548	-0.101952	0.069498	-0.122325	-0.120565	0.102875	0.0588606	-0.0470776	0.0435772	0.0795395	-0.0567511	0.0859431	0.0973996	0.0740185	0.0475092	0.0739067	-0.0993612	0.059194	0.0653634	0.0744549	0.0484843	-0.0636851	-0.0921121	-0.0941392	-0.0789037	-0.0614272	-0.0560903	-0.0875716	0.166398	0.0757839	-0.110502	-0.0832376	0.0343941	-0.0863016	-0.106238	0.0951637	-0.0988684	-0.0490587	-0.05518
PF 477736	Chk1 inhibitor	0.0941084	-0.138547	0.0484839	0.0804621	0.0732789	0.0536375	-0.192082	0.0878903	-0.125815	-0.0563384	-0.0739733	0.0772091	NA	NA	NA	NA	NA	NA	-0.130675	-0.0896885	0.0817728	-0.0652259	0.0988122	-0.16958	-0.0929183	-0.109955	0.116162	0.106312	-0.0461278	-0.108313	0.221399	0.105846	-0.0735718	-0.142477	-0.112313	0.128384	-0.106085	-0.235386	-0.144348	-0.145345	-0.0456645	-0.0952556	0.102436	-0.0756915	-0.0626538	-0.0576433	-0.0495206	-0.0312658
PF-00277343	THRB	-0.093175	0.170372	-0.0783531	0.0728104	-0.0356112	-0.0547143	0.116698	0.108641	0.137791	0.0910515	-0.0708456	0.0669287	-0.127666	-0.0900716	0.0602035	-0.031366	-0.0436821	-0.0243189	-0.176329	-0.128692	-0.104057	-0.102857	-0.0845278	0.0475592	0.0724053	0.15441	0.0904479	0.0826885	-0.0651352	-0.0596453	-0.128911	-0.135132	0.0724454	-0.0889348	-0.078977	-0.0594274	0.0825949	0.113622	0.0813965	0.0884421	-0.042194	0.0493955	-0.0801631	-0.119555	0.105038	-0.0839222	-0.0578818	-0.0930757
PF-00562271	FAK	-0.332985	0.101391	-0.104062	-0.103581	-0.0816523	-0.0923574	-0.144302	0.13655	0.158614	-0.0784351	-0.14806	-0.198673	NA	NA	NA	NA	NA	NA	0.221976	0.101653	0.26265	0.211494	0.199284	-0.132564	-0.201788	0.0725833	-0.1164	-0.16111	-0.164347	-0.182492	0.131175	-0.144	0.104482	0.0816376	0.108295	0.170685	-0.322925	-0.14723	-0.143392	-0.198084	-0.130641	0.0812896	-0.0682552	0.120941	-0.0562624	-0.0596654	0.0303111	0.0578292
PF-03049423 free base	PDE5A	-0.0771397	0.268796	-0.0834502	-0.0509063	0.0524001	-0.0200774	0.0610155	-0.140373	-0.104906	-0.0963965	0.072875	-0.0487074	0.0835349	0.114183	0.110224	-0.104669	0.0685346	-0.0499967	-0.0845377	0.0895285	-0.141162	-0.0750541	-0.100998	0.0752076	-0.0699229	-0.104387	0.115881	0.0772339	-0.0667377	0.0421734	-0.0834534	-0.0766657	-0.0636728	-0.0563562	-0.0561809	0.0676368	-0.0766813	0.133188	0.128111	0.0524808	-0.0770231	0.0526395	0.156624	-0.0501492	-0.0536471	-0.0701583	-0.0526233	0.038233
PF-03814735	pan-Aurora inhibitor	-0.0844309	-0.181268	-0.239603	-0.0841447	-0.242169	-0.387354	0.172103	0.0856809	0.141536	-0.201326	-0.301397	-0.438601	0.0873219	-0.11182	0.0761181	0.265865	0.118561	0.165264	0.0850705	0.107307	0.113095	0.141184	0.189887	0.150837	0.0665108	-0.181178	0.135032	0.0796031	-0.189339	-0.348472	-0.0561602	0.091868	0.0757459	0.179749	0.121237	0.212242	0.0842359	0.0735804	0.23391	-0.180865	-0.113054	-0.295296	0.147199	-0.0851	-0.108231	0.126427	0.1347	0.255741
PF-04691502	PI3K,mTOR	-0.531889	-0.315774	-0.330803	-0.287409	-0.257608	-0.17557	-0.231169	0.156832	0.118528	-0.220377	-0.217677	-0.266874	NA	NA	NA	NA	NA	NA	-0.109014	0.0897631	0.117241	0.145781	0.238923	-0.232026	-0.29749	0.133154	0.116913	-0.0703691	0.12471	-0.129474	0.195801	-0.159111	0.406044	0.452931	0.345384	0.61624	-0.148435	-0.068462	-0.15561	-0.105728	-0.135129	-0.245922	0.095929	0.0725114	-0.119693	0.141619	0.222526	0.236831
PF-05085727	PDE2A	-0.198304	-0.159317	0.0662338	-0.085835	-0.196905	-0.118424	-0.158283	-0.0897668	-0.0628391	0.0828948	-0.0990882	0.0513881	0.0788462	-0.0979399	-0.0702859	0.141788	0.081475	-0.0936767	0.0858723	-0.11176	-0.088911	0.126388	-0.061021	0.124061	-0.111712	-0.0509374	0.0755885	0.121377	0.0512332	-0.0923167	-0.134158	0.152482	-0.109271	-0.0987186	0.124951	-0.0635741	0.144586	0.133358	0.0739708	-0.101453	-0.0704814	-0.0935584	0.0688179	-0.0721545	0.0850692	0.0494534	0.0454249	-0.0602417
PF-06447475	LRRK2	0.121672	0.0482293	-0.0711549	0.0491996	0.0590676	0.0840808	-0.055944	-0.0789886	0.0815244	-0.0856709	0.0946635	0.0395392	-0.0643038	0.0742596	-0.0470469	-0.0457771	-0.0327568	-0.0546227	-0.11409	-0.107797	-0.0925504	0.0739738	-0.106223	-0.114691	-0.0659619	0.099911	-0.0912963	0.0605215	0.0392398	0.0822394	-0.0898597	0.0900067	0.0694345	-0.0608747	0.0726159	-0.0889937	0.0828432	0.135488	0.0962335	0.173068	0.124879	0.125327	-0.0745461	-0.0950856	-0.0411302	0.0480781	-0.0494752	-0.0766195
PF-3845	FAAH	-0.0871345	-0.0484826	-0.0497759	0.0473481	-0.0375144	-0.026051	-0.219268	0.196356	-0.0784258	0.141583	-0.0688206	-0.0445993	NA	NA	NA	NA	NA	NA	0.0849518	-0.148213	0.0526229	0.0633597	0.0690404	0.0681421	-0.119351	0.138633	-0.106068	0.141012	-0.0690406	0.0847257	0.169889	0.0533833	0.0793069	0.0626732	0.0790582	0.095622	-0.132788	-0.108652	0.0489279	-0.0533323	0.0678112	0.0484275	0.108034	-0.111107	-0.061133	-0.0496226	0.0458971	-0.0712145
PF-4455242	antagonist of the _-opioid receptor	0.0875785	0.0696925	-0.106619	0.0858455	0.0825693	-0.0409175	0.112264	-0.138489	-0.0865472	-0.091162	-0.0750319	-0.0806983	0.117521	0.086917	0.0888408	0.0394722	-0.0389835	-0.0700069	0.105155	-0.205882	-0.0603846	-0.181715	-0.0634166	-0.0492032	-0.127133	-0.131996	-0.0760221	-0.0573602	-0.0577333	-0.0997634	0.0418464	-0.131972	-0.132598	-0.0333974	0.10279	-0.049951	-0.142648	0.0876719	-0.111121	0.0832901	-0.10552	-0.0374743	-0.154309	-0.0543699	0.0597647	-0.0734348	-0.0359967	-0.0703283
PF-5274857	inhibits Hedgehog signaling	0.126995	-0.0597579	-0.067345	-0.0262205	0.0351845	0.0554882	-0.169355	0.0848865	-0.086018	0.0570892	-0.100336	0.0597805	NA	NA	NA	NA	NA	NA	-0.180661	-0.101205	-0.0955306	-0.0922643	0.045737	-0.140573	-0.223609	0.0889894	-0.134951	-0.0829013	0.0460047	-0.131217	-0.134121	0.064547	0.0582357	-0.116416	0.0828642	0.0913086	-0.0876218	0.161061	0.0875189	0.118548	0.0651161	0.0878784	0.0990541	0.0463165	0.0549027	0.114101	0.0508155	0.0285841
PF-562271	reversible inhibitor of FAK	0.0784797	0.0823913	0.0771266	-0.175514	-0.130462	-0.146985	0.113298	-0.172701	0.170233	-0.179673	-0.117618	-0.0846863	0.056916	0.0825694	-0.115017	-0.070581	-0.0361486	-0.0476241	0.0911474	0.188404	0.204478	0.210952	0.218141	0.262299	-0.064366	0.185548	0.14161	-0.0787288	-0.123955	0.0829163	-0.0568537	0.124177	0.131544	-0.0569592	0.0852943	0.121918	0.0722859	-0.106908	0.105728	-0.134815	-0.16124	-0.12884	-0.122203	-0.117955	-0.0835177	-0.0945263	-0.109288	0.122264
PF-998425	androgen receptor antagonist	0.0810103	-0.101986	0.096068	0.115492	-0.0503558	-0.0685998	-0.0510958	-0.0866334	-0.075325	-0.0750388	-0.05594	0.0494199	0.0393034	-0.0898857	-0.0923133	0.0419283	0.0363486	0.0419309	0.0970061	-0.238376	0.0716828	0.0489918	0.0664219	0.0435348	-0.0970759	-0.0549377	0.0611016	-0.0915173	-0.131552	-0.0364818	-0.0788578	-0.0641778	0.108929	0.148101	0.0826592	-0.0722065	0.0469129	-0.136795	-0.0758871	-0.0437891	-0.118268	-0.0521066	0.0838225	-0.048031	-0.0668948	0.112231	-0.0649329	0.138071
PFI-1(PF-6405761)	BRD4 inhibitor	0.0877193	-0.0587386	0.0981136	0.0612817	0.0866296	-0.0472772	-0.181193	0.097378	0.16869	0.102641	0.081152	0.0509789	NA	NA	NA	NA	NA	NA	0.134266	-0.1424	0.0638826	0.07186	0.075753	0.165317	-0.178511	0.110878	0.106954	0.0795559	-0.0570554	0.083934	-0.108268	-0.100434	-0.108236	-0.10666	-0.0751033	0.0815498	-0.188283	0.0950012	0.112854	0.0728901	0.152256	0.22384	0.0589611	-0.121191	-0.0910803	-0.099701	-0.0344875	-0.0266651
PHA-767491	dual Cdc7/CDK9 inhibitor	-0.150994	-0.136074	0.0969196	0.0922473	0.0389096	0.102048	-0.080033	-0.0722532	0.0862618	-0.150472	-0.151293	-0.0618701	-0.0867521	0.121752	-0.138533	-0.048903	-0.0649279	-0.0677029	-0.124257	0.118747	0.0824724	0.0998228	0.179405	0.19879	0.0570716	0.098232	0.121653	0.0506482	0.120065	0.121906	-0.0909836	-0.0552725	0.0995226	0.0509869	0.0579755	-0.0592338	0.10144	0.0623715	0.0686154	0.0819485	0.0499695	0.0789442	-0.0463301	-0.0665918	-0.0887701	-0.0691866	0.0605898	0.0991699
PHA-793887	CDK2/5/7	-0.0923933	-0.151525	-0.233572	-0.165361	NA	NA	-0.113587	0.172185	-0.347413	-0.431954	-0.453108	NA	NA	NA	NA	NA	NA	NA	-0.25619	0.108594	0.223015	0.408588	0.42328	NA	-0.213365	-0.228804	-0.1684	-0.204529	-0.429941	NA	0.156673	0.1239	0.137706	NA	NA	NA	-0.222086	-0.253561	-0.397738	-0.424097	-0.427163	NA	-0.118521	0.114015	0.163489	NA	NA	NA
PI-103	PI3K	-0.249673	-0.0758953	-0.0592024	0.133449	0.0525106	0.0550757	-0.139413	0.163223	0.0978094	0.0872539	0.100732	0.0697133	NA	NA	NA	NA	NA	NA	0.167524	-0.145922	-0.0926115	0.0834331	0.0781881	0.162107	-0.185037	0.167736	0.151914	0.0820244	-0.134567	0.126926	0.125669	0.07	-0.0869228	0.10128	-0.0791735	-0.136634	0.155703	-0.0497964	0.0628812	-0.0628544	0.062516	0.0683274	-0.0836129	-0.168781	-0.139238	-0.13268	-0.0592884	-0.0610403
Piceatannol	Syk	-0.157456	-0.0584151	0.0425948	-0.0425318	-0.0408148	-0.0463853	-0.313294	-0.150836	0.1236	0.114649	-0.119596	-0.0654629	NA	NA	NA	NA	NA	NA	0.20228	-0.079722	0.107763	0.108941	0.128353	0.143764	-0.0819539	0.0968326	0.0809051	-0.0763656	-0.0621214	-0.0646424	-0.175853	-0.112889	0.083107	-0.136292	-0.0907861	-0.0542015	0.13681	-0.166535	-0.169801	-0.125507	-0.0557926	-0.0994318	-0.113708	0.0720239	-0.100576	0.0339159	-0.0712005	-0.0790326
Pifithrin-A	p53i	-0.239016	-0.101645	0.0583846	0.0539118	0.042906	0.0610346	-0.194238	-0.0896109	0.0858041	0.0840116	0.0891897	0.134261	NA	NA	NA	NA	NA	NA	-0.122271	0.159914	0.0837703	-0.0874981	0.0895334	0.17782	-0.138399	-0.112135	-0.142881	-0.144793	-0.103633	-0.121926	0.213273	0.233677	-0.106641	0.11112	-0.078042	0.194158	-0.0921846	0.158967	0.0692431	-0.110273	0.087763	-0.109173	0.0763929	-0.0660165	0.069453	-0.0441684	-0.0596682	0.0657878
PIK-75	PI3K,DNA-PK	-0.212245	-0.0936167	-0.357026	-0.329821	-0.3746	-0.23218	0.213265	-0.339535	-0.515368	-0.600372	NA	NA	NA	NA	NA	NA	NA	NA	-0.13254	0.20865	0.377374	0.499062	NA	NA	-0.154094	0.144495	-0.143953	-0.140168	NA	-0.217269	0.121529	0.178141	0.213854	0.211499	0.314097	0.336225	0.260602	0.107149	-0.36137	-0.399622	-0.283887	-0.277766	-0.129092	-0.0709351	0.245649	NA	NA	NA
Pimobendan (Vetmedin)	PDE3	0.167822	0.0722416	-0.0487628	0.0564648	0.0714943	0.034161	-0.137036	-0.279852	0.0696208	0.0931623	0.0610595	0.0847879	NA	NA	NA	NA	NA	NA	0.198305	0.070102	-0.0905472	0.0837223	0.102204	-0.162293	-0.24711	-0.110351	0.0756891	-0.0812828	-0.120339	-0.101271	0.088353	0.157772	0.137877	0.143328	-0.0933456	0.116624	-0.100283	0.161846	0.0620162	-0.0979629	0.0862943	0.121958	-0.0983551	-0.0567987	-0.074346	0.0494235	0.0403687	-0.038665
PLX-4720	BRAFV600	-0.105189	-0.0749235	0.187617	-0.105369	-0.0878809	-0.249132	-0.229275	-0.466903	-0.687899	-0.745923	-0.766905	-0.808795	NA	NA	NA	NA	NA	NA	0.106551	-0.10974	0.0787297	0.168517	0.274376	NA	-0.121777	0.254236	0.269705	0.313113	-0.110638	-0.119065	0.143843	0.203704	-0.140385	0.173854	0.340489	NA	0.164003	0.100108	-0.185791	-0.155248	-0.059421	-0.21984	-0.100738	-0.0499984	0.0904773	0.0938825	0.206	NA
PNU-120596	AChR	-0.155931	-0.139041	-0.0885173	0.0382296	0.0416893	-0.0399053	0.181452	0.139073	-0.0598404	-0.0701405	0.0548729	-0.0874911	NA	NA	NA	NA	NA	NA	0.137804	0.135001	0.0996129	-0.0721853	0.0728164	-0.122348	-0.107572	-0.0861491	0.0939141	-0.0706463	-0.0890654	-0.191172	0.164077	-0.147656	-0.129309	0.127	-0.119048	-0.191602	0.160962	0.148294	-0.13226	-0.180767	0.103301	-0.105285	0.194009	-0.118978	0.05929	0.102392	0.0383663	0.0645821
Pomalidomide	inhibits LPS-induced TNF-_ release	-0.0621095	0.0541334	0.0904278	0.048567	-0.02647	0.0714608	-0.221716	0.231935	-0.0985372	0.159686	-0.0755185	-0.0859181	NA	NA	NA	NA	NA	NA	-0.136718	0.164699	0.131229	0.118295	0.0859615	0.17855	-0.19751	0.105096	0.0991026	-0.123049	-0.0718025	-0.113421	-0.14895	-0.0896039	0.0541593	0.127438	0.123907	0.235959	-0.111194	0.100807	0.104591	-0.11061	-0.076196	0.14706	-0.102987	-0.086775	-0.0822536	0.150469	-0.059799	-0.0563789
PONATINIB	multi-target inhibitor of Abl, PDGFR, VEGFR2, FGFR1 and Src	-0.0528966	0.220551	-0.113662	-0.295865	-0.21872	-0.219824	-0.152798	-0.37727	-0.400654	-0.7343	-0.652299	-0.674781	-0.0685758	-0.0853308	0.104819	0.169232	-0.149417	-0.133158	-0.109324	-0.151016	-0.130947	0.277336	0.241494	0.195867	-0.0429335	-0.134894	-0.21642	-0.246845	-0.144223	-0.241931	0.049112	0.0728052	0.272131	0.309936	0.299186	0.433879	-0.147483	0.118623	-0.174755	-0.334505	-0.233421	-0.23315	0.137748	-0.0729619	0.0983558	0.254979	0.306616	0.352943
pp-121	DNA-PK,PDGFR,mTOR,SRC	-0.0719994	-0.099543	-0.247196	-0.259519	-0.147833	-0.144892	0.0979491	-0.156191	-0.287051	-0.217609	-0.151802	-0.248916	0.0800311	0.111915	0.146867	0.242928	0.27854	0.237529	0.059707	0.0579302	0.294264	0.293835	0.20854	0.224519	0.0675152	0.116221	-0.21793	-0.372602	-0.291728	-0.368673	-0.0841072	-0.0699057	0.162987	0.258788	0.232493	0.215457	0.13221	-0.0725554	-0.120651	-0.372979	-0.240816	-0.306574	-0.0737518	-0.15122	0.138233	0.152431	0.11234	0.0890118
PP-121	DNA-PK,PDGFR,mTOR,SRC	-0.292826	-0.224344	-0.155952	-0.154938	-0.0874236	-0.0894419	-0.27359	-0.310663	-0.26726	-0.249715	-0.273143	-0.110599	NA	NA	NA	NA	NA	NA	0.117585	0.231565	0.30282	0.328329	0.304978	-0.183674	-0.118725	-0.247662	-0.100448	0.106767	-0.124492	-0.229474	0.177666	0.262454	0.218654	0.265312	0.273135	0.32594	-0.132251	-0.286116	-0.1577	-0.214865	0.122615	-0.192818	0.0825695	0.17691	0.115722	0.154182	0.145826	0.153768
PP242	mTOR	-0.154429	0.0632456	0.081613	0.0923639	0.154888	0.13146	-0.200271	0.150256	0.168519	-0.041733	0.0422183	0.0633364	NA	NA	NA	NA	NA	NA	0.101902	-0.196175	-0.132041	-0.125016	-0.0795261	-0.158231	-0.100574	0.149582	-0.163562	0.143107	0.0598595	-0.111781	0.110836	-0.102179	0.054716	0.108547	-0.0801749	0.124868	0.115015	0.130389	0.144	0.14143	0.0613124	0.0902113	-0.0880604	-0.116285	-0.153086	-0.125674	-0.121495	-0.147494
PQ 401	IGF-1R	-0.126113	-0.0902835	0.0874425	0.126567	0.0694389	0.113289	-0.146261	0.12347	0.0607009	-0.0598671	0.0680317	-0.0645161	NA	NA	NA	NA	NA	NA	0.119553	0.0747176	-0.0494011	0.0519207	0.0323109	NA	-0.112923	-0.0583534	0.0948374	-0.0986977	-0.20136	0.0820955	-0.0921916	0.0967028	0.0639144	-0.0785908	0.106961	0.0959336	0.092604	0.159345	0.108563	0.0542044	0.056626	0.0713002	0.0785659	-0.0966375	-0.111268	-0.124661	-0.106173	0.044686
Pralatrexate(Folotyn)	Antifolate	0.13955	0.11125	-0.112779	-0.151231	-0.309946	NA	-0.226817	0.228878	-0.20361	-0.419629	-0.739365	NA	NA	NA	NA	NA	NA	NA	-0.122392	-0.166456	-0.172215	-0.154217	0.111772	NA	-0.130507	-0.120871	0.127203	0.208206	-0.171533	NA	0.0784727	-0.177185	-0.118832	-0.194513	0.248844	NA	0.203155	0.210558	-0.134767	-0.395241	-0.290471	NA	-0.108876	-0.171422	-0.203886	-0.0941597	0.239084	NA
Pramipexole (Mirapex)	D4 receptor agonist	-0.115182	0.057308	-0.0683447	-0.0445385	0.0277145	0.0382749	0.216927	0.071512	-0.101755	0.0905852	0.0832751	0.0753716	NA	NA	NA	NA	NA	NA	0.205252	-0.0739195	-0.0344569	-0.0510781	-0.0613223	-0.135596	-0.227273	0.115589	0.076697	-0.10733	-0.107526	-0.0742756	0.0920778	0.0577391	-0.132399	-0.0813479	0.161881	0.125643	-0.112577	0.181008	0.144186	0.126321	0.127552	-0.0947873	-0.125673	-0.162135	-0.0926651	-0.10076	-0.117129	-0.0546081
PROGESTERONE	agonist of nuclear progesterone receptor	-0.140656	0.088038	0.0423823	0.0540182	0.0533707	0.0372872	0.0893333	-0.153032	0.107209	-0.120824	-0.111577	0.132894	-0.0780144	0.144104	0.046263	0.0711282	0.0562954	0.0426905	-0.087523	-0.0881429	0.113605	0.125519	-0.0890316	0.0867872	0.0830271	-0.0986121	-0.0619215	-0.111363	-0.0667207	0.0650106	0.120025	-0.061215	-0.0953942	-0.125836	0.115217	0.108266	-0.0432797	-0.0535065	0.0564178	-0.0341616	-0.0308283	-0.0537816	0.0475848	-0.105494	-0.0657655	0.034779	0.0259152	0.0233546
PROPYLPYRAZOLETRIOL	ESR1	0.0774142	-0.105805	0.0854604	0.070906	0.0785611	-0.0951057	-0.179048	-0.0777234	-0.0839124	-0.054698	-0.0703527	-0.0556105	0.0876192	-0.0782507	-0.0707374	0.120801	0.0692563	-0.0351033	0.0631899	0.0975686	0.188688	0.126407	0.153407	0.086853	-0.0912328	-0.138554	0.0798057	-0.0576835	-0.127434	0.0406661	-0.103228	0.177579	0.070927	0.119642	0.0879654	-0.0660306	0.0588189	0.094239	-0.0843655	-0.145249	-0.132609	-0.0749792	-0.0975808	-0.134106	0.107502	-0.125058	0.0366323	0.0499094
PTC124 (Ataluren)	induces ribosomal read-through	0.121083	0.0981773	0.0582589	-0.0269072	-0.0408401	-0.0535631	-0.173945	0.116237	0.10596	0.103198	-0.0375549	-0.0451839	NA	NA	NA	NA	NA	NA	0.0971607	-0.091463	-0.12499	-0.104877	-0.0641363	-0.123932	-0.117057	0.091798	0.10578	0.0998468	0.0918965	-0.152595	0.124975	0.0845714	-0.0975779	-0.0764854	-0.0948001	-0.116922	0.109014	0.0775627	0.12024	0.133775	0.0840404	0.115558	0.117912	0.0657269	0.0420669	-0.07074	0.0371016	-0.0523865
Pyrimethamine	DHFR inhibitor	-0.155263	-0.0635747	-0.111057	-0.0625229	-0.061234	-0.0444219	-0.152702	-0.0948654	-0.101223	-0.132927	-0.0542342	-0.0356918	NA	NA	NA	NA	NA	NA	-0.156842	0.0864804	0.100435	-0.0628093	-0.0603091	-0.0786199	-0.163921	-0.0657764	-0.14644	-0.186362	-0.217593	-0.119659	0.0807544	0.0887009	0.0804411	0.102445	0.138338	0.138134	0.106788	-0.135592	0.10716	0.116547	0.0900741	0.145032	-0.111508	-0.128603	0.138385	-0.0470223	-0.0955402	-0.0571216
Quercetin (Sophoretin)	stimulator of SIRT1, PI3K inhibitor	-0.111696	-0.0722195	0.0377381	0.0583405	-0.0344598	-0.0227462	0.243302	0.112306	-0.0724734	0.0516043	-0.106268	0.107302	NA	NA	NA	NA	NA	NA	0.154902	-0.171559	0.0673325	-0.0702225	-0.0526825	-0.163169	-0.184984	-0.18371	-0.153848	0.057278	-0.0614585	-0.17036	0.128298	0.061094	0.0765771	0.0559082	-0.12159	-0.101249	-0.127147	-0.173517	-0.0853259	-0.109216	-0.0518058	0.0782724	-0.110778	0.0600068	0.0491225	0.0349115	0.0361639	0.0323944
R406(free base)	Syk	-0.0969925	-0.113479	0.053868	-0.0512129	0.0448588	0.0549594	-0.207918	0.0930996	0.106347	-0.126597	-0.0802011	0.068061	NA	NA	NA	NA	NA	NA	0.084228	-0.12916	-0.0939233	0.0307465	0.0303606	-0.0741579	0.112904	0.141094	0.121772	0.177456	0.0946219	0.137024	0.0879921	-0.143443	-0.0870487	0.0522184	-0.0783887	-0.136874	-0.171779	0.129937	-0.0721689	-0.0860142	0.0794221	0.146077	-0.0783173	-0.04943	-0.0657876	-0.0362596	-0.034585	0.0294262
R788 (Fostamatinib)	Syk	-0.101901	-0.0971532	0.0468306	0.0352087	0.0391375	0.0345343	0.158471	0.150106	0.0749966	-0.162917	-0.105085	-0.0511759	NA	NA	NA	NA	NA	NA	0.269166	-0.0998454	-0.0578082	-0.0623573	0.0460765	0.11145	0.165773	0.185721	0.090287	-0.0641726	0.0816359	-0.116104	-0.171309	0.0903932	0.141069	0.0876688	0.0968283	0.144993	-0.119911	-0.160089	-0.0718535	-0.0880819	-0.104176	0.099181	0.0913584	0.0661791	-0.114131	-0.0603435	-0.091469	-0.0732172
RALOXIFENE	selective estrogen receptor modulator	0.0800857	-0.037164	0.0814723	0.0808693	-0.0662934	0.0534442	0.198222	0.137928	-0.105331	-0.0675482	-0.0762706	0.0683501	-0.0611649	-0.064619	0.0553837	0.0748853	-0.0396126	-0.05142	0.090099	-0.0953027	-0.166216	0.112897	0.0595003	0.0979017	-0.0723391	0.103098	-0.103115	-0.102703	-0.10853	-0.1627	0.101638	-0.0586024	-0.089877	0.0899316	-0.0790091	0.0577362	-0.064325	-0.0810641	-0.0798849	-0.107982	-0.0664317	-0.0476437	0.0563907	-0.121483	-0.106333	-0.0678609	-0.0636347	-0.0502661
Ranitidine (Zantac)	histamine H2-receptor antagonist,	-0.0792398	-0.0516353	0.0922517	0.0827639	0.0493395	0.0429635	-0.159824	0.15626	0.150224	0.0979897	-0.0379518	-0.0838865	NA	NA	NA	NA	NA	NA	-0.0976323	0.0792759	0.05411	-0.082101	-0.0661749	-0.133764	0.142741	-0.134555	0.103029	0.0541821	-0.0709853	0.141846	0.100358	0.105365	-0.0598738	0.0587258	-0.0605442	-0.129045	-0.100837	0.0850087	0.100162	-0.0889062	-0.0360594	0.0795906	-0.0815123	-0.117188	-0.0804558	-0.118704	-0.101755	-0.0272779
Rapamycin (Sirolimus)	mTOR	0.152938	0.117611	0.09538	0.184504	0.183048	0.208094	-0.097882	0.117601	-0.0850909	0.174403	0.102088	0.178768	NA	NA	NA	NA	NA	NA	-0.141114	-0.0755478	0.0568648	0.0785521	0.0946857	-0.248677	-0.175149	0.156549	0.106712	-0.0993622	-0.0620741	-0.101725	0.0750656	-0.155671	0.263815	0.318337	0.14419	0.329192	0.141802	0.113567	-0.10029	0.0743771	0.0553162	0.11425	0.116616	-0.170742	-0.0600083	-0.0520202	0.0717176	-0.0911917
Rasagiline mesylate	MAO-B inhibitor	0.0640351	0.0832236	0.0484969	-0.0373728	-0.0296283	-0.0582361	0.243013	0.141964	-0.114733	-0.116281	-0.10047	0.0626846	NA	NA	NA	NA	NA	NA	-0.135713	-0.17687	-0.0918454	-0.15324	-0.0361962	-0.0927099	-0.181092	-0.187461	-0.0630795	0.057351	-0.0611382	0.0795313	0.212367	-0.100528	0.12054	0.0825102	-0.0741143	0.186157	-0.109625	0.114268	-0.07489	0.0636639	-0.0650651	0.0730453	0.122935	0.0856983	-0.142433	0.0552224	0.061837	0.033585
Rebamipide	CCK1 receptor inhibitor	0.142424	-0.0811266	0.044666	0.0509654	0.0514324	0.0356046	-0.142555	0.129214	-0.070779	0.153669	-0.0499771	0.078349	NA	NA	NA	NA	NA	NA	0.141568	-0.0746876	0.144918	0.105429	0.0631911	0.160085	-0.129172	0.164682	0.116265	0.0716576	-0.0898281	-0.0779793	0.168813	0.124359	0.109266	-0.0950569	-0.10191	0.161531	-0.0532038	0.11883	-0.153781	-0.0493484	-0.0695282	0.137553	0.077033	0.099127	0.0640197	-0.0313487	-0.0507355	-0.06841
Rivaroxaban (Xarelto)	Factor Xa	-0.165116	-0.125127	-0.0619806	0.0583469	-0.0615928	0.0426546	-0.0660654	0.0939904	-0.0735493	0.0529999	0.0598187	-0.0717572	NA	NA	NA	NA	NA	NA	-0.0892077	0.174279	-0.0789638	0.0640668	0.159785	0.0882704	-0.160187	-0.188235	-0.13172	0.0943598	0.0995262	0.109598	0.111738	0.124	0.0764509	0.115905	0.084797	0.144387	0.251166	0.150711	0.0955506	-0.0748293	0.0685926	0.0632417	0.0858421	-0.116405	-0.0616903	-0.0817712	0.0370701	-0.0376378
ROFLUMILAST	PDE4	-0.100123	0.130388	0.0753675	0.187205	0.160845	0.153516	0.0550658	-0.145107	-0.0594352	-0.0799135	0.0463142	0.06626	0.0521368	0.086074	0.126922	0.140726	0.0685388	0.0957065	-0.103558	0.150467	0.0634013	-0.0855794	-0.115068	-0.136006	0.0979828	0.0980002	0.0724023	-0.172576	-0.138788	-0.139906	-0.0425178	-0.100538	-0.0892532	0.0612319	-0.110299	-0.125059	-0.0533269	0.113271	-0.0698653	-0.1015	0.0291689	0.119538	-0.0782849	0.0908101	-0.0737435	0.0358609	-0.0845186	-0.0829899
Rolipram	PDE4	0.103846	-0.0725623	0.142313	0.092114	0.110966	0.0718422	-0.104719	-0.106577	0.077986	-0.0721219	-0.0598155	0.0512185	NA	NA	NA	NA	NA	NA	-0.0840514	-0.109935	-0.121125	-0.112247	-0.134235	-0.092358	-0.10243	0.0710458	0.110463	0.109733	0.0603511	-0.101562	-0.164304	0.0881569	-0.0865458	0.0729656	-0.0618533	0.0925337	-0.108276	-0.115711	-0.0663335	-0.0952658	-0.0566039	0.074031	-0.136266	-0.0848361	-0.106191	-0.114324	-0.0991226	-0.102679
Rotenone	inhibitor of mitochondrial electron transport	-0.0808564	-0.154568	-0.196427	-0.140695	-0.247448	-0.21438	-0.0594397	-0.133921	0.10732	-0.208394	-0.160099	-0.304611	0.083105	0.0868807	0.121419	0.14666	0.116306	0.0949464	-0.101002	-0.0556859	-0.117155	0.0864249	0.143574	0.144893	-0.0650856	-0.102961	0.0574929	0.132347	-0.230506	-0.376107	0.0427229	0.140405	-0.142912	0.154234	0.101087	0.17035	-0.112657	0.0766326	-0.127895	-0.315732	-0.160901	-0.368723	-0.0796997	0.0605099	0.0637289	0.127687	0.0993743	0.161744
Rotundine	dopamine D1 receptor antagonist	-0.153813	0.11148	0.062586	-0.0891748	-0.0846065	-0.0378396	-0.322429	-0.121472	-0.122093	-0.0884946	-0.0903271	-0.105462	NA	NA	NA	NA	NA	NA	0.267612	0.186757	-0.0911273	0.130702	-0.054462	-0.162142	-0.225641	-0.196191	0.0857421	-0.179686	-0.177827	-0.235742	0.178525	0.102483	0.124723	0.157394	-0.107653	0.105643	-0.154538	-0.121208	-0.119926	-0.098204	-0.13094	-0.105971	-0.118674	-0.0965591	0.0562018	0.0750794	-0.071179	-0.0644976
Roxadustat (FG-4592)	stabilizes HIF-2 and induces EPO production	-0.161876	-0.126362	-0.12098	-0.0451173	-0.060408	-0.0449941	-0.170577	-0.220181	-0.0983314	-0.155955	-0.182222	0.0564537	NA	NA	NA	NA	NA	NA	0.145154	0.0985311	0.101079	-0.0480336	0.0596333	-0.173389	-0.257163	0.0676923	0.0762994	-0.0759089	-0.136762	-0.0806755	0.267209	-0.120187	0.083571	0.134042	0.184074	0.160668	-0.0796556	0.10651	-0.184089	0.140384	-0.0737516	-0.155159	-0.296804	-0.155742	-0.142632	0.0546403	0.0859609	0.0349996
RUXOLITINIB	JAK	-0.0962166	-0.11356	0.130941	-0.0586024	-0.0913197	0.0814668	-0.0512619	0.222465	-0.132827	-0.124455	-0.117159	-0.0778637	0.102338	-0.068649	0.0565874	-0.108834	0.0586212	0.0605077	0.0778009	-0.141254	-0.0765512	-0.120394	0.0472121	0.0854998	-0.137676	-0.160563	0.0900555	0.10887	0.0678791	0.122516	0.0995178	0.0941369	-0.0438269	0.0877052	-0.0411797	-0.0842853	-0.114857	0.12925	0.0767359	0.0727508	0.0700431	0.0710432	-0.0692078	0.154726	0.119769	0.121225	0.125886	0.0760737
S-119	SEROTONIN	0.0783799	-0.0996474	-0.067295	-0.106952	0.0508137	-0.0370172	-0.0743628	-0.137381	0.0763772	-0.110346	-0.0706528	0.0412069	0.0777751	0.0749699	0.0760166	0.0864558	0.0594137	0.046731	-0.115465	-0.204938	-0.0798514	-0.13473	-0.0951015	-0.100708	0.0748833	0.119472	0.0663818	0.0760199	0.0741048	0.0413877	-0.123668	-0.0900453	-0.133967	0.0722859	-0.0588762	0.048321	0.140219	0.061427	-0.0482724	-0.0887919	0.0545054	0.0282494	0.139641	0.12367	0.0732515	-0.0880796	-0.0290391	0.0648837
S-Ruxolitinib	JAK1/2	-0.135512	0.0826884	0.136903	0.0783133	-0.0510405	-0.0399515	0.187172	0.143173	0.0942487	-0.0572208	0.0525062	0.0789006	NA	NA	NA	NA	NA	NA	0.0836959	-0.2585	-0.0898636	-0.108851	-0.0663187	-0.0452888	-0.220036	0.268495	0.198084	0.198027	0.109064	0.130806	0.153981	0.0843123	0.110417	-0.152711	-0.139879	0.100759	0.27277	-0.109813	0.0658451	0.13886	0.120772	0.161552	0.127978	-0.127379	-0.0981839	-0.111278	-0.105068	-0.0980464
SAR131675	VEGFR3	-0.0889724	-0.0802565	0.0579731	0.0720519	-0.0463447	-0.0774716	-0.137592	0.108452	-0.0678658	-0.0660253	-0.0536483	0.0715925	NA	NA	NA	NA	NA	NA	-0.264422	0.100089	-0.0477194	-0.119009	-0.0515095	0.50905	-0.0884623	0.1305	0.146195	0.0579027	0.125068	0.116167	0.0821613	0.165188	0.0476364	0.0705571	-0.0983965	0.213777	-0.0963551	-0.127648	0.0692461	-0.113381	0.0797142	0.105985	-0.0597662	0.0516138	-0.0478375	-0.0447727	-0.0435202	0.0838623
SB 202190	p38 MAPK i	-0.094775	-0.0861856	0.0478556	0.105094	0.0468833	-0.018277	-0.147605	-0.134904	0.0961501	-0.0551443	-0.0695363	0.092225	NA	NA	NA	NA	NA	NA	0.16881	-0.11201	0.0653802	-0.0547846	0.0866976	-0.190799	-0.213265	-0.176849	-0.105042	-0.151747	-0.11211	-0.0551022	0.0753281	-0.115659	-0.0698274	0.0719509	-0.0941043	-0.165056	-0.0857648	-0.178623	0.0928547	-0.0793296	0.157866	0.104523	-0.0868757	0.0497013	0.0536042	0.0403402	0.0451485	0.0454344
SB 203580	p38 MAPK	-0.0675439	0.0978287	0.0776172	0.0661912	-0.054651	-0.0374103	-0.189272	0.13516	-0.0619734	0.132007	0.116039	0.110925	NA	NA	NA	NA	NA	NA	0.110873	-0.0551529	0.149189	-0.0970264	0.050793	-0.113711	-0.136977	0.130713	0.0534532	0.0499052	0.082753	0.0886446	-0.143094	-0.0836667	-0.109661	-0.097256	-0.14564	0.237828	0.131196	0.115472	-0.201195	0.104159	-0.0701699	0.0632678	-0.0923827	0.0708837	0.144255	0.0862659	0.0798749	-0.0419709
SB 216763	GSK-3	0.216919	-0.0608784	0.0818986	0.0596453	-0.0344674	-0.0674465	-0.186217	-0.148766	-0.165226	-0.122712	-0.115933	0.0773003	NA	NA	NA	NA	NA	NA	-0.222203	-0.108272	-0.0821416	-0.0846772	0.0808137	0.214932	-0.105578	-0.0905612	0.0460492	-0.0998468	-0.0944139	0.0822235	-0.157677	0.105498	0.0847608	-0.0642029	-0.0562511	0.152602	-0.123426	0.0733533	-0.146281	-0.0692882	0.0701027	0.059305	-0.121345	0.0615859	0.0576555	0.0792401	0.0962262	0.0430312
SB 415286	GSK-3	0.0743884	0.10094	0.123057	0.0905965	0.0483472	0.0643065	0.203079	-0.071913	0.199032	0.08257	0.0644617	0.108596	NA	NA	NA	NA	NA	NA	-0.200965	-0.0689014	-0.0957512	0.120227	0.110524	0.102564	-0.0715739	0.112166	0.0850274	0.11902	0.0692501	-0.112842	0.180978	-0.099	0.095073	0.0462403	0.0724482	0.128045	0.0874395	0.15478	0.164401	0.15108	0.151859	0.0603782	0.0615744	-0.0939236	-0.0657748	-0.0542239	-0.0390223	0.0577522
SB 431542	ALK5	0.0641773	-0.0500585	0.0588143	0.0616848	-0.0730944	-0.0628165	-0.0867302	0.180535	-0.0684382	0.16021	0.0746601	0.103536	NA	NA	NA	NA	NA	NA	-0.134047	-0.0745237	0.074497	-0.0763223	0.0427422	0.172683	-0.179613	0.152521	0.131092	0.124124	-0.0860518	-0.101081	0.128609	0.083252	0.214169	0.0990282	0.0469848	0.0726578	-0.112232	0.162963	0.0938723	0.0474458	-0.0548692	0.159191	0.053029	-0.098204	0.0994364	0.0244453	-0.0254018	-0.0341187
SB 743921	kinesin spindle protein	0.0633926	-0.437009	-0.352858	-0.40657	NA	NA	-0.0954912	-0.337696	-0.48705	-0.426494	-0.422483	-0.445528	NA	NA	NA	NA	NA	NA	-0.253243	0.159372	-0.257742	NA	NA	NA	-0.198034	-0.328071	0.155372	NA	NA	NA	0.102597	0.124889	0.216867	0.365859	0.346453	NA	0.130865	-0.115748	-0.256991	NA	NA	-0.162509	0.123466	0.230891	0.183171	NA	NA	NA
SB-408124	antagonist for OX1 receptor	0.122314	0.148121	0.112551	0.104061	0.0782117	0.0520412	0.178605	0.100763	-0.0556294	0.0853831	-0.0648021	0.039272	NA	NA	NA	NA	NA	NA	0.166858	-0.107955	0.0770131	-0.113631	-0.103896	-0.067925	-0.235374	-0.115777	-0.118738	-0.0998329	-0.100857	-0.10165	0.14354	0.117869	-0.0583332	0.097741	-0.0724353	0.194203	-0.118566	-0.107816	0.0834136	0.110644	-0.0830619	0.117162	0.12915	-0.0949655	0.084098	0.11113	-0.0591037	-0.0649155
SB-747651A	MSK1	0.059248	-0.0725001	0.0879036	0.0852438	0.125364	0.0434742	0.0570538	0.230015	-0.0840764	0.134293	0.103895	0.240734	-0.0839031	-0.0586911	-0.142514	-0.10896	-0.0621791	-0.0690833	0.0534428	0.0549784	-0.0775964	-0.0902704	-0.0707091	-0.0498912	-0.119024	-0.171639	-0.0830289	-0.0724174	-0.0439698	-0.116289	-0.0710539	-0.0840071	-0.0787796	0.0683201	-0.0465747	0.0962902	-0.138364	-0.0462359	0.085775	0.150373	0.0770288	0.0837757	-0.130344	0.0998397	0.0690523	-0.0662023	-0.0450672	-0.0428934
SB705498	antagonist for hTRPV1	-0.131834	-0.0753025	-0.0860685	-0.044146	-0.0366534	-0.0401889	-0.0742649	-0.0929418	-0.0799696	0.0965755	0.0799073	0.0819204	NA	NA	NA	NA	NA	NA	-0.0879481	0.140588	0.0701279	0.0816914	0.088852	0.0705391	-0.308405	-0.153945	-0.0644019	-0.0925679	-0.122592	-0.166203	0.167454	-0.120444	0.102234	0.081674	-0.0886889	0.104615	-0.171779	-0.135799	-0.0793024	-0.0990254	-0.0565333	-0.106095	0.107664	0.05039	0.0738658	0.0900225	0.0704811	0.0390747
SC75741	NF-_B inhibitor	-0.131785	0.0755774	-0.0978051	-0.0495953	-0.0754544	-0.0355207	-0.151026	-0.0614284	-0.115568	-0.0752798	-0.110352	-0.117034	NA	NA	NA	NA	NA	NA	0.126933	-0.100343	-0.0778768	-0.061357	0.205546	-0.10758	-0.19403	0.0877828	0.0875735	-0.0763848	-0.0991359	-0.129203	0.0967898	0.118847	0.121502	0.110321	0.109969	0.081433	-0.123313	-0.170983	-0.227855	-0.124759	-0.14266	-0.130248	-0.148028	-0.122511	0.0919528	-0.0631204	0.0693333	-0.0807355
Semagacestat (LY450139)	Gamma-secretase blocker	-0.101754	-0.0736639	-0.0796529	-0.083273	-0.0727169	-0.0784595	-0.132042	-0.0996264	-0.0641959	-0.0849873	-0.0419744	-0.126664	NA	NA	NA	NA	NA	NA	-0.0689711	0.18199	0.0718255	-0.0849333	-0.0660229	0.116223	-0.0623836	-0.0488688	-0.0587456	0.0872966	0.11789	0.179044	0.095713	0.124205	0.0875603	0.072953	-0.0557175	0.0810179	-0.107529	0.0806619	-0.118592	0.0976153	-0.0616703	0.0917707	0.113937	0.105679	0.0602111	0.0563568	-0.0463601	-0.0846767
Sertraline HCl	5-HT antagonist	-0.106845	0.0871449	0.12087	-0.06488	0.0341642	0.0302991	-0.0838551	0.119649	0.0520587	0.150086	0.0823716	0.121402	NA	NA	NA	NA	NA	NA	0.184352	-0.141064	0.0675941	0.0819377	0.103182	-0.0807541	-0.0856852	0.0620081	-0.0865894	-0.1137	-0.0526815	-0.111799	0.145704	0.0494066	0.0657919	-0.114842	-0.0989276	-0.0848329	-0.149233	-0.0486415	0.109898	-0.0760121	-0.128346	0.0538603	-0.108156	-0.0968461	-0.0989471	-0.0989222	-0.0873695	0.0280537
SGI-1776 free base	PIM1	-0.255263	-0.107049	0.102303	0.0498693	0.0855355	-0.0467146	-0.095771	-0.135136	0.0796802	-0.078421	-0.13242	-0.0604277	NA	NA	NA	NA	NA	NA	0.272753	0.188566	-0.144617	0.198547	0.1838	-0.185788	-0.240677	-0.268376	-0.198924	-0.256747	-0.150444	-0.197272	-0.158268	0.125778	0.157525	0.0881936	0.188565	-0.119024	-0.174326	-0.0889154	-0.206445	-0.154304	-0.174991	-0.149069	0.165996	0.144439	0.204093	0.256216	0.304649	0.177176
SGX-523	c-Met	0.0692982	-0.0840154	0.0519114	0.0397458	-0.0799493	-0.0770031	-0.11327	-0.144276	-0.072199	-0.0822033	0.102131	-0.0673685	NA	NA	NA	NA	NA	NA	0.161844	0.124052	-0.113959	0.0812533	-0.10011	0.0986816	-0.182733	0.0952036	0.0725604	0.0631613	0.0376584	-0.0853359	-0.127209	0.274632	0.116513	0.0798376	0.141523	0.100795	-0.125312	0.104223	0.0535343	0.121576	-0.0356643	-0.0879327	0.148583	0.122243	0.0596802	0.0535728	0.0827332	-0.0333777
Sitaxentan sodium (TBC-11251)	endothelin receptor-A antagonist	-0.166264	0.065297	-0.0768893	-0.0846728	-0.0495432	-0.0280613	-0.07363	0.114984	0.158402	0.126446	0.0772337	0.0378742	NA	NA	NA	NA	NA	NA	0.184604	-0.0644609	0.132044	-0.0692374	-0.0558457	0.176064	-0.152266	-0.128107	0.0852328	-0.067813	0.0595402	0.0732904	-0.0840604	0.105905	0.0935668	-0.0909086	0.091654	-0.119347	-0.136833	0.103292	-0.062401	0.114371	0.0868409	-0.0531802	-0.196749	0.0597872	-0.09146	-0.0391124	-0.0418155	-0.0523971
SOBETIROME	thyroid hormone receptor isoform beta-1	0.111521	-0.198029	0.0631047	0.0747415	-0.0544448	-0.0732857	0.0748199	-0.0881441	-0.0682699	0.0713304	0.0729327	0.0715638	-0.0394466	0.0748391	0.0672324	-0.0551393	-0.0559628	0.0225869	0.124631	0.117549	-0.0680133	0.140213	0.0805643	-0.0736216	0.0384111	-0.083196	-0.216273	-0.150939	-0.0863936	-0.100277	0.0863412	-0.0875935	-0.137956	-0.0616399	-0.0853096	0.0858648	0.142843	-0.0918422	0.110119	-0.0400266	0.0745379	0.0780891	-0.138209	-0.0960702	-0.0723609	-0.0401647	-0.0757735	-0.0422954
SOLCITINIB	JAK1	0.161795	0.081571	0.123935	0.108081	0.116198	0.0991661	0.132675	-0.259088	0.101504	0.194882	0.167922	0.225929	0.0731055	0.130611	-0.0908903	0.0629814	0.0697646	0.0457342	0.0681778	0.14081	-0.15137	-0.0752715	-0.111415	-0.0604879	-0.0690943	-0.144244	-0.0532721	0.0977176	0.15305	0.111093	0.0657294	0.0776842	-0.055086	-0.0692803	-0.0588189	-0.0476134	0.10117	-0.116663	0.100143	-0.053743	0.128778	0.114903	-0.085565	0.11896	-0.0842867	-0.03997	-0.0820103	-0.0608796
Sorafenib (Nexavar)	Raf-1, B-Raf and VEGFR-2	0.0933638	0.0364294	0.0886239	-0.113046	-0.0220456	0.0502751	-0.270528	0.110473	0.0965237	-0.0781083	0.0651828	-0.0678156	NA	NA	NA	NA	NA	NA	-0.0839586	-0.0949956	-0.0892994	0.192727	0.0846562	-0.124229	0.264329	0.177019	0.0556032	0.0657179	-0.109782	-0.0982608	0.18369	0.0937778	0.102422	0.103076	0.0380535	0.365828	0.110996	0.136412	-0.0812505	-0.0610184	0.114853	0.146708	-0.069549	-0.134654	-0.111475	0.117109	0.0378995	0.0270362
Sotrastaurin (AEB071)	pan-PKC inhibitor	0.286649	-0.0705234	-0.0513595	0.0608518	0.0780767	-0.0335206	-0.200528	-0.0903214	0.0842572	-0.0963029	0.0660603	0.0399386	NA	NA	NA	NA	NA	NA	0.109115	0.224889	-0.0526082	0.0947369	-0.0656767	-0.0997199	-0.135131	-0.0676794	0.133074	0.11059	0.0652772	0.0792142	0.0722578	0.111475	0.0920729	0.0935003	0.0712474	-0.116838	0.175748	0.173198	0.105155	0.108907	0.116673	0.0990659	-0.0516934	-0.0566874	0.0941075	0.0389436	0.0319969	-0.0576481
SPIPERONE	5-HT inhibitor	-0.0449781	-0.1223	0.090295	0.131719	0.0682072	0.0579709	0.0635384	0.165227	0.118799	0.220731	0.0824221	0.0522077	0.0463833	0.0703857	-0.118001	-0.08821	-0.0460982	-0.0878205	-0.0978467	0.100128	-0.101735	0.0637013	0.0789286	0.0491243	0.0706489	-0.0597049	-0.0511982	0.0731781	-0.0365234	0.0706159	0.0533431	-0.0969265	-0.124212	0.0606307	-0.0559886	-0.0375561	0.074435	-0.144747	0.0709617	0.0450674	-0.0434213	0.030589	-0.0826797	-0.129402	-0.0648904	-0.0505111	0.0755749	0.0445524
Sunitinib Malate (Sutent)	multitargeted RTK inhibitor	0.12521	0.180417	0.217272	0.0879366	0.085234	-0.0518794	-0.104106	0.11465	0.203172	0.143802	-0.158379	-0.0475009	NA	NA	NA	NA	NA	NA	-0.247186	-0.0790883	-0.11086	-0.091102	0.0731391	-0.112312	0.151431	0.237148	0.187978	-0.0628585	-0.0645021	0.0724162	-0.115582	-0.0852405	-0.0881376	-0.123093	-0.0465805	0.173138	0.232413	0.167502	0.0811648	0.10506	0.138054	0.0757984	-0.134368	-0.108124	-0.131785	-0.124036	-0.126989	-0.0709457
T0070907	PPAR_	0.154104	0.140444	0.0348937	0.102275	0.075609	-0.0348091	0.101333	0.171423	0.0825974	0.0813551	0.0911193	-0.0675375	0.147777	0.10556	-0.159265	-0.0523272	-0.112421	-0.0784069	-0.126487	-0.129143	0.0785082	-0.0579017	0.0541716	-0.0409845	-0.0852435	0.0960401	0.0772294	0.119617	0.1129	0.125003	0.0906061	-0.0952391	-0.0706883	0.0862963	-0.0542414	-0.0742211	-0.0758337	-0.0742863	0.0632203	0.0656385	0.0591887	-0.0780523	-0.0617308	-0.0764895	-0.129809	-0.0765599	0.0751722	0.0509114
T091317	LXR agonist	-0.150898	-0.092072	-0.0903085	0.088704	0.0463197	0.04889	-0.152438	-0.110152	-0.0880143	0.125813	-0.0507232	-0.0867274	-0.0991179	-0.128919	-0.0786073	-0.0728448	0.070456	-0.0442971	0.0914504	-0.0832653	0.133274	0.0998993	-0.05727	0.0720041	-0.128988	0.0517269	-0.0496289	-0.0888588	-0.0947067	-0.0778556	-0.0654516	-0.144808	-0.10486	0.116912	-0.0717547	0.0810231	-0.0829025	-0.101839	0.0492408	0.0725607	0.0397904	-0.0439621	-0.107885	-0.0903549	0.0956663	-0.0661928	-0.0523069	0.0517214
Tadalafil (Cialis)	PDE-5	-0.11395	-0.087419	0.0800696	0.077032	0.0350709	0.0720236	-0.137192	0.119576	0.0582848	-0.114996	-0.0426539	0.06768	NA	NA	NA	NA	NA	NA	-0.138882	-0.111916	-0.138082	0.0914699	0.119384	0.10954	0.0875509	-0.18371	-0.075298	-0.0884522	-0.118535	-0.0795545	0.167667	0.10372	0.077936	-0.0638926	-0.108072	0.0767133	-0.179264	-0.120835	-0.094382	-0.0988562	-0.0634356	-0.0950756	0.0954988	0.0556035	-0.0868439	0.0643118	-0.075949	0.0743159
TAK 715	p38_	0.0979643	-0.129633	0.103934	0.095002	0.0582104	-0.0548123	0.141991	-0.10435	0.159886	0.0678141	-0.127227	0.122211	NA	NA	NA	NA	NA	NA	-0.14536	0.154752	0.0917157	0.134144	0.109358	-0.192489	-0.188215	-0.103027	-0.0971026	-0.147493	-0.144456	-0.10569	0.173313	-0.108514	0.0644264	0.0508522	0.0694623	0.117847	-0.184078	-0.134401	-0.185145	-0.114527	-0.10328	-0.170144	-0.200761	0.110474	0.0842162	0.147806	0.0833788	-0.0249833
TAK-700 (Orteronel)	17,20-lyase inhibitor	-0.116667	-0.0742274	-0.0566754	0.0492494	0.0572123	0.0489706	-0.101405	-0.0967952	0.0848585	0.0946473	0.0495754	-0.0591506	NA	NA	NA	NA	NA	NA	-0.0758689	-0.105075	-0.119552	-0.0929683	-0.121939	0.156001	0.169064	0.182563	0.191364	-0.0854822	-0.0798658	-0.085557	0.182609	-0.182222	0.0524532	-0.0900316	-0.109086	0.0740249	-0.11972	-0.117349	-0.0636953	-0.114791	-0.0894759	-0.0589713	-0.169246	-0.143796	-0.0840542	-0.120601	-0.0667845	-0.0478821
TAK-733	MEK1/2	0.157375	0.0981779	-0.0998085	-0.209662	-0.363352	-0.438851	-0.278542	-0.632704	-0.770341	-0.801341	-0.818427	NA	NA	NA	NA	NA	NA	NA	0.0767774	-0.162561	0.208569	NA	NA	NA	-0.139863	0.163486	0.293552	0.260698	-0.136682	NA	-0.13563	0.100513	0.207352	0.287308	NA	NA	-0.177728	-0.11017	-0.292135	-0.286632	-0.227382	-0.261806	0.090065	0.0689975	0.213124	0.348657	0.481584	NA
TANAPROGET	agonist of the progesterone receptor	0.153558	0.159059	-0.0487579	-0.064646	0.116727	0.0713867	0.114869	0.104731	0.124878	0.0901529	0.0669659	0.146318	-0.122478	-0.0747868	0.100852	-0.0536904	0.0545812	0.0324955	-0.0646891	0.119621	0.126203	0.0784694	-0.0948245	-0.108779	0.0638871	0.119743	0.146346	-0.0503753	0.0588547	0.0363102	-0.0596843	-0.0695692	-0.0875705	-0.0753781	0.0575492	0.0693255	0.110239	0.139188	0.071467	-0.0829504	-0.0480484	-0.0534759	0.176271	0.0966941	-0.0967436	-0.0706742	-0.062842	-0.0972559
Tandutinib (MLN518)	multitargeted RTK inhibitor	-0.121324	-0.0391719	0.106232	0.0302123	-0.0930081	-0.0410539	-0.137957	-0.0736886	0.1389	0.140857	0.111626	-0.0455204	NA	NA	NA	NA	NA	NA	0.0942707	-0.0875401	-0.19226	0.0974807	0.0627877	NA	0.198553	0.152952	0.155582	0.116114	-0.112102	0.121811	0.111408	-0.0901312	-0.198808	-0.108805	-0.119264	0.13333	0.310487	0.19363	0.119838	0.207202	0.155517	0.163055	-0.0799367	-0.134255	-0.0984627	-0.0753854	0.0495647	0.0664331
TASELISIB	PI3K	0.0924472	-0.435545	-0.44633	-0.493337	-0.484925	-0.541648	0.109458	-0.164183	0.114345	-0.146203	-0.127546	-0.199481	0.061034	0.079796	-0.0434072	0.112319	0.157186	0.133629	0.080846	-0.116755	0.128725	-0.0657259	0.0798421	0.0923229	0.0996265	-0.228984	-0.0767177	-0.142844	-0.178541	-0.275831	0.0799294	0.115002	0.0707479	0.144885	0.133062	0.180359	0.0630238	0.147523	-0.0803159	-0.209524	-0.172437	-0.26385	-0.0809245	0.182383	0.103384	0.140505	0.0951242	0.148664
Tasocitinib	JAK3	0.10016	-0.0722494	-0.0702552	-0.0609934	0.0459469	-0.0840153	0.14045	-0.109715	0.121975	-0.122442	0.0672604	-0.102347	0.0423419	0.0854151	-0.0944784	-0.0527278	-0.0627931	-0.039465	0.0810093	-0.0471413	0.0854358	-0.0643665	-0.132152	0.152956	-0.112628	-0.121417	-0.0693656	0.0556314	-0.0617994	0.0862708	0.126693	0.0647163	-0.0925926	-0.081425	-0.0674396	-0.0892762	-0.0785339	-0.153979	-0.0790288	-0.154604	0.0534401	-0.0517344	-0.122115	-0.152439	0.129171	-0.0547136	0.126543	0.0508787
Tazemetostat	EZH2	-0.0498651	-0.0768771	-0.0364693	0.0482602	0.0743998	0.0885492	0.0889589	0.17022	0.118869	0.0897579	0.0991224	0.127066	-0.0913196	-0.0496277	-0.0431669	0.0850098	0.0609344	0.0329408	-0.105062	-0.141063	0.107598	-0.107641	-0.107043	-0.0967425	0.0551479	0.0695395	0.0337443	-0.0311802	0.067033	0.0777966	-0.0658029	-0.0820382	0.101025	-0.0904006	-0.042953	-0.109492	-0.0507358	0.0909586	-0.0760825	0.0876965	0.11719	0.105946	-0.0554641	0.113591	-0.0545252	-0.0541868	-0.0543155	-0.072073
TCS 359	FLT3	0.091124	0.134075	0.0930107	0.0937827	0.0430284	0.0803779	-0.14142	-0.232356	0.136067	-0.0556665	-0.0634206	-0.0917228	NA	NA	NA	NA	NA	NA	-0.167784	-0.120041	-0.144982	-0.107325	-0.0526033	-0.0922117	-0.0808802	-0.0739668	0.121325	-0.0770536	-0.0693305	-0.0510589	-0.0940121	-0.158308	0.100576	-0.0600471	-0.115275	-0.0910337	0.147367	0.150133	0.105909	-0.0700642	0.0758891	-0.0692671	-0.0808459	0.0651191	-0.0803746	-0.108024	-0.0817143	-0.0631123
TG 100713	PI3K	-0.334707	-0.136684	-0.0830048	0.0395504	-0.0482144	-0.0854734	-0.177419	0.089921	0.104419	0.0641645	-0.0470472	0.0657231	NA	NA	NA	NA	NA	NA	-0.139506	0.134656	-0.0830938	-0.0722335	0.11191	0.130222	0.219861	-0.0759238	0.0818985	-0.0870017	0.0732422	-0.0771321	0.20558	0.105778	0.0757214	0.0500195	0.0457538	0.127919	0.114928	0.13105	0.175094	-0.0789886	0.135042	0.119395	-0.14739	-0.117621	-0.0748812	-0.0472316	-0.0389745	0.0642179
TG100-115	PI3K	-0.144737	0.064597	0.0542639	-0.0437019	0.0323872	-0.0570455	-0.118936	-0.0815149	0.0939759	0.119649	-0.0525743	-0.127358	NA	NA	NA	NA	NA	NA	-0.230501	-0.120279	-0.123419	-0.0702231	0.0911338	-0.0697335	-0.210025	-0.135497	-0.0795806	0.0757425	-0.113125	-0.0684196	0.107847	0.291667	0.0656529	0.0771444	0.056171	0.25367	-0.0902425	-0.22094	-0.150323	-0.200485	0.0560581	-0.160122	0.103939	-0.130585	-0.0319431	-0.0528282	-0.0348595	0.0716503
TGX-221	PI3K	-0.164072	0.0675756	0.0997683	0.0657215	-0.0328565	0.0582198	-0.145612	0.110039	-0.0914352	0.0938958	-0.0874689	-0.0720666	NA	NA	NA	NA	NA	NA	-0.158675	0.11439	0.141901	0.0787944	-0.098558	-0.145638	-0.128555	-0.0946935	-0.0727152	0.0679865	0.0469128	0.118697	0.112305	0.0786479	0.153618	0.0811359	-0.0924722	0.182028	0.146383	0.125495	-0.133844	0.102589	0.0563653	0.0849646	0.126552	-0.10046	-0.0934999	-0.0283421	-0.0523926	0.0312259
Thiazovivin	ROCK	0.144547	0.110637	0.171619	0.164132	0.11929	0.0847299	0.192815	0.225557	0.217663	0.196721	0.114749	0.206402	NA	NA	NA	NA	NA	NA	-0.224143	-0.188399	-0.12455	-0.126417	-0.105282	0.105357	-0.178765	0.202789	0.168347	-0.11004	-0.0842966	0.126513	0.131267	-0.142313	-0.101682	-0.168852	0.119933	-0.167874	0.327522	0.167194	0.0790603	0.204462	-0.091283	0.185026	-0.114165	-0.210804	-0.184566	-0.173219	-0.102705	-0.104514
Tioxolone	carbonic anhydrase I inhibitor	-0.0950292	-0.060554	-0.0620894	0.0456334	0.0536648	0.0585676	-0.0736963	0.127864	-0.106059	0.190163	0.0562427	-0.0665643	NA	NA	NA	NA	NA	NA	-0.141696	-0.111924	-0.0534488	0.0649474	-0.113302	NA	-0.142576	0.104072	-0.0697694	-0.170076	0.101084	0.138901	0.174664	0.0688571	-0.0473972	0.0959135	0.0369455	0.17625	-0.0913553	0.128022	-0.0738978	0.105867	-0.136076	0.0854358	0.119999	0.0796633	0.0872441	0.0704672	0.0376425	-0.0380978
TIPIFARNIB	specific farnesyltransferase (FTase) inhibitor	0.0830395	-0.0499687	0.14134	0.137263	0.0767575	-0.0490154	0.0984942	0.0841872	0.172193	-0.0647404	-0.137469	-0.392479	-0.0636598	0.192411	0.0793303	0.0467976	0.139254	0.0688564	0.116204	0.0599132	-0.133325	-0.136558	-0.210255	-0.0620547	-0.0950085	-0.0846664	0.0774287	0.08596	-0.18532	-0.330459	0.126491	0.0729678	0.0629116	0.131801	0.131189	0.238629	0.0851046	-0.139169	0.0773737	-0.191078	-0.101608	-0.240089	-0.0622669	-0.065711	-0.0527651	0.0505448	0.131204	0.198078
Tofacitinib (CP-690550, Tasocitinib)	JAK3	-0.084413	-0.0539646	-0.0485882	0.102388	0.0730975	-0.0327123	-0.123963	-0.0795059	0.104056	0.146405	0.052517	-0.0693903	NA	NA	NA	NA	NA	NA	-0.115406	-0.0566901	0.0821923	-0.0796257	0.0390382	-0.120824	-0.22209	0.118428	-0.15247	0.0729316	-0.121676	0.0900632	0.210696	0.154571	0.135239	0.110044	0.10625	0.219328	-0.111714	0.161349	0.151205	0.153407	0.160706	0.138673	0.149863	0.15616	0.132245	0.0854291	0.0548256	-0.0927665
Tolfenamic acid	COX-2 inhibitor	-0.195455	-0.127422	0.0539613	-0.0283873	0.0276686	0.0272685	-0.118666	0.0725284	-0.0879137	0.0904191	0.0521048	0.0579785	NA	NA	NA	NA	NA	NA	0.23988	-0.0836698	-0.0835666	-0.0496154	0.0560261	-0.0888009	-0.148686	-0.167979	0.0914953	-0.103221	-0.08532	0.140811	0.200497	-0.0783297	0.0896876	0.0869108	-0.085541	0.0678297	-0.0964359	0.0835225	-0.0538508	0.179975	0.0543914	0.0682591	0.175952	0.0903809	0.048886	-0.0647726	-0.0417507	-0.0559014
Tolvaptan (OPC-41061)	vasopressin V2 receptor antagonist	0.0605263	-0.0748275	-0.0635804	-0.0822147	0.0426007	-0.018146	-0.21025	0.116184	-0.0829787	-0.0824427	0.0850038	-0.0701972	NA	NA	NA	NA	NA	NA	0.240655	0.0910544	0.13031	0.0532808	-0.0575895	-0.149279	-0.108658	0.132353	0.169545	0.0838375	0.101262	0.0991618	0.157994	-0.093812	-0.0937032	0.0802269	-0.0588354	0.145716	0.178265	0.143302	-0.0964293	-0.0677204	0.186123	0.0506342	-0.0657727	-0.106315	0.0621606	0.0735714	0.060948	0.0507259
Torcetrapib (CP-529414)	CETP inhibitor	-0.125934	0.0964131	0.0615944	0.0743265	0.0482932	-0.0248614	-0.114964	-0.0605487	-0.0862419	0.0807624	-0.0447147	0.127865	NA	NA	NA	NA	NA	NA	0.115666	-0.0700741	-0.0626423	0.140653	0.103672	0.0723064	-0.193267	-0.112058	-0.140272	-0.106993	-0.0754514	-0.103044	0.0878275	0.0774921	0.122398	0.101244	-0.0901932	0.100955	-0.203179	-0.20153	-0.0900641	0.0695209	0.101292	-0.0868087	-0.0869532	-0.115037	0.0778659	0.0646724	0.0998158	0.0389332
Toremifene Citrate (Fareston, Acapodene)	estrogen receptor modulator (SERM)	0.0986584	0.0534425	0.0619373	0.0595864	0.0358366	0.0225061	-0.11484	-0.139723	-0.0807321	0.075637	-0.0836519	-0.0786692	NA	NA	NA	NA	NA	NA	-0.224602	-0.157524	-0.0797051	0.0747593	0.0801788	0.206376	-0.216097	0.161026	-0.0513697	-0.0924072	0.0620436	-0.0957996	0.0932964	-0.106714	0.144545	0.0901182	0.0673793	-0.090255	-0.15342	0.132074	-0.0910927	-0.0862125	-0.042553	0.0939746	0.116106	-0.0650587	0.0856353	0.0266264	0.0666323	0.0258036
TOZASERTIB	pan-Aurora inhibitor	-0.135082	-0.190271	-0.165474	-0.298512	-0.272572	-0.35664	-0.101206	-0.145349	0.211163	-0.230056	-0.397053	-0.444965	0.0680316	0.130193	0.0984732	0.17115	-0.0951497	0.116178	-0.0761905	0.1205	0.164494	0.297962	-0.13189	0.272637	-0.105736	0.0638567	0.208274	0.132953	-0.212979	-0.350175	0.110201	-0.0846702	0.204366	0.228548	0.225421	0.309009	0.0519526	-0.1338	0.282744	0.0894769	-0.194854	-0.264555	0.0874804	0.144304	-0.100653	0.23827	0.230386	0.268396
TP-10	PDE10A	-0.102307	0.144191	0.0772875	0.0619138	-0.0474146	0.0642756	0.165429	-0.151771	0.12501	-0.145077	-0.0952952	-0.0753204	-0.0647863	0.0409556	0.0683189	-0.0368076	-0.0265256	-0.0519511	0.103907	0.148994	-0.177745	-0.0954957	-0.0693525	-0.0817172	-0.171045	0.109086	0.0491337	-0.11381	-0.0650642	-0.0373287	0.0989698	-0.0694444	-0.114868	-0.0827848	0.0610817	-0.116605	0.0922275	0.0855515	0.124832	-0.134771	0.0523289	-0.0490151	0.0892938	-0.185578	-0.112043	-0.0866786	-0.0854386	-0.0658899
TPCA-1	IKK-2	0.0947368	-0.113176	-0.0967626	-0.121411	-0.0504914	-0.0462002	-0.24822	-0.165131	-0.233142	-0.0948509	-0.215121	-0.0561518	NA	NA	NA	NA	NA	NA	0.135007	-0.133365	-0.140808	-0.140693	0.118772	-0.131779	-0.223944	-0.149444	-0.141586	-0.121154	-0.150813	-0.184548	0.130534	-0.0664615	0.119089	0.0680403	-0.111259	0.0676193	-0.0809816	-0.129809	-0.0556661	-0.0630445	0.0789187	0.105059	-0.124284	0.0900345	0.0786186	0.107311	-0.100863	-0.0612145
TPCA-1_1	IKK-2	-0.104748	-0.146488	-0.137033	-0.126317	-0.079247	0.0657444	-0.107614	-0.19523	-0.109638	-0.0756266	-0.0478708	0.0890248	0.127572	-0.0730178	0.0769473	0.0818942	-0.107702	-0.0987087	-0.12204	-0.0777778	-0.0895634	0.0651857	0.110774	0.0686247	0.0932642	-0.246197	-0.0401078	-0.0458557	-0.0416667	-0.0562981	0.0886761	-0.090875	-0.0868008	0.0796865	0.0742995	-0.0978879	-0.0654541	-0.158473	0.0639975	-0.0673224	-0.0696458	-0.0541168	0.127861	-0.0833119	0.0840177	-0.0504672	-0.0658821	-0.0950552
TRAMETINIB	MEK1/2 inhibitor	-0.111498	-0.0918822	-0.106877	-0.186086	-0.290874	-0.39545	-0.203863	-0.332207	-0.396457	-0.793223	-0.74456	-0.838363	-0.106015	0.112218	-0.072063	0.0917775	-0.138101	0.0718443	0.149551	-0.08	-0.154341	0.0665344	0.253116	0.419393	-0.0803313	-0.138976	-0.0567154	-0.0982616	-0.257616	-0.263524	-0.0634196	-0.0872444	0.18325	0.173029	0.247544	0.416597	-0.110667	-0.0682113	-0.0713932	-0.334938	-0.134044	-0.230438	0.0745733	0.0795849	0.0969642	0.129488	0.204797	0.19261
TREQUINSIN	PDE	-0.0421841	-0.198769	0.0983669	0.0582267	0.0996986	0.0602644	0.128096	-0.121483	0.084709	-0.0504348	0.0826354	0.0448916	-0.0606966	0.0609997	0.109904	0.0431186	0.0573131	0.0643197	-0.104145	-0.206747	-0.073488	-0.0915706	0.0643472	0.164234	-0.0595039	-0.0838245	-0.106815	-0.0710688	-0.0806984	-0.0978362	0.118269	-0.138131	-0.103285	-0.127036	-0.0502188	-0.0834	-0.068554	-0.110519	-0.107759	-0.104134	-0.0561482	-0.0497972	-0.0975042	-0.0751033	-0.0676871	0.0267141	0.0613807	-0.0896961
TRETINOIN	RAR agonist	0.0849946	0.0878667	-0.0782241	-0.0728162	0.0871709	0.0583571	-0.0757607	-0.177581	0.120283	0.0607729	0.103873	0.108863	-0.0442817	-0.105599	0.0581572	0.102741	-0.0875672	0.0555036	0.129609	-0.0861242	0.0992795	-0.0887043	-0.0806374	0.0638539	0.052968	0.0830475	-0.111767	-0.070463	-0.101762	-0.0883955	-0.0558316	0.0607737	0.105461	-0.0596927	-0.0824166	-0.104859	0.155842	0.108359	0.10754	-0.0589449	0.106239	0.0926975	0.076532	-0.0594163	-0.0667285	-0.0528825	-0.05373	-0.0365905
Triciribine (Triciribine phosphate)	DNA synthesis inhibitor, AKT	-0.317755	-0.178214	-0.207112	-0.179474	-0.184132	-0.218578	-0.121787	-0.0749835	0.091295	0.101677	0.0650272	0.105853	NA	NA	NA	NA	NA	NA	-0.138049	0.247049	0.196144	0.224921	0.212807	-0.181535	-0.231993	-0.132275	-0.122196	-0.217233	0.157074	0.126224	0.19848	0.140745	0.123442	0.209634	0.248857	0.271325	-0.0917519	-0.153554	-0.195581	-0.181674	0.0592234	0.074177	0.0699337	-0.0431731	-0.0841186	0.0913276	0.105441	-0.0768753
TRIMETREXATE	blocks epithelial Na channel	-0.0564215	-0.0661049	-0.124398	-0.203615	-0.148163	-0.20327	-0.0618335	-0.171956	0.314097	0.130111	-0.0687327	-0.159919	-0.0705009	0.0781345	0.0583541	0.229279	0.209834	0.174708	0.112631	0.158786	-0.112982	0.0582673	-0.115623	0.114488	-0.0632696	0.116892	-0.0677577	-0.21269	-0.348717	-0.328749	0.124044	-0.120179	0.0622327	-0.0981772	-0.0750399	0.103377	-0.0966495	-0.0782732	0.165975	-0.121955	-0.225761	-0.30802	-0.122588	-0.109536	-0.121235	-0.0798459	0.0839089	0.0907345
Tropicamide	AChR	0.115478	-0.058699	0.0658372	0.0250278	-0.0774998	-0.0223275	-0.0890762	-0.0826395	-0.0929984	0.17782	0.112579	-0.100045	NA	NA	NA	NA	NA	NA	-0.120185	-0.234089	0.0732216	-0.0717188	-0.0683789	-0.144495	-0.103284	0.118693	0.16402	0.168571	-0.0803888	0.11244	0.08167	0.191919	0.181806	0.107188	0.0770701	0.222244	-0.125342	0.122574	-0.0474289	0.121128	-0.0440252	0.0724384	0.0679949	-0.131392	-0.0835474	-0.0883553	-0.0328715	0.0209203
Trospium chloride (Sanctura)	AChR	-0.100718	-0.0641402	-0.0431819	-0.0289656	0.0315589	-0.056876	-0.137907	-0.127048	-0.0750927	-0.0710971	0.0440028	0.0759418	NA	NA	NA	NA	NA	NA	0.117836	0.0888751	0.102713	-0.0431382	0.0554783	-0.106224	0.0952191	0.0753501	0.0745822	0.0747922	0.0509958	-0.0464169	0.14311	0.0666667	0.0697979	0.0892443	-0.152941	-0.286001	-0.136857	-0.066605	0.108079	-0.114293	0.0625562	-0.0572939	-0.101595	-0.100025	-0.105868	-0.0937704	-0.0694408	0.0332085
TUROFEXORATE ISOPROPYL	FXR agonist	0.0866061	0.150428	0.14972	-0.0554041	0.0518367	0.0478521	0.129887	0.304456	0.179872	-0.122967	-0.0827341	0.0452592	0.039749	-0.0763745	-0.0793354	-0.0716559	-0.0316478	-0.0624793	-0.135621	-0.0838002	0.0821596	-0.0833663	0.0804527	0.0988789	-0.0434023	-0.0981162	0.0819441	-0.0778682	-0.0701561	0.0752167	-0.0764786	-0.106995	-0.114343	0.0512537	0.0358422	0.0469313	-0.0680006	-0.119813	-0.0577231	-0.0500901	-0.0834432	0.049573	-0.0674739	-0.0614262	-0.0899024	0.0672266	-0.114124	0.0523249
VANDETANIB	Inhibitor of VEGFR2/3 and EGFR	0.0833015	0.191103	0.0679098	-0.0373038	0.0858303	-0.055248	0.0871487	-0.0880168	-0.219106	-0.101299	-0.0748418	0.0944551	0.0428547	0.0837112	0.13248	-0.0708888	0.0713169	0.04937	0.105045	0.0761905	0.0698344	0.121251	0.112534	0.0566568	0.0773361	0.128812	-0.10233	-0.0796764	-0.123194	0.0722957	0.0839548	0.0978846	-0.0851301	-0.0449658	-0.0781492	0.116259	-0.0746711	-0.09114	-0.0709124	0.0827565	-0.0838493	-0.0905905	0.0759825	0.0685327	0.0423957	0.0857144	-0.0510379	-0.0485418
Varespladib (LY315920)	Phospholipase (e.g. PLA)	0.110165	-0.0735183	0.0419326	0.12055	0.0466216	0.0313032	-0.163113	-0.118062	0.0903379	-0.0676545	-0.0972014	-0.132416	NA	NA	NA	NA	NA	NA	-0.157373	-0.0664137	-0.121026	0.0883958	0.0588558	-0.0932711	-0.169282	-0.180349	-0.138495	-0.107755	-0.0860015	0.109946	0.172999	-0.0956217	0.0907141	0.0854971	0.039097	0.111135	-0.237539	0.112226	0.160105	0.14609	0.0527418	0.145803	0.124275	-0.0429675	0.0600948	0.0747181	-0.0330035	0.0540417
VEMURAFENIB	BRAFV600E	-0.0673167	0.0691859	0.0477385	-0.115532	-0.116675	-0.245683	-0.0965686	-0.297345	-0.369215	-0.604166	-0.650393	-0.723591	0.0685344	-0.050131	-0.0846837	-0.186027	-0.137385	-0.136529	-0.0622615	-0.132099	0.0902231	0.0576119	-0.131134	0.0890431	0.0739496	-0.0553847	0.128695	0.127864	0.138104	0.125662	-0.0854362	0.106753	-0.0584462	-0.0600343	0.114473	0.13798	-0.110973	-0.113269	0.110011	-0.154571	-0.115877	-0.140695	-0.0696933	-0.0589398	0.0742166	0.0750578	-0.0519222	0.0852889
Vemurafenib (PLX4032)	BRAFV600	-0.115563	-0.084322	-0.0722802	0.0783282	-0.0455279	-0.153484	-0.359546	-0.393877	-0.721832	-0.772206	-0.801103	NA	NA	NA	NA	NA	NA	NA	-0.167157	0.1254	0.127497	-0.103028	0.103487	-0.223085	-0.145601	0.234166	0.162781	0.288016	0.223094	-0.160916	0.121979	-0.0968286	0.202707	0.1111	0.16384	0.259879	-0.0977947	-0.225139	0.138898	-0.243866	-0.130087	-0.22241	-0.107028	-0.0964804	0.0769717	0.136821	0.121725	0.201105
Vildagliptin (LAF-237)	inhibits DPP_4	-0.106263	-0.0713287	0.079011	0.0442942	0.0520428	-0.0505778	-0.219355	0.166036	-0.0714357	0.185811	0.0454135	-0.0470915	NA	NA	NA	NA	NA	NA	-0.144792	0.0853208	0.0851685	-0.114112	-0.0878418	0.11463	-0.113181	0.153508	0.143957	0.140268	0.0968696	0.148264	-0.104692	0.124346	-0.106737	-0.0766709	-0.186913	0.0991814	0.112883	0.157688	0.140346	0.134558	0.0522962	0.10593	0.118096	0.0808474	0.041403	0.0438063	-0.0623912	0.04987
Voriconazole	inhibiting fungal cytochrome P-450	0.193233	-0.13302	-0.0827578	0.0342436	0.0311722	0.0474848	-0.128017	0.148522	-0.0347011	-0.0765121	0.102415	0.0725846	NA	NA	NA	NA	NA	NA	-0.121557	0.0649216	-0.0913762	-0.115799	0.0498099	-0.176255	-0.11644	0.0468092	0.0785136	0.090201	0.0861918	0.177728	-0.0715661	0.105465	0.172787	-0.112264	-0.110971	0.152699	-0.0827749	-0.120945	0.0942551	0.10818	0.106492	0.123497	-0.174691	-0.111578	-0.155635	-0.128899	-0.0633588	-0.0352615
VU 0364439	mGlu4 positive allosteric modulator	-0.147908	-0.0504574	0.0318155	0.0703541	0.0541253	0.0655926	-0.188783	0.133328	0.146337	0.073069	0.0436695	-0.0770223	NA	NA	NA	NA	NA	NA	0.111419	0.0755075	0.122726	-0.0852564	0.0461252	NA	-0.112025	-0.0607466	0.0566955	0.0470318	0.0680287	0.130683	0.11165	0.0904083	0.0598266	-0.0595478	-0.0755962	0.0795403	0.0893159	0.157899	0.0815204	0.125014	0.12799	0.182147	-0.0573057	-0.0509638	-0.0726479	-0.0599831	0.0401309	-0.0664357
VX-702	p38_ MAPK	0.166667	-0.0710159	0.0574443	0.0561904	0.0483099	0.0502206	-0.19306	-0.0861205	-0.100424	0.097359	0.0788333	0.0861397	NA	NA	NA	NA	NA	NA	-0.106807	0.0749942	-0.0613656	0.107302	0.0921011	0.169735	-0.195387	-0.104274	-0.151917	0.0902062	0.0782319	0.185042	-0.126863	-0.150989	-0.115566	0.0860782	0.100316	0.117902	-0.14908	0.049296	0.0676833	0.0844269	0.0483443	0.155779	-0.129896	0.0641507	0.0442911	0.0632253	0.0515152	-0.0552979
VX-745	p38	-0.036235	-0.150368	-0.0758346	-0.0385538	-0.0904137	-0.054644	0.119862	-0.147997	0.0963496	-0.0877976	-0.0684653	-0.0809166	0.0497315	0.148385	-0.0927281	-0.0787344	-0.0810029	-0.0534089	0.0602513	0.0726377	-0.0814206	0.0759968	-0.0422153	-0.0958919	-0.0392942	0.107398	-0.105207	0.0976279	0.0377781	0.0808408	-0.0664886	-0.0711096	-0.0886484	0.0764823	-0.0362819	0.0809437	-0.0709946	-0.157887	0.060322	0.0393687	-0.0348241	0.0474956	-0.0643777	-0.106123	0.0834801	-0.0538793	0.037047	0.0591964
VX-809	CFTR	-0.13354	-0.0657609	-0.109512	0.057584	-0.0803115	-0.0527945	-0.17381	-0.136131	-0.133629	-0.0554109	-0.157756	0.120628	NA	NA	NA	NA	NA	NA	-0.0885852	-0.0654491	-0.0897628	-0.148075	-0.108908	-0.143632	-0.159656	-0.273429	-0.164275	-0.135188	-0.175138	-0.142564	0.207641	-0.0834747	0.109471	0.0633553	0.0897385	0.222877	-0.135992	-0.0803014	-0.13929	-0.142558	0.125274	0.0872896	0.0714355	-0.0624951	0.0492702	0.0315541	0.0720252	-0.0534676
WAY 200070	AGONIST OF ESR2	-0.0850139	-0.0799493	-0.101414	-0.0934455	-0.0744854	-0.0384339	-0.0779978	-0.0849436	-0.100628	0.058661	0.114035	0.0745542	0.0594208	0.103691	0.0585065	-0.0541073	0.0512783	-0.0655053	0.0847985	0.13147	0.102034	-0.0789593	-0.0772881	0.110548	0.0605055	-0.120502	0.0955231	0.0654771	0.0841297	0.0365363	-0.0406438	-0.117235	0.0560288	0.0854498	0.0884887	-0.0489264	-0.0725472	-0.194538	0.131594	-0.105629	-0.115353	0.0477458	-0.0957566	-0.1185	-0.0724706	0.0706336	0.0784062	-0.0804675
Wnt-C59 (C59)	WNT/b-catenin inhibitor	0.214351	-0.155869	-0.121313	-0.116948	-0.128311	-0.108686	-0.220626	-0.136888	-0.0910727	0.0676672	-0.0781669	-0.0522032	NA	NA	NA	NA	NA	NA	-0.116092	0.130552	0.069806	0.0853969	0.0847568	-0.189121	0.158558	0.104793	-0.0667068	-0.113126	-0.140997	-0.0660057	-0.179988	0.129151	-0.0681529	0.0755985	-0.0571773	-0.112417	0.21966	-0.09697	-0.0760687	0.11352	0.121212	-0.110049	0.0827512	0.0987728	0.131521	0.076771	0.0615129	-0.0616417
Wortmannin	PI3K	-0.076427	0.0708422	0.0758759	0.0581342	0.037383	0.0597822	-0.123481	0.126521	0.0618351	0.0606188	-0.0484303	0.0651069	NA	NA	NA	NA	NA	NA	-0.223838	0.0856028	-0.135604	-0.107734	-0.0668425	-0.106534	-0.188044	0.116968	-0.121665	0.0895297	0.0676501	0.138992	0.228717	-0.116485	0.188701	-0.114437	-0.0817681	-0.137264	0.164592	-0.113601	-0.0714821	-0.0840264	0.0880217	0.137562	-0.127994	-0.0853098	-0.0861432	0.0812221	-0.041027	-0.0378962
WP1130	deubiquitinase inhibitor	0.0823764	-0.163675	-0.10569	-0.0463061	-0.0410761	-0.11997	0.29709	-0.0612686	0.111763	-0.0848324	-0.0554562	-0.164343	NA	NA	NA	NA	NA	NA	-0.198285	-0.0753097	0.0723165	-0.0614761	0.150894	-0.119456	-0.137148	-0.174062	-0.14702	-0.2058	-0.16093	-0.118795	0.15818	0.119629	0.0680131	-0.078423	0.111323	0.198776	-0.20298	-0.117385	0.0565738	-0.0942539	0.0725414	-0.135976	-0.0695114	-0.0566454	-0.0573546	-0.0532081	-0.0341877	0.0718456
WZ3146	EGFR(L858R) and EGFR(E746_A750)	-0.0517544	-0.1728	-0.180389	-0.0681572	-0.0449198	-0.0391859	-0.202672	-0.237741	0.147291	-0.173287	-0.0877462	-0.069756	NA	NA	NA	NA	NA	NA	-0.0778474	0.196034	0.170426	0.166584	0.197688	-0.163141	-0.108107	-0.195031	-0.124104	-0.176685	-0.21384	0.0956186	0.225197	0.253368	0.152412	0.176401	0.288055	0.108243	-0.181532	-0.29933	-0.0577849	-0.137684	-0.0517953	-0.0780219	-0.115996	0.123194	0.0555736	0.0914809	0.115652	0.0627291
WZ4002	EGFR(L858R)/(T790M)	0.154762	0.0878968	0.0940822	0.062365	0.0668473	0.0558145	-0.225513	0.195658	0.0817955	0.112853	0.0916656	0.0770653	NA	NA	NA	NA	NA	NA	-0.13709	-0.143212	-0.168526	-0.0752011	-0.0752578	-0.0878582	-0.129022	-0.100899	-0.161905	0.0751257	-0.0734512	-0.144972	0.0600758	0.109778	-0.0787576	-0.0592426	-0.180702	-0.0723689	0.17213	0.135099	0.0927978	0.0693564	0.130887	0.0949344	0.0942085	0.0608192	-0.0633446	-0.0619127	-0.028038	0.0622631
WZ8040	EGFRT790M inhibitor,	0.0931913	-0.198363	-0.0621276	-0.0461481	-0.0695987	-0.104956	-0.125471	-0.0986582	0.110594	-0.0429233	-0.0596772	-0.0705933	NA	NA	NA	NA	NA	NA	0.224544	0.0747832	-0.129622	0.0726304	-0.079614	-0.114	0.167978	-0.0890756	0.0724967	-0.0760342	-0.147305	-0.0855065	0.0797388	0.1003	-0.0940423	0.101934	-0.0660573	-0.119621	-0.258739	0.101249	-0.0729148	-0.0513762	0.086029	-0.075152	0.140002	-0.0577753	-0.0946265	-0.083805	0.0534185	0.0314159
YH239-EE	p53 activation	0.0865751	-0.122796	-0.0958441	-0.0402024	-0.0325606	0.0553296	-0.144998	-0.127391	-0.0620518	0.188822	0.069091	0.0428926	NA	NA	NA	NA	NA	NA	0.197492	-0.111182	-0.0546192	-0.0933458	-0.145696	-0.266214	-0.116147	0.113512	-0.151462	-0.133279	-0.0766427	-0.103275	-0.124782	-0.131478	-0.0692093	0.0497742	-0.0839492	-0.0930862	-0.217855	-0.119654	0.120007	-0.0627948	-0.0522513	0.110569	-0.0660609	-0.050472	-0.0493359	0.0455671	-0.0620993	-0.0518282
YO-01027	Gamma-secretase inhibitor	-0.12807	-0.0789436	-0.131755	-0.136159	-0.141704	-0.138178	-0.2261	0.0799595	-0.0683339	0.216169	-0.115239	0.0895073	NA	NA	NA	NA	NA	NA	-0.106217	-0.14971	-0.0549145	0.142125	0.0863481	-0.0839953	-0.178458	-0.0844232	0.135723	-0.0589612	-0.0955222	-0.14116	0.0793203	0.130667	0.135511	0.0818652	0.150804	0.138031	0.095489	-0.095309	-0.173584	-0.137861	-0.0849061	-0.126124	-0.119307	-0.0961814	-0.0932364	-0.078064	-0.0626804	-0.0750421
ZAPRINAST	PDE10, PDE 11 also ibhibits PDE5/6	0.121189	0.178792	0.0922572	0.0859673	0.0893515	0.0949576	0.100566	0.138151	-0.105285	-0.0855316	-0.0973985	-0.0562634	0.0719982	0.0784314	0.0660301	0.114453	0.0475165	-0.0542446	0.0939445	0.0826667	-0.109075	0.0720168	-0.0880019	-0.0701429	0.0887283	0.0853772	0.0962514	-0.0692877	0.0472963	-0.0472054	-0.0659207	0.0666136	0.109091	0.081713	0.0511378	-0.0493773	0.214425	0.093967	0.0966467	0.0474655	-0.0720654	-0.0834774	0.0878179	-0.137911	-0.126814	-0.0871019	-0.0541643	-0.0694915
ZM-447439	pan Aurora kinase	0.183041	0.158888	0.102988	0.0724486	0.0654321	0.0218242	-0.123393	0.155464	0.065244	-0.0716494	0.0671838	-0.0526409	NA	NA	NA	NA	NA	NA	-0.0860859	-0.160076	0.0712324	0.0478456	-0.0778775	0.100993	-0.136341	0.127713	0.0774334	0.0798207	0.0642431	0.112197	0.0963851	0.0899906	0.164812	-0.143499	-0.159694	0.21089	0.103999	0.0798011	0.134543	0.119596	0.132913	0.126863	-0.12688	0.0751102	-0.0926535	0.037754	0.0290338	0.0260274
ZSTK474	PI3K	-0.186079	0.0457465	0.0779748	0.0431421	-0.0634521	-0.105868	-0.212182	-0.0913685	0.147002	0.142658	0.0599799	-0.0880659	NA	NA	NA	NA	NA	NA	-0.204502	-0.129951	0.0660538	-0.0521012	0.0996363	0.180241	-0.0995703	0.0778383	0.0588414	0.0765567	0.0657292	-0.118548	0.178853	-0.0813276	0.159991	-0.0588899	0.166904	0.165202	-0.161338	0.0843549	0.0672374	0.0519073	0.120983	0.0969914	0.0763835	-0.0788136	-0.049376	0.0452865	0.0985803	NA
PNU-292137	CDK2	0.115097	-0.158098	0.0967327	-0.297025	-0.374179	-0.379792	0.0887591	-0.137062	0.114528	-0.238269	-0.232006	-0.2951	-0.0562771	-0.140719	0.100726	0.160215	0.131068	0.128925	-0.0621939	-0.106173	-0.086002	-0.0896395	0.281834	0.337176	0.0738562	0.0775331	0.0495743	0.0971506	-0.127026	-0.28004	0.0717899	0.0635973	-0.0760276	0.0821513	0.144866	0.213321	0.079389	-0.163773	0.129185	-0.212129	-0.291907	-0.28053	0.15705	-0.0629704	0.0800937	0.235301	0.291047	0.322058
[truncated: 24 more columns]
