# Supplementary material for: Visual barcodes for clonal-multiplexing of live microscopy-based assays
Source: Nat Commun. 2022 May 18;13:2725. doi: 10.1038/s41467-022-30008-0 (PMC9117331; doi:10.1038/s41467-022-30008-0)
Supplement: Supplementary file 7 — Supplementary Data 4 [file 41467_2022_30008_MOESM7_ESM.xlsx]

## Sheet: Sup table 4 - active drugs
	drug name/PubChemID	Target	cluster
1	PLX-4720	BRAFV600	cluster B
2	VEMURAFENIB	BRAFV600E	cluster B
3	AZD6244 (Selumetinib)	MEK1/2	cluster B
4	CI-1040	MEK1/2	cluster B
5	Flavopiridol hydrochloride	CDK1/2/4/6	cluster B
6	DABRAFENIB	BRAFV600E	cluster B
7	PD0325901	MEK1/2	cluster B
8	TAK-733	MEK1/2	cluster B
9	16065975	CFTR,TRPA1	cluster B
10	Pralatrexate(Folotyn)	Antifolate	cluster B
11	Piceatannol	Syk	cluster B
12	R788 (Fostamatinib)	Syk	cluster B
13	777903	PRKCE	cluster B
14	Vemurafenib (PLX4032)	BRAFV600	cluster B
15	NU7441(KU-57788)	DNA-PK,PI3K	cluster B
16	Sorafenib (Nexavar)	Raf-1, B-Raf and VEGFR-2	cluster B
17	JNJ 26854165 (Serdemetan)	p53 activation	cluster B
18	OSU-03012 (AR-12)	PDK-1	cluster B
19	2-Methoxyestradiol	depolymerizes microtubules and blocks HIF-1_ nuclear accumulation	cluster B
20	PP-121	DNA-PK,PDGFR,mTOR,SRC	cluster B
21	GSK461364	PLK1	cluster B
22	Triciribine (Triciribine phosphate)	DNA synthesis inhibitor, AKT	cluster B
23	DCC-2036 (Rebastinib)	Bcr-Abl inhibitor	cluster B
24	BKM120 (NVP-BKM120)	PI3K	cluster B
25	Nutlin-3	p53 activation	cluster B
26	TIPIFARNIB	specific farnesyltransferase (FTase) inhibitor	cluster B
27	Dabrafenib (GSK2118436)	BRAFV600	cluster B
28	Dovitinib Dilactic acid (TKI258 Dilactic aci	multitargeted RTK inhibitor	cluster B
29	Everolimus (RAD001)	mTOR	cluster B
30	Barasertib (AZD1152-HQPA)	Aurora B	cluster B
31	Ki16198	LPA antagonist	cluster B
32	BI6727 (Volasertib)	PLK1	cluster B
33	MLN8237 (Alisertib)	Aurora A	cluster B
34	Roxadustat (FG-4592)	stabilizes HIF-2 and induces EPO production	cluster B
35	Afatinib (BIBW2992)	EGFR/ErbB	cluster B
36	BUPARLISIB	PI3K	cluster B
37	Ipatasertib (GDC-0068)	pan-Akt inhibitor	cluster B
38	TGX-221	PI3K	cluster B
39	AZ 960	JAK2	cluster B
40	SB 743921	kinesin spindle protein	cluster B
41	Enzastaurin (LY317615)	PKC_	cluster B
42	Losmapimod	p38 MAPK inhibitor	cluster B
43	TOZASERTIB	pan-Aurora inhibitor	cluster B
44	A66	PI3K	cluster B
45	Pifithrin-A	p53i	cluster B
46	Rotundine	dopamine D1 receptor antagonist	cluster B
47	58379551	PI3K,mTOR	cluster B
48	Iniparib (BSI-201)	PARP1	cluster B
49	JQ1	BRD2,BRD3,BRD4	cluster B
50	AZD8055	mTOR	cluster B
51	PF-03814735	pan-Aurora inhibitor	cluster B
52	WZ3146	EGFR(L858R) and EGFR(E746_A750)	cluster B
53	10162188	MEK1/2	cluster B
54	GSK1120212 (Trametinib)	MEK1/2	cluster B
55	TRAMETINIB	MEK1/2 inhibitor	cluster B
56	AZD8330	MEK1/2	cluster B
57	PIK-75	PI3K,DNA-PK	cluster B
58	PHA-793887	CDK2/5/7	cluster B
59	pp-121	DNA-PK,PDGFR,mTOR,SRC	cluster B
60	Rotenone	inhibitor of mitochondrial electron transport	cluster B
61	PONATINIB	multi-target inhibitor of Abl, PDGFR, VEGFR2, FGFR1 and Src	cluster B
62	AT-9283	Aurora A/B and JAK2/3 inhibitor	cluster B
63	5328999	FGFR1	cluster B
64	SGX-523	c-Met	cluster B
65	PF-04691502	PI3K,mTOR	cluster B
66	GSK2126458	PI3K,mTOR	cluster B
67	INK 128 (MLN0128)	mTOR	cluster B
68	NVP-ADW742	IGF-1R inhibitor	cluster B
69	PF-00562271	FAK	cluster B
70	SGI-1776 free base	PIM1	cluster B
71	DASATINIB	ABL, SRC	cluster B
72	PNU-292137	CDK2	cluster B
73	TASELISIB	PI3K	cluster B
74	449087_1	CCNA1,CCNA2	cluster B
75	Alpelisib (BYL719)	PI3K_	cluster B
76	A-674563	AKT1	cluster A
77	BICALUTAMIDE	androgen receptor (AR) antagonist	cluster A
78	7299199	Calcium Channel	cluster A
79	BIX 02188	MEK5	cluster A
80	Belinostat (PXD101)	HDAC inhibitor	cluster A
81	Cilomilast (SB-207499)	PDE4	cluster A
82	Thiazovivin	ROCK	cluster A
83	S-Ruxolitinib	JAK1/2	cluster A
84	GSK2334470	PDK-1	cluster A
85	Sunitinib Malate (Sutent)	multitargeted RTK inhibitor	cluster A
86	AT7867	AKT, S6K	cluster A
87	Bosentan Hydrate	Endothelin Receptor antagonist	cluster A
88	GSK429286A	ROCK1	cluster A
89	GSK429286A-1	ROCK1	cluster A
90	Linifanib (ABT-869)	CSF-1R;PDGFR;VEGFR	cluster C
91	JNK-IN-8	JNK1/2/3	cluster C
92	Rivaroxaban (Xarelto)	Factor Xa	cluster C
93	16065674	ERBB2	cluster C
94	BMS-265246	CDK1/2	cluster C
95	IMD0354	inhibits NF-_B pathway,	cluster C
96	BX-795	PDK-1	cluster C
97	PP242	mTOR	cluster C
98	SOLCITINIB	JAK1	cluster C
99	Axitinib	multitargeted RTK inhibitor	cluster C
100	Entacapone	COMT inhibitor	cluster C
101	BIBF1120 (Vargatef)	multitargeted RTK inhibitor	cluster C
102	Carvedilol	beta blocker/alpha-1 blocker	cluster C
103	Aniracetam	AMPA Receptor-kainate modulator	cluster C
104	449087	CCNA1,CCNA2	cluster C
105	SB705498	antagonist for hTRPV1	cluster C
106	10027822	THRB,THRA	cluster C
107	BUDESONIDE	glucocorticoid steroid	cluster C
108	abemaciclib	CDK4/6	cluster C
109	JNJ-7706621	pan-CDK inhibitor with the highest potency on CDK1/2	cluster C
110	TRIMETREXATE	blocks epithelial Na channel	cluster C
111	118870	IL4R	cluster C
112	Erlotinib(OSI-744)	EGFR	cluster C
113	Dutasteride	5-_ reductase inhibitor	cluster C
114	MK-2206 dihydrochloride	pan-Akt inhibitor	cluster C
115	Lidocaine (Alphacaine)	histamine H1-receptor agonist	cluster C
116	WP1130	deubiquitinase inhibitor	cluster C
117	Go 6983	pan-PKC inhibitor	cluster C
118	GSK-269962A	ROCK	cluster C
119	BI-2536	Plk1 inhibitor	cluster C
120	Gefitinib (Iressa)	EGFR	cluster C
121	Pimobendan (Vetmedin)	PDE3	cluster C
122	Trospium chloride (Sanctura)	AChR	cluster C
