# Supplementary material for: Visual barcodes for clonal-multiplexing of live microscopy-based assays
Source: Nat Commun. 2022 May 18;13:2725. doi: 10.1038/s41467-022-30008-0 (PMC9117331; doi:10.1038/s41467-022-30008-0)
Supplement: Supplementary file 8 — Supplementary Data 5 [file 41467_2022_30008_MOESM8_ESM.xlsx]

## Sheet: Sup table 5 - 35 geminin active
	Drug name/PubChemID	Target	akt_1	akt_2	akt_3	akt_4	akt_5	akt_6	erk_1	erk_2	erk_3	erk_4	erk_5	erk_6	geminin_1	geminin_2	geminin_3	geminin_4	geminin_5	geminin_6	hif_1	hif_2	hif_3	hif_4	hif_5	hif_6	jnk_1	jnk_2	jnk_3	jnk_4	jnk_5	jnk_6	nfkb_1	nfkb_2	nfkb_3	nfkb_4	nfkb_5	nfkb_6	p38_1	p38_2	p38_3	p38_4	p38_5	p38_6	p53_1	p53_2	p53_3	p53_4	p53_5
1	118870	IL4R	-0.0501621	-0.0937934	0.127422	-0.172489	0.127413	-0.277776	-0.160326	0.191441	0.123474	-0.286086	-0.319075	-0.341442	0.0655221	0.117072	0.249877	0.36953	0.17165	0.169371	0.0672622	-0.277468	-0.394702	NA	NA	NA	-0.0724945	0.246563	0.230271	0.148522	0.282298	0.270201	0.0705563	-0.0926369	0.106147	0.21427	0.168119	0.204313	-0.104523	0.199376	0.179162	0.0879805	-0.209594	0.275737	-0.0813511	-0.297876	NA	NA	NA
2	777903	PRKCE	-0.0490817	0.168132	-0.0737174	0.0632222	0.126727	-0.0483575	-0.132809	-0.124339	-0.157838	-0.143629	-0.168885	-0.307175	-0.0791533	0.0527787	-0.0965017	-0.0870976	-0.0562583	0.0493616	-0.115368	-0.141219	-0.0641069	0.128314	0.132257	-0.165839	-0.0839713	0.0572868	0.159743	-0.0518594	-0.112669	0.0979258	0.0739084	-0.0719639	-0.0771372	-0.0838433	0.146149	0.0809284	-0.0773081	-0.0704208	0.0995661	-0.0635495	-0.124864	-0.29317	0.0647248	-0.0599137	-0.125785	-0.0386143	0.1064
3	5328999	FGFR1	-0.0564827	0.115163	0.0951293	-0.102899	-0.115958	-0.137792	-0.120777	0.268896	0.190812	-0.299998	-0.108236	0.123501	-0.0565459	-0.0719399	0.123313	0.173997	0.0885789	0.0898039	0.127443	0.0768412	-0.140129	0.0776163	0.190238	0.209105	-0.104132	-0.187242	-0.0974516	-0.266395	-0.188558	-0.208652	0.0915378	-0.0699552	-0.114123	-0.0871011	0.182388	0.170387	-0.132879	-0.0570544	-0.141692	-0.256588	-0.111911	-0.181079	-0.0915033	0.0971375	0.0650631	0.119178	0.159508
4	7299199	Calcium Channel	-0.0832577	-0.119795	0.245217	0.194577	0.213725	0.109218	0.0858915	0.109915	0.311564	0.37304	0.270573	0.21549	0.0889602	-0.0622976	-0.145072	-0.16433	-0.103067	-0.119178	0.144064	0.160116	-0.115758	-0.0984928	0.166943	0.2785	0.113261	-0.177802	-0.155896	-0.110641	0.193531	0.084576	-0.104288	-0.0898539	-0.187499	-0.080299	-0.104881	0.117196	0.0650451	0.133342	0.152444	-0.122593	0.146134	0.0822665	-0.121862	-0.0789725	-0.0791577	-0.113001	0.0721683
5	10027822	THRB,THRA	-0.0815834	0.260491	-0.0753045	0.0879861	-0.0419623	0.0336196	0.0920334	0.278176	0.0900657	-0.102958	0.0550168	0.0854872	-0.084993	0.0841767	-0.0556354	-0.0526508	0.044132	0.0534272	0.0791374	-0.0899257	-0.0683539	0.0435703	0.136603	0.0966872	-0.0819117	-0.109803	0.0884464	-0.0506356	-0.107787	-0.104889	-0.0770613	-0.0933099	0.0629967	0.117916	-0.0680227	0.104662	0.117513	0.0706709	0.116391	-0.20984	-0.0845882	-0.0649057	-0.0708793	-0.0860417	0.108427	-0.0423031	-0.0643488
6	10162188	MEK1/2	0.0658358	-0.139165	-0.0948438	-0.168848	-0.252154	-0.397558	0.0869405	-0.354828	-0.399888	-0.751771	-0.788672	-0.733052	-0.0725786	0.0803648	-0.267962	-0.182957	-0.156245	0.0794063	0.0690638	-0.106541	-0.0995047	-0.0853234	0.138052	0.276308	0.0614408	0.159423	0.0918636	0.0866288	-0.161755	-0.175468	-0.171004	0.103893	-0.135352	-0.0793829	0.169581	0.206285	-0.0864054	-0.0663676	0.121789	-0.313025	-0.128065	-0.239238	0.143949	-0.128974	0.0425972	0.149618	0.105597
7	16065674	ERBB2	0.0504698	0.250533	-0.0583466	-0.0864898	0.0497922	-0.0493076	0.129923	0.170428	0.205385	-0.17238	-0.0891685	-0.144951	-0.0699571	-0.0703246	0.111051	0.10121	0.0785959	0.0681863	0.0974359	0.115867	-0.0875285	0.125201	0.0700945	0.0947794	0.130474	0.165157	-0.0615096	-0.167575	-0.0771688	-0.104911	-0.0711209	-0.0864362	0.083983	-0.0934951	-0.0626314	0.0910143	0.235744	0.2867	0.142971	-0.162976	-0.0826769	-0.146211	-0.0868167	-0.0813826	0.049891	0.130386	0.100044
8	16065975	CFTR,TRPA1	-0.0638901	0.179826	0.0899574	-0.40995	-0.383419	-0.447921	0.12508	0.125924	-0.155239	-0.478295	-0.528218	-0.534082	-0.0974359	-0.0768922	0.153609	0.272497	0.225543	0.287874	0.17199	-0.0932782	-0.136926	0.205341	0.161388	0.217558	-0.12228	-0.119303	0.207398	0.13985	0.103831	0.204381	-0.1038	0.107916	0.0479193	0.157348	0.228997	0.291285	0.127962	-0.0690597	-0.0902535	-0.199843	-0.220385	-0.387376	0.182024	-0.152575	-0.115881	0.225088	0.136176
9	58379551	PI3K,mTOR	0.124564	-0.393817	-0.113693	-0.127085	-0.0449812	-0.0915756	-0.128259	-0.231002	-0.0744065	-0.0640151	-0.174501	-0.0973929	0.0448622	-0.0899096	0.113632	0.084624	0.139399	0.0403281	0.0847168	0.125779	0.205101	0.148489	0.143831	0.0730375	-0.111351	-0.128704	-0.0954563	-0.18933	-0.207652	-0.177565	-0.0835658	-0.0838399	-0.088646	0.13482	0.168564	0.164796	-0.0806843	-0.186555	-0.255225	-0.116766	-0.138495	-0.114261	-0.0785042	-0.0737083	0.086643	0.0579891	-0.06375
10	AT-9283	Aurora A/B and JAK2/3 inhibitor	0.125572	-0.232335	-0.271286	-0.386763	-0.426694	-0.451306	0.121491	-0.131209	-0.109619	-0.231551	-0.384968	-0.539962	0.136989	0.0835572	0.0796196	0.187827	0.191882	0.177633	-0.0880071	-0.103947	0.1411	0.202597	0.467619	0.58275	-0.056498	-0.088835	0.10999	0.109601	-0.389291	-0.460761	-0.107179	0.080928	0.169309	0.266224	0.447092	0.554175	-0.10525	0.10166	0.179433	-0.228364	-0.357497	-0.477552	-0.0643578	0.112406	-0.0949002	0.305984	0.35488
11	BI-2536	Plk1 inhibitor	0.0648263	0.107989	0.118806	0.103347	0.0976807	-0.202292	0.101654	0.195002	0.300393	0.157923	-0.217114	0.230287	0.0394433	-0.0724243	0.246147	0.342195	0.149854	0.163422	-0.0893487	0.157015	0.125987	-0.256346	0.493483	0.340582	-0.082639	0.0458804	0.0624747	0.180131	0.139741	-0.307928	0.079217	-0.142273	-0.114548	0.0827788	-0.0652261	-0.177883	0.139433	0.162194	0.384796	0.155707	0.266791	0.194591	-0.0857209	-0.151453	-0.152067	-0.149358	-0.0881714
12	BICALUTAMIDE	androgen receptor (AR) antagonist	-0.0816871	0.137205	0.0902404	0.0979748	-0.0857617	0.0450714	-0.0872381	0.266358	0.133069	-0.0639637	-0.0742344	0.0824459	0.0786291	-0.0751069	-0.0346502	-0.0464782	-0.0385251	-0.081761	0.122112	0.111169	-0.10495	-0.0621536	-0.0654429	-0.0702115	-0.0456793	-0.0899229	-0.0906712	-0.0503036	-0.0780484	-0.0630429	-0.0993977	-0.108648	0.0662522	-0.102821	-0.110845	-0.139621	0.107701	0.0754152	-0.0702944	0.0734385	-0.0520458	0.066201	-0.0667671	0.0929952	-0.0605897	-0.130302	-0.130937
13	BUDESONIDE	glucocorticoid steroid	0.0688215	0.152179	-0.0928043	-0.0804153	0.144654	0.082684	-0.0815736	0.134234	0.177102	-0.131062	0.0627706	-0.115948	0.0680136	0.0801826	0.206019	0.126328	0.134578	0.1641	-0.155403	-0.218066	-0.0890866	-0.134949	-0.188531	-0.14024	-0.137438	0.0798673	-0.126526	-0.153049	-0.25132	-0.282016	0.0516901	0.0801843	-0.0837546	-0.0488881	-0.0598231	0.0797026	-0.101641	-0.134376	-0.174834	-0.0674756	-0.0772043	-0.15056	-0.0772227	-0.0951735	0.0932492	-0.0597273	-0.11691
14	BUPARLISIB	PI3K	-0.0841759	-0.412943	-0.148077	-0.42348	-0.235419	-0.242623	-0.183824	-0.286931	0.140194	-0.471581	-0.195308	-0.234074	-0.0541744	-0.0777324	0.167123	0.164474	0.214157	0.138666	0.0664351	-0.105176	-0.0694397	-0.245111	0.109103	0.194669	-0.0719633	0.0870647	0.0520404	-0.254222	-0.198109	-0.181701	-0.0685395	-0.0826631	0.156057	0.137302	0.204798	0.204267	-0.099893	-0.130445	-0.0573745	-0.314125	-0.166805	-0.209825	0.0894284	0.113445	0.0849721	0.120304	0.182054
15	CI-1040	MEK1/2	-0.0997774	-0.100504	0.0947562	-0.0976637	0.209259	-0.248747	0.128837	-0.24309	-0.414312	-0.722701	-0.646342	-0.817485	-0.0533137	-0.0733124	-0.162404	-0.20023	-0.273233	-0.17282	0.120879	0.127426	-0.101127	-0.0653034	-0.069906	0.2679	-0.059738	0.215699	0.114879	0.0861077	0.0742441	0.134106	-0.108437	-0.0863179	-0.0473528	0.126707	0.08242	0.151054	0.0612198	-0.111696	0.0970109	-0.249962	-0.132409	-0.203234	-0.130788	0.0972351	0.0425867	-0.0780195	0.0832045
16	DABRAFENIB	BRAFV600E	-0.112515	0.086033	-0.0936424	-0.181662	-0.228528	-0.353088	0.120271	-0.390973	-0.390147	-0.732081	-0.631418	-0.801599	-0.076846	0.108915	0.111533	-0.1074	-0.128223	-0.13218	-0.046739	0.0936372	-0.134747	0.0651674	0.126591	0.223881	0.115406	0.124448	0.200952	0.180523	0.117467	0.141999	0.0768582	-0.0582877	0.197762	0.212613	0.2993	0.398126	-0.0797778	0.0716113	0.0982953	-0.364894	-0.146898	-0.160062	-0.0788935	0.0816866	0.130435	0.151615	0.176592
17	DASATINIB	ABL, SRC	-0.0552132	-0.465843	-0.562965	-0.626728	-0.552321	-0.5654	0.067626	-0.657651	-0.507821	-0.589476	-0.572721	-0.698622	-0.123442	0.121516	0.140276	0.242546	0.258798	0.27303	0.0785171	0.248964	0.317316	0.286926	0.41386	0.594365	-0.0377994	-0.229895	-0.426707	-0.506199	-0.533027	-0.495223	0.0241637	0.159464	0.301253	0.267914	0.36023	0.416134	-0.131127	-0.399786	-0.376276	-0.592477	-0.486302	-0.501126	-0.0902996	0.182745	0.206916	0.384226	0.250036
18	GSK-269962A	ROCK	-0.0731129	-0.322906	-0.109293	-0.101018	-0.0641093	-0.0780069	-0.0781011	-0.18862	0.156214	-0.136422	-0.0675433	0.0816768	0.171795	0.0899246	0.0485957	0.078581	0.0348198	0.0872688	0.131917	-0.126415	-0.0587117	-0.145739	0.0519247	0.0631294	-0.0723583	-0.275967	-0.31507	-0.284515	-0.187267	-0.201588	0.123605	-0.0737082	-0.106351	0.118743	0.0801285	-0.077584	-0.103124	-0.158059	-0.186506	-0.158052	-0.135582	-0.201766	-0.0704394	-0.090919	-0.105582	0.0462031	-0.0925474
19	GSK429286A-1	ROCK1	0.0944505	-0.0713535	0.120827	0.176283	0.178149	0.0965789	-0.124037	0.149129	0.0983071	0.226016	0.128776	0.0966326	0.0584336	-0.106046	-0.0557986	-0.0713129	-0.0657467	-0.0678373	0.0908999	-0.139468	-0.144382	-0.225606	-0.098661	-0.0970483	-0.106646	-0.158801	-0.125652	-0.129755	-0.0720458	0.0634451	0.203846	0.166241	-0.087204	-0.0968201	-0.0796455	-0.0603443	0.0650836	0.125988	0.121245	0.117767	0.0848215	0.046694	-0.0686809	-0.160685	-0.0886854	-0.121539	-0.156609
20	JNJ-7706621	pan-CDK inhibitor with the highest potency on CDK1/2	0.100186	0.111659	0.084689	-0.0728436	0.0565775	-0.11633	-0.0878306	-0.18378	0.393047	-0.133135	-0.161566	-0.185435	0.0819719	-0.0863602	0.169513	0.184383	0.106826	0.0957055	0.104018	0.100249	-0.115962	0.0893665	0.108458	0.137443	0.108444	-0.210913	0.0610338	-0.248449	-0.16163	0.138689	0.0521772	-0.226981	-0.0952865	-0.0719204	0.0587682	-0.0680678	-0.110925	-0.286194	0.168013	-0.123323	-0.0823831	-0.0804135	-0.104047	-0.183665	-0.0986166	-0.106501	-0.117177
21	JQ1	BRD2,BRD3,BRD4	0.073264	0.107072	-0.0715841	-0.103571	-0.116829	-0.124393	0.121634	0.103752	-0.0945674	-0.169862	-0.17851	-0.246161	-0.0751858	-0.0639	0.0922781	0.148717	0.120924	0.131424	0.0912412	0.108297	-0.0672825	-0.17591	0.289446	0.504115	0.0643656	0.0676021	-0.240894	-0.321695	0.310508	-0.328865	0.057142	0.0442554	0.0539041	0.0616461	0.124818	0.152187	-0.0793663	-0.0573634	0.101982	-0.142857	-0.251845	-0.286782	-0.111435	-0.242668	0.0779332	-0.0373187	0.109085
22	PF-03814735	pan-Aurora inhibitor	-0.0844309	-0.181268	-0.239603	-0.0841447	-0.242169	-0.387354	0.172103	0.0856809	0.141536	-0.201326	-0.301397	-0.438601	0.0873219	-0.11182	0.0761181	0.265865	0.118561	0.165264	0.0850705	0.107307	0.113095	0.141184	0.189887	0.150837	0.0665108	-0.181178	0.135032	0.0796031	-0.189339	-0.348472	-0.0561602	0.091868	0.0757459	0.179749	0.121237	0.212242	0.0842359	0.0735804	0.23391	-0.180865	-0.113054	-0.295296	0.147199	-0.0851	-0.108231	0.126427	0.1347
23	PONATINIB	multi-target inhibitor of Abl, PDGFR, VEGFR2, FGFR1 and Src	-0.0528966	0.220551	-0.113662	-0.295865	-0.21872	-0.219824	-0.152798	-0.37727	-0.400654	-0.7343	-0.652299	-0.674781	-0.0685758	-0.0853308	0.104819	0.169232	-0.149417	-0.133158	-0.109324	-0.151016	-0.130947	0.277336	0.241494	0.195867	-0.0429335	-0.134894	-0.21642	-0.246845	-0.144223	-0.241931	0.049112	0.0728052	0.272131	0.309936	0.299186	0.433879	-0.147483	0.118623	-0.174755	-0.334505	-0.233421	-0.23315	0.137748	-0.0729619	0.0983558	0.254979	0.306616
24	pp-121	DNA-PK,PDGFR,mTOR,SRC	-0.0719994	-0.099543	-0.247196	-0.259519	-0.147833	-0.144892	0.0979491	-0.156191	-0.287051	-0.217609	-0.151802	-0.248916	0.0800311	0.111915	0.146867	0.242928	0.27854	0.237529	0.059707	0.0579302	0.294264	0.293835	0.20854	0.224519	0.0675152	0.116221	-0.21793	-0.372602	-0.291728	-0.368673	-0.0841072	-0.0699057	0.162987	0.258788	0.232493	0.215457	0.13221	-0.0725554	-0.120651	-0.372979	-0.240816	-0.306574	-0.0737518	-0.15122	0.138233	0.152431	0.11234
25	Rotenone	inhibitor of mitochondrial electron transport	-0.0808564	-0.154568	-0.196427	-0.140695	-0.247448	-0.21438	-0.0594397	-0.133921	0.10732	-0.208394	-0.160099	-0.304611	0.083105	0.0868807	0.121419	0.14666	0.116306	0.0949464	-0.101002	-0.0556859	-0.117155	0.0864249	0.143574	0.144893	-0.0650856	-0.102961	0.0574929	0.132347	-0.230506	-0.376107	0.0427229	0.140405	-0.142912	0.154234	0.101087	0.17035	-0.112657	0.0766326	-0.127895	-0.315732	-0.160901	-0.368723	-0.0796997	0.0605099	0.0637289	0.127687	0.0993743
26	SOLCITINIB	JAK1	0.161795	0.081571	0.123935	0.108081	0.116198	0.0991661	0.132675	-0.259088	0.101504	0.194882	0.167922	0.225929	0.0731055	0.130611	-0.0908903	0.0629814	0.0697646	0.0457342	0.0681778	0.14081	-0.15137	-0.0752715	-0.111415	-0.0604879	-0.0690943	-0.144244	-0.0532721	0.0977176	0.15305	0.111093	0.0657294	0.0776842	-0.055086	-0.0692803	-0.0588189	-0.0476134	0.10117	-0.116663	0.100143	-0.053743	0.128778	0.114903	-0.085565	0.11896	-0.0842867	-0.03997	-0.0820103
27	TASELISIB	PI3K	0.0924472	-0.435545	-0.44633	-0.493337	-0.484925	-0.541648	0.109458	-0.164183	0.114345	-0.146203	-0.127546	-0.199481	0.061034	0.079796	-0.0434072	0.112319	0.157186	0.133629	0.080846	-0.116755	0.128725	-0.0657259	0.0798421	0.0923229	0.0996265	-0.228984	-0.0767177	-0.142844	-0.178541	-0.275831	0.0799294	0.115002	0.0707479	0.144885	0.133062	0.180359	0.0630238	0.147523	-0.0803159	-0.209524	-0.172437	-0.26385	-0.0809245	0.182383	0.103384	0.140505	0.0951242
28	TIPIFARNIB	specific farnesyltransferase (FTase) inhibitor	0.0830395	-0.0499687	0.14134	0.137263	0.0767575	-0.0490154	0.0984942	0.0841872	0.172193	-0.0647404	-0.137469	-0.392479	-0.0636598	0.192411	0.0793303	0.0467976	0.139254	0.0688564	0.116204	0.0599132	-0.133325	-0.136558	-0.210255	-0.0620547	-0.0950085	-0.0846664	0.0774287	0.08596	-0.18532	-0.330459	0.126491	0.0729678	0.0629116	0.131801	0.131189	0.238629	0.0851046	-0.139169	0.0773737	-0.191078	-0.101608	-0.240089	-0.0622669	-0.065711	-0.0527651	0.0505448	0.131204
29	TOZASERTIB	pan-Aurora inhibitor	-0.135082	-0.190271	-0.165474	-0.298512	-0.272572	-0.35664	-0.101206	-0.145349	0.211163	-0.230056	-0.397053	-0.444965	0.0680316	0.130193	0.0984732	0.17115	-0.0951497	0.116178	-0.0761905	0.1205	0.164494	0.297962	-0.13189	0.272637	-0.105736	0.0638567	0.208274	0.132953	-0.212979	-0.350175	0.110201	-0.0846702	0.204366	0.228548	0.225421	0.309009	0.0519526	-0.1338	0.282744	0.0894769	-0.194854	-0.264555	0.0874804	0.144304	-0.100653	0.23827	0.230386
30	TRAMETINIB	MEK1/2 inhibitor	-0.111498	-0.0918822	-0.106877	-0.186086	-0.290874	-0.39545	-0.203863	-0.332207	-0.396457	-0.793223	-0.74456	-0.838363	-0.106015	0.112218	-0.072063	0.0917775	-0.138101	0.0718443	0.149551	-0.08	-0.154341	0.0665344	0.253116	0.419393	-0.0803313	-0.138976	-0.0567154	-0.0982616	-0.257616	-0.263524	-0.0634196	-0.0872444	0.18325	0.173029	0.247544	0.416597	-0.110667	-0.0682113	-0.0713932	-0.334938	-0.134044	-0.230438	0.0745733	0.0795849	0.0969642	0.129488	0.204797
31	TRIMETREXATE	blocks epithelial Na channel	-0.0564215	-0.0661049	-0.124398	-0.203615	-0.148163	-0.20327	-0.0618335	-0.171956	0.314097	0.130111	-0.0687327	-0.159919	-0.0705009	0.0781345	0.0583541	0.229279	0.209834	0.174708	0.112631	0.158786	-0.112982	0.0582673	-0.115623	0.114488	-0.0632696	0.116892	-0.0677577	-0.21269	-0.348717	-0.328749	0.124044	-0.120179	0.0622327	-0.0981772	-0.0750399	0.103377	-0.0966495	-0.0782732	0.165975	-0.121955	-0.225761	-0.30802	-0.122588	-0.109536	-0.121235	-0.0798459	0.0839089
32	VEMURAFENIB	BRAFV600E	-0.0673167	0.0691859	0.0477385	-0.115532	-0.116675	-0.245683	-0.0965686	-0.297345	-0.369215	-0.604166	-0.650393	-0.723591	0.0685344	-0.050131	-0.0846837	-0.186027	-0.137385	-0.136529	-0.0622615	-0.132099	0.0902231	0.0576119	-0.131134	0.0890431	0.0739496	-0.0553847	0.128695	0.127864	0.138104	0.125662	-0.0854362	0.106753	-0.0584462	-0.0600343	0.114473	0.13798	-0.110973	-0.113269	0.110011	-0.154571	-0.115877	-0.140695	-0.0696933	-0.0589398	0.0742166	0.0750578	-0.0519222
33	Staurosporine	PAN PKC	-0.093	0.061	-0.563	-0.54	-0.489	-0.447	-0.07	0.1	-0.603	-0.601	NA	NA	-0.075	-0.057	0.163	0.268	0.065	-0.102	0.11	0.051	0.176	0.313	0.307	0.251	0.12	0.148	-0.391	-0.307	0.208	0.233	-0.077	-0.068	-0.093	0.172	0.386	0.495	-0.063	-0.075	-0.534	-0.419	-0.299	-0.372	-0.054	-0.068	0.133	0.244	0.234
34	449087	CDK2	0.115	-0.158	0.097	-0.297	-0.374	-0.38	0.089	-0.137	0.115	-0.238	-0.232	-0.295	-0.056	-0.141	0.101	0.16	0.131	0.129	-0.062	-0.106	-0.086	-0.09	0.282	0.337	0.074	0.078	0.05	0.097	-0.127	-0.28	0.072	0.064	-0.076	0.082	0.145	0.213	0.079	-0.164	0.129	-0.212	-0.292	-0.281	0.157	-0.063	0.08	0.235	0.291
35	449087(2)	CCNA1,CCNA2	0.061	0.082	0.12	-0.226	-0.296	-0.263	0.091	0.389	-0.147	-0.158	-0.119	-0.208	0.042	0.059	0.071	0.11	0.101	0.08	0.05	0.312	0.199	0.161	0.137	0.271	0.152	0.152	0.086	-0.145	-0.044	-0.092	-0.058	-0.12	0.101	0.082	0.068	0.165	-0.067	-0.098	0.124	-0.202	-0.343	-0.392	-0.066	-0.072	-0.062	0.065	0.137
[truncated: 25 more columns]
