# Supplementary material for: Visual barcodes for clonal-multiplexing of live microscopy-based assays
Source: Nat Commun. 2022 May 18;13:2725. doi: 10.1038/s41467-022-30008-0 (PMC9117331; doi:10.1038/s41467-022-30008-0)
Supplement: Supplementary file 9 — Supplementary Data 6 [file 41467_2022_30008_MOESM9_ESM.xlsx]

## Sheet: Sup table 6 - PC9 active drugs
	Drug	akt	erk	hif	jnk	nfkb	p38	pka	pkc	ra	wnt	yaptaz
1	A-674563	-0.173347	-0.16634	-0.128021	0.272487	NA	0.0559643	-0.172579	-0.0808381	-0.384529	0.112543	-0.246619
2	AEE788 (NVP-AEE788)	-0.376091	-0.725859	0.188806	0.192736	0.161291	-0.360194	-0.379119	NA	0.504644	0.183596	0.381452
3	Afatinib (BIBW2992)	-0.370304	-0.614773	0.0948647	0.173038	0.207754	0.229024	NA	0.191016	NA	0.340206	0.396758
4	Alpelisib (BYL719)	-0.307969	0.0754422	-0.123482	-0.0946777	0.0495202	0.13087	-0.0978832	-0.0493125	0.0272247	0.0988358	-0.125137
5	AZD5363	-0.556428	0.084615	-0.285899	0.0551764	0.10366	-0.0968479	0.139628	-0.0550401	-0.160422	-0.0663855	-0.0526203
6	AZD6244 (Selumetinib)	0.281822	-0.348046	-0.124787	0.145103	0.0643639	0.0758552	-0.0961006	-0.0740185	-0.153537	0.091043	0.163883
7	AZD8055	-0.0863942	-0.210509	-0.151181	-0.189364	0.178353	-0.297455	NA	0.0765507	-0.109636	0.129714	0.1664
8	AZD8330	-0.0809036	-0.629476	0.0532382	0.219919	0.22407	0.107713	-0.256997	0.0991918	0.336622	0.0922197	0.448318
9	Barasertib (AZD1152-HQPA)	-0.188207	-0.144402	0.250584	0.0695438	0.110371	0.162534	-0.113878	NA	NA	NA	0.117179
10	Belinostat (PXD101)	-0.0670102	-0.31487	0.488242	-0.122067	0.0869048	-0.222526	-0.17241	0.120445	0.674614	0.155243	0.483567
11	BMS-599626 (AC480)	-0.227769	-0.289624	-0.13559	-0.0881461	0.0752695	-0.0763431	0.0552787	0.0830579	0.182083	0.0831355	0.0966887
12	BX-795	-0.261196	-0.0698186	-0.0536772	-0.102467	0.0688569	0.124839	-0.173712	0.0539659	-0.0746889	-0.100708	-0.0930944
13	Dacomitinib (PF299804, PF-00299804)	-0.39196	-0.698338	0.137929	-0.15895	0.22955	-0.403611	-0.546581	0.086257	0.515955	0.342964	0.337816
14	Daunorubicin HCl (Daunomycin HCl)	NA	-0.430589	NA	0.0679751	0.693276	-0.24521	NA	NA	NA	0.915278	NA
15	Deforolimus (MK-8669)	0.241251	0.0404873	-0.232065	-0.0744718	0.151403	0.178047	0.262415	-0.043988	-0.292373	0.0612992	0.14184
16	Dovitinib Dilactic acid (TKI258 Dilactic aci	0.0785849	-0.08225	-0.0839314	-0.0382498	-0.128097	0.0717979	-0.0592112	-0.0720516	-0.288596	-0.0908417	-0.0823609
17	Erlotinib(OSI-744)	-0.328172	-0.703066	0.100269	0.144071	0.174211	-0.399495	-0.445409	0.0870873	0.470945	0.282385	0.328553
18	Flavopiridol hydrochloride	NA	-0.633157	0.352795	-0.207996	0.122721	-0.474622	-0.607715	NA	NA	0.153494	0.37091
19	Gefitinib (Iressa)	-0.363343	-0.66375	0.135557	0.165616	0.183697	-0.282481	-0.300315	0.0997715	0.499782	0.249609	0.39992
20	Go 6983	0.060435	-0.0697723	0.0946119	0.198863	-0.148412	0.27235	0.0708365	0.037904	-0.108214	0.130759	-0.0495443
21	GSK1120212 (Trametinib)	0.277956	-0.490511	-0.113803	0.181313	0.157502	0.0616517	-0.225746	-0.0489126	0.157537	0.128648	0.324361
22	GSK2126458	-0.778141	-0.329885	0.0783314	-0.305219	0.191887	-0.499063	-0.253532	0.0477577	0.429611	0.123135	0.180176
23	GSK461364	-0.182938	-0.138975	0.347208	0.0493996	0.0741836	0.183253	0.140685	NA	0.399415	0.141404	NA
24	GSK690693	-0.513358	0.133875	-0.223863	0.0579576	0.0699146	-0.189074	0.118832	-0.0560626	-0.291683	0.150853	-0.0459099
25	IMD0354	-0.693687	-0.0507165	0.485005	0.112526	0.110662	0.0560744	-0.270263	0.145897	0.372079	0.100545	0.256712
26	INK 128 (MLN0128)	-0.0749994	-0.18835	-0.124485	-0.193902	0.097907	-0.392117	0.216819	0.0627368	0.0861533	0.164148	0.143811
27	Ipatasertib (GDC-0068)	-0.688382	0.086307	-0.228077	-0.0988847	0.0919336	-0.0738909	0.241482	-0.0597612	-0.297263	0.064433	-0.082348
28	Ku-0063794	-0.123701	0.0789544	-0.245646	0.0458638	0.0598675	-0.0964477	-0.113554	-0.0717379	-0.302213	0.0518547	-0.0850438
29	LY2835219	-0.454131	0.0460785	0.483949	0.339878	0.239084	-0.117549	-0.473352	0.128272	0.199739	0.766979	0.182881
30	MK-2206 dihydrochloride	-0.522725	-0.137262	-0.159299	-0.067355	0.171767	-0.0852439	0.163836	-0.0315278	-0.222903	0.07509	0.126883
31	Oligomycin A	-0.251723	0.114028	0.335023	0.0666962	0.0910591	-0.304936	-0.0505436	0.0686305	0.0548848	0.13845	0.161458
32	PCI-32765 (Ibrutinib)	-0.460706	-0.667257	0.169044	-0.16951	NA	-0.409053	NA	NA	0.562316	0.282627	0.322256
33	PD0325901	0.135746	-0.452392	-0.12856	0.302928	0.227852	-0.26506	-0.180119	0.0939991	0.141706	0.0484258	0.420306
34	PD168393	NA	-0.723766	0.233726	NA	NA	-0.267895	NA	NA	NA	NA	0.467043
35	PF-04691502	-0.423698	0.0981116	-0.15295	-0.165721	-0.0647014	-0.363615	-0.17195	-0.0883283	0.107188	0.0844424	0.154713
36	PHA-793887	-0.350424	-0.106864	0.227168	-0.179262	0.166558	-0.296312	-0.15	NA	0.416829	0.117427	0.243853
37	PIK-75	-0.25175	-0.146663	0.177814	0.156883	0.0772472	-0.118297	-0.346542	0.105331	0.100496	0.207203	0.168648
38	PP-121	-0.463188	-0.378805	0.182645	-0.11129	0.128095	-0.373661	NA	0.115695	0.646434	0.0862474	0.258213
39	PP242	-0.0563857	-0.107592	-0.329483	-0.0693391	0.195044	0.0577994	0.115796	-0.0668759	-0.222048	0.0845404	0.186186
40	Pralatrexate(Folotyn)	-0.333666	-0.256929	0.149424	0.0731243	0.0639228	-0.0728878	-0.236939	0.0797377	0.231488	0.052651	0.222898
41	Rapamycin (Sirolimus)	0.0787593	0.0930551	-0.241978	-0.0965671	0.0606114	-0.0404695	0.0838312	-0.0424456	-0.290898	0.0535042	0.120282
42	SB 743921	NA	-0.37798	0.473416	-0.131491	0.168896	-0.277729	NA	0.176368	NA	NA	NA
43	Sotrastaurin (AEB071)	0.194752	-0.0911959	0.0347801	0.154606	-0.259971	0.268015	0.144115	0.0333299	-0.103614	0.0742384	-0.0765297
44	Sunitinib Malate (Sutent)	0.0759887	0.0665196	-0.146563	0.0727186	-0.134178	0.138997	0.130106	-0.046301	-0.280254	-0.103194	-0.0628657
45	TAK-733	0.104129	-0.52532	0.0237594	0.245139	0.273742	0.192901	-0.176209	0.0748482	0.280022	-0.0865818	0.513426
46	Triciribine (Triciribine phosphate)	-0.434698	-0.11066	-0.0457378	-0.151574	0.125715	-0.192779	-0.0533758	0.0994661	0.185568	0.197319	-0.102198
47	WZ3146	NA	-0.66228	0.164002	0.152449	0.165742	-0.271347	NA	0.125351	0.417674	0.123919	0.333017
48	WZ8040	-0.364481	-0.698487	0.106492	0.149917	0.174309	-0.317818	-0.417805	0.0575754	0.467082	0.171714	0.337944
49	YO-01027	-0.303139	-0.12327	-0.0335937	-0.137961	-0.119592	0.0414241	-0.0914056	0.032464	0.0625939	-0.04767	-0.113935
