# Supplementary material for: Visual barcodes for clonal-multiplexing of live microscopy-based assays
Source: Nat Commun. 2022 May 18;13:2725. doi: 10.1038/s41467-022-30008-0 (PMC9117331; doi:10.1038/s41467-022-30008-0)
Supplement: Supplementary file 10 — Supplementary Data 7 [file 41467_2022_30008_MOESM10_ESM.xlsx]

## Sheet: Sup table 7 Liu et al cell size
Size G1 Off Axis					size g1 on axis					large cv									small cv									small size									large size									g1/s size gr on axis
gene_id	gene_sym	count	pvalue		gene_id	gene_sym	count	pvalue		gene_id	gene_sym	count	count_small	count_large	pvalue	pvalue_small	pvalue_large		gene_id	gene_sym	count	count_small	count_large	pvalue	pvalue_small	pvalue_large		Column1	gene_sym	count	count_small	count_large	pvalue	pvalue_small	pvalue_large		gene_id	gene_sym	count	count_small	count_large	pvalue	pvalue_small	pvalue_large		gene_id	gene_sym	count	pvalue
2932	GSK3B'	87	1.13e-29		5290	PIK3CA'	38	8.43e-24		9261	MAPKAPK2'	81	0	81	6.85e-42	1	4.18e-49		100524920	HTR2C'	12	9	3	0.0415515	9.43e-06	0.916443		5290	PIK3CA	91	86	5	2.15e-27	6e-39	0.963471		3552	IL1A'	23	2	21	2.08e-18	0.467775	1.8e-24		6046	BRD2'	12	4.06e-19
5601	MAPK9'	77	1.3e-25		2475	MTOR'	36	3.3e-22		5601	MAPK9'	74	0	74	4e-26	1	3.5e-32		1576	CYP3A4'	99	35	64	0.138254	8.86e-05	0.831639		5291	PIK3CB	59	56	3	7.97e-20	1.67e-27	0.930154		2936	GSR'	16	1	15	2.92e-19	0.508915	2.58e-23		8019	BRD3'	12	4.06e-19
2931	GSK3A'	58	2.33e-23		5291	PIK3CB'	27	4.88e-19		238	ALK'	108	8	100	5.3e-24	0.449244	6.28e-27		6240	RRM1'	4	4	0	0.0427988	0.000134	1		5293	PIK3CD	66	61	5	4.23e-18	3.38e-25	0.876199		301	ANXA1'	16	1	15	3.9e-17	0.550698	1.26e-21		23476	BRD4'	12	4.43e-18
3791	KDR'	136	6.34e-23		5293	PIK3CD'	27	4.92e-16		3316	HSPB2'	29	0	29	1.79e-22	1	3.69e-25		2648	KAT2A'	7	7	0	0.42249	0.000235	1		2475	MTOR	79	65	14	1.2e-20	3.84e-23	0.0847837		2908	NR3C1'	62	19	43	9.27e-14	0.0970947	9.36e-19		676	BRDT'	6	4.37e-13
11200	CHEK2'	50	4.45e-20		5294	PIK3CG'	22	9.76e-13		301	ANXA1'	18	0	18	2.79e-23	1	5.12e-25		1326	MAP3K8'	4	4	0	0.0692467	0.000249	1		5294	PIK3CG	57	54	3	1.02e-15	7.07e-23	0.961077		14815	Nr3c1'	20	2	18	7.68e-13	0.550243	5.49e-18		14312	Brd2'	6	4.37e-13
1147	CHUK'	58	2.53e-18		208	AKT2'	20	8.05e-11		3791	KDR'	123	8	115	1.18e-20	0.774066	1.08e-24		790	CAD'	3	3	0	0.0265137	0.000278	1		9261	MAPKAPK2	59	50	9	3.15e-18	6.85e-21	0.169202		4780	NFE2L2'	92	36	56	9e-15	0.0124331	9.15e-18		23774	BRD1'	6	4.37e-13
5579	PRKCB'	60	5.69e-18		10000	AKT3'	20	1.06e-10		3718	JAK3'	75	1	74	3.51e-17	0.994013	5.13e-22		3054	HCFC1'	3	3	0	0.0265137	0.000278	1		18706	Pik3ca	13	13	0	1.06e-09	2.96e-12	1		5241	PGR'	31	6	25	6.14e-12	0.329146	5.47e-17		223770	Brd1'	6	4.37e-13
5156	PDGFRA'	82	2.88e-17		207	AKT1'	20	5.81e-10		3552	IL1A'	22	0	22	4.69e-19	1	4.11e-21		55750	AGK'	3	3	0	0.0265137	0.000278	1		5591	PRKDC	22	22	0	5.55e-07	1.12e-10	1		4306	NR3C2'	31	6	25	2.28e-09	0.528962	1.18e-14		5241	PGR'	14	7.75e-13
6714	SRC'	103	6.52e-17		7225	TRPC6'	4	2.37e-08		3716	JAK1'	46	1	45	3.81e-13	0.935456	6.12e-16		64781	CERK'	3	3	0	0.0265137	0.000278	1		3316	HSPB2	17	16	1	7.9e-08	6.52e-10	0.762122		24413	Nr3c1'	27	6	21	4.52e-11	0.197166	1.45e-14		3725	JUN'	12	7.77e-13
1455	CSNK1G2'	35	1.28e-16		5289	PIK3C3'	12	3.03e-08		4233	MET'	54	0	54	4.66e-12	1	6.55e-16		396805	PGR'	3	3	0	0.0265137	0.000278	1		7124	TNF	57	41	16	1.42e-10	1.4e-09	0.0135097		6898	TAT'	16	2	14	1.92e-10	0.43834	5.51e-14		367	AR'	20	2.1e-12
983	CDK1'	83	4.56e-16		8399	PLA2G10'	8	4.37e-08		3717	JAK2'	72	2	70	6.17e-12	0.983178	1.27e-15		3177	SLC29A2'	5	5	0	0.165892	0.000279	1		208	AKT2	48	35	13	2.18e-10	1.7e-09	0.017189		16855	Lgals4'	12	1	11	1.59e-10	0.550698	1.01e-13		3569	IL6'	12	5.86e-12
84446	BRSK1'	35	8.53e-16		170911	Pik3ca'	6	5.86e-08		5584	PRKCI'	39	1	38	7.22e-13	0.875921	3.59e-15		29581	Htr2b'	14	11	3	0.709706	0.000327	0.999758		238	ALK	79	64	15	1.62e-06	1.81e-09	0.745016		3569	IL6'	22	3	19	1.66e-08	0.681373	1.86e-13		100848466	PGR'	12	7.93e-12
3552	IL1A'	20	1.74e-15		18706	Pik3ca'	6	3.99e-07		8550	MAPKAPK5'	26	0	26	1.23e-12	1	7.52e-15		3707	ITPKB'	4	4	0	0.0849869	0.000327	1		8445	DYRK2	22	22	0	8.36e-06	2.55e-09	1		250	ALPP'	22	6	16	1.46e-10	0.059064	6.44e-12		4306	NR3C2'	14	1.55e-11
7010	TEK'	52	3.02e-15		2936	GSR'	5	1.14e-06		1956	EGFR'	123	14	109	1.87e-13	0.341081	8.19e-15		7124	TNF'	53	12	41	3.72e-12	0.000339	3.82e-09		10000	AKT3	45	35	10	1.07e-08	2.58e-09	0.142627		3960	LGALS4'	22	6	16	1.46e-10	0.059064	6.44e-12		24413	Nr3c1'	12	2.46e-11
9261	MAPKAPK2'	51	3.07e-15		7226	TRPM2'	4	1.59e-06		23683	PRKD3'	66	1	65	7.1e-11	0.996287	1.14e-14		6573	SLC19A1'	9	5	4	0.00745641	0.000635	0.304784		1453	CSNK1D	40	32	8	4.53e-08	4.27e-09	0.24322		6401	SELE'	12	1	11	1.56e-08	0.655913	6.84e-12		250	ALPP'	10	2.32e-10
5599	MAPK8'	51	8.97e-15		301	ANXA1'	5	2.19e-06		5156	PDGFRA'	63	1	62	2.4e-10	0.995338	6.25e-14		407137	HTR1A'	6	6	0	0.433822	0.000647	1		5289	PIK3C3	25	22	3	4.76e-07	7.06e-09	0.601109		248	ALPI'	22	6	16	1.89e-09	0.092663	4.46e-11		2908	NR3C1'	18	4.96e-10
5580	PRKCD'	69	9.05e-15		16855	Lgals4'	5	2.19e-06		2936	GSR'	12	0	12	1.39e-12	1	1.01e-13		5422	POLA1'	4	4	0	0.141227	0.000668	1		57396	CLK4	39	35	4	2.41e-05	1.83e-08	0.935479		249	ALPL'	24	8	16	8.69e-11	0.0148473	6.94e-11		248	ALPI'	10	7.71e-10
1453	CSNK1D'	49	9.34e-15		5241	PGR'	9	8.65e-06		5599	MAPK8'	41	0	41	2.3e-10	1	2.32e-13		9682	KDM4A'	6	6	0	0.453905	0.000723	1		207	AKT1	46	34	12	7.53e-08	1e-07	0.0724133		190	NR0B1'	15	3	12	1.4e-08	0.227872	1.4e-10		249	ALPL'	10	1.02e-09
50488	MINK1'	51	1.79e-14		6401	SELE'	5	1.02e-05		5579	PRKCB'	43	0	43	1e-09	1	9.08e-13		500892	Cyp11b1'	2	2	0	0.0175099	0.000729	1		5601	MAPK9	50	36	14	5.51e-08	1.75e-07	0.0421099		8648	NCOA1'	6	0	6	1.14e-07	1	3.18e-10		14815	Nr3c1'	8	2.93e-09
23178	PASK'	16	2.01e-14		3960	LGALS4'	7	1.48e-05		16855	Lgals4'	12	0	12	1.27e-11	1	9.49e-13		975	CD81'	3	3	0	0.0767136	0.000982	1		5091	PC	7	7	0	4.57e-06	1.88e-07	1		10499	NCOA2'	6	0	6	1.14e-07	1	3.18e-10		2936	GSR'	6	3.25e-09
6790	AURKA'	63	2.31e-14		3725	JUN'	7	2.22e-05		805	CALM2'	17	0	17	3.33e-11	1	1.01e-12		3324	HSP90AA2'	3	3	0	0.0767136	0.000982	1		80899	Slc21a4	7	7	0	4.57e-06	1.88e-07	1		4321	MMP12'	22	8	14	3.37e-11	0.00427934	3.65e-10		301	ANXA1'	6	7.42e-09
4193	MDM2'	14	2.81e-14		84580	Hdac5'	8	2.35e-05		808	CALM3'	17	0	17	3.33e-11	1	1.01e-12		19122	Prnp'	3	3	0	0.0767136	0.000982	1		1085515	dfrA	7	7	0	4.57e-06	1.88e-07	1		1576	CYP3A4'	142	59	83	0.00106056	0.905699	1.44e-09		16855	Lgals4'	6	7.42e-09
4233	MET'	61	5.33e-14		281108	CTSV'	3	3.73e-05		7010	TEK'	41	1	40	2.98e-10	0.935456	1.36e-12		24813	Tat'	3	3	0	0.0767136	0.000982	1		1147	CHUK	43	31	12	5.47e-08	2.36e-07	0.0366349		5467	PPARD'	26	7	19	1.68e-06	0.364679	2.39e-09		6401	SELE'	6	5.15e-08
5588	PRKCQ'	65	1.72e-13		3646458	ERG1'	3	3.73e-05		5590	PRKCZ'	35	0	35	1.47e-09	1	3.72e-12		4154	MBNL1'	7	7	0	0.690634	0.00109	1		2931	GSK3A	38	27	11	2.39e-08	2.75e-07	0.0192649		2147	F2'	18	3	15	1.1e-05	0.697446	3.23e-09		4790	NFKB1'	18	9e-08
11183	MAP4K5'	45	3.62e-13		3614	IMPDH1'	5	6.03e-05		6790	AURKA'	49	1	48	4.47e-09	0.980956	8.39e-12		248	ALPI'	17	5	12	3.56e-07	0.00125	8.27e-05		170911	Pik3ca	8	8	0	1.27e-05	3.69e-07	1		6240	RRM1'	9	0	9	1.9e-05	1	5.13e-09		3960	LGALS4'	8	9.29e-08
24413	Nr3c1'	28	4.41e-13		3615	IMPDH2'	5	6.03e-05		5255	PHKA1'	17	0	17	4.03e-10	1	1.3e-11		407230	HTR2A'	5	5	0	0.379427	0.00125	1		1196	CLK2	31	28	3	0.000170906	4.56e-07	0.932773		84385	Nr1i2'	19	6	13	1.95e-07	0.0834595	2.99e-08		6462	SHBG'	8	9.29e-08
7525	YES1'	40	5.24e-13		6898	TAT'	5	6.03e-05		5256	PHKA2'	17	0	17	4.03e-10	1	1.3e-11		29595	Htr2a'	16	11	5	0.761388	0.00126	0.999247		8550	MAPKAPK5	16	16	0	0.000347555	1.11e-06	1		5426	POLE'	5	0	5	9.24e-06	1	7.18e-08		84385	Nr1i2'	8	1.89e-07
3718	JAK3'	71	5.55e-13		3552	IL1A'	5	8.01e-05		5257	PHKB'	17	0	17	4.03e-10	1	1.3e-11		1233	CCR4'	3	3	0	0.0987703	0.00135	1		1859	DYRK1A	36	30	6	7.52e-05	1.43e-06	0.686686		5427	POLE2'	5	0	5	9.24e-06	1	7.18e-08		7157	TP53'	14	3.34e-07
4306	NR3C2'	34	1.03e-12		190	NR0B1'	5	0.00010444		5587	PRKD1'	46	0	46	1.52e-08	1	1.31e-11		861	RUNX1'	9	7	2	0.499372	0.00174	0.993234		3480	IGF1R	34	33	1	0.00869538	3.87e-06	0.999796		6241	RRM2'	5	0	5	9.24e-06	1	7.18e-08		6898	TAT'	6	4.78e-07
5590	PRKCZ'	42	1.62e-12		14815	Nr3c1'	5	0.000169931		5582	PRKCG'	36	0	36	1.19e-08	1	3.2e-11		865	CBFB'	9	7	2	0.499372	0.00174	0.993234		5287	PIK3C2B	14	12	2	2.18e-05	4.08e-06	0.433721		50484	RRM2B'	5	0	5	9.24e-06	1	7.18e-08		11835	Ar'	6	4.78e-07
26416	Mapk14'	39	1.62e-12		836	CASP3'	8	0.000209528		5583	PRKCH'	37	0	37	1.48e-08	1	3.6e-11		2703416	UL48'	3	3	0	0.123037	0.00179	1		2932	GSK3B	50	35	15	1.09e-06	4.59e-06	0.0441532		54107	POLE3'	5	0	5	9.24e-06	1	7.18e-08		3552	IL1A'	6	6.82e-07
1456	CSNK1G3'	27	1.67e-12		24653	Pla2g4a'	3	0.000215582		9475	ROCK2'	43	1	42	1.63e-08	0.965704	7.25e-11		2167	FABP4'	2	2	0	0.040602	0.0018	1		1195	CLK1	23	21	2	0.000622326	5.27e-06	0.921595		56655	POLE4'	5	0	5	9.24e-06	1	7.18e-08		190	NR0B1'	6	9.52e-07
8550	MAPKAPK5'	27	1.67e-12		5467	PPARD'	8	0.000286343		5580	PRKCD'	51	1	50	4.17e-08	0.988946	7.6e-11		2168	FABP1'	2	2	0	0.040602	0.0018	1		5095	PCCA	9	7	2	1.04e-06	6.01e-06	0.0796464		116447	TOP1MT'	5	0	5	9.24e-06	1	7.18e-08		24208	Ar'	8	1.34e-06
6462	SHBG'	23	1.77e-12		4321	MMP12'	5	0.000908702		11200	CHEK2'	32	1	31	4.77e-09	0.864231	9.28e-11		2172	FABP6'	2	2	0	0.040602	0.0018	1		5096	PCCB	9	7	2	1.04e-06	6.01e-06	0.0796464		4790	NFKB1'	58	25	33	2.59e-06	0.10957	8.97e-08		8856	NR1I2'	12	4.34e-06
4780	NFE2L2'	80	2.03e-12		3509526	AFUA_4G06890'	2	0.000913312		2064	ERBB2'	56	3	53	1.15e-08	0.871474	9.81e-11		5209	PFKFB3'	2	2	0	0.040602	0.0018	1		5599	MAPK8	36	27	9	1.35e-05	7.66e-06	0.18695		4843	NOS2'	20	5	15	2.92e-05	0.474038	9.07e-08		1576	CYP3A4'	32	1.03e-05
9212	AURKB'	61	2.44e-12		9971	NR1H4'	7	0.00114459		6401	SELE'	12	0	12	1.35e-09	1	1.07e-10		5426	POLE'	2	2	0	0.040602	0.0018	1		28996	HIPK2	23	20	3	0.000355868	1.02e-05	0.764367		6869	TACR1'	14	2	12	0.000150692	0.787392	1.3e-07		6580	SLC22A1'	6	1.21e-05
53944	CSNK1G1'	27	3.03e-12		250	ALPP'	5	0.00121824		5260	PHKG1'	24	0	24	1.16e-08	1	1.48e-10		5427	POLE2'	2	2	0	0.040602	0.0018	1		9149	DYRK1B	20	18	2	0.000551498	1.11e-05	0.852324		3417	IDH1'	55	28	27	1.45e-09	0.0006231	2.2e-07		4321	MMP12'	6	1.47e-05
3932	LCK'	71	3.7e-12		28234	SLCO1B3'	6	0.00129629		5588	PRKCQ'	49	1	48	8.76e-08	0.987044	2.17e-10		6241	RRM2'	2	2	0	0.040602	0.0018	1		7157	TP53	52	30	22	2.85e-10	1.12e-05	9.62e-06		60352	Mapk12'	7	1	6	4.57e-06	0.413343	2.57e-07		335	APOA1'	4	1.62e-05
9448	MAP4K4'	49	4.45e-12		5741	PTH'	3	0.0013614		2932	GSK3B'	45	0	45	2.01e-07	1	2.68e-10		6285	S100B'	2	2	0	0.040602	0.0018	1		3643	INSR	24	23	1	0.00393147	1.12e-05	0.994014		64462	Csnk1d'	7	1	6	4.57e-06	0.413343	2.57e-07		975	CD81'	4	1.62e-05
5578	PRKCA'	57	4.98e-12		3641571	ERG11'	3	0.0013614		5163	PDK1'	34	0	34	1.01e-07	1	4.22e-10		10857	PGRMC1'	2	2	0	0.040602	0.0018	1		6817	SULT1A1	11	11	0	0.000771115	1.17e-05	1		25697	Ctsl'	6	0	6	7.27e-05	1	2.57e-07		4193	MDM2'	4	1.62e-05
4067	LYN'	50	6.86e-12		7253	TSHR'	11	0.00179527		25865	PRKD2'	41	0	41	3.86e-07	1	8.58e-10		11770	Fabp4'	2	2	0	0.040602	0.0018	1		10114	HIPK3	17	15	2	0.000245908	1.27e-05	0.709905		5422	POLA1'	9	0	9	0.000638802	1	2.78e-07		7253	TSHR'	12	2.04e-05
7298	TYMS'	27	9.47e-12		248	ALPI'	5	0.00206197		5261	PHKG2'	28	1	27	2.48e-08	0.818108	9.46e-10		24294	Cyp11b2'	2	2	0	0.040602	0.0018	1		852254	RPL19B	7	7	0	0.00027237	1.36e-05	1		7225	TRPC6'	4	0	4	2.35e-05	1	4.69e-07		3417	IDH1'	12	4e-05
5241	PGR'	29	1.04e-11		5025	P2RX4'	2	0.00224582		26416	Mapk14'	30	1	29	3.83e-08	0.85798	1.08e-09		25096	Pld1'	2	2	0	0.040602	0.0018	1		4201816	CPF_0985	6	6	0	0.000209307	1.48e-05	1		8202	NCOA3'	16	7	9	3.66e-09	0.00152533	7.36e-07		20517	Slc22a1'	2	7.71e-05
26395	Map2k1'	14	1.27e-11		5167	ENPP1'	2	0.00224582		25	ABL1'	92	8	84	1.39e-07	0.822138	1.69e-09		29261	Tyms'	2	2	0	0.040602	0.0018	1		4204180	CPR_0877	6	6	0	0.000209307	1.48e-05	1		590	BCHE'	14	2	12	0.000909443	0.858386	8.61e-07		3641348	DFR1'	2	7.71e-05
5584	PRKCI'	39	1.46e-11		11541	Adora2b'	2	0.00224582		3960	LGALS4'	17	0	17	5.55e-08	1	2.13e-09		50484	RRM2B'	2	2	0	0.040602	0.0018	1		5649109	DHFR-TS	7	7	0	0.00052959	2.76e-05	1		367	AR'	39	15	24	8.41e-05	0.29894	1.07e-06		3641414	DFR1'	2	7.71e-05
9475	ROCK2'	52	1.48e-11		15930	Ido1'	2	0.00224582		7297	TYK2'	36	1	35	1.7e-07	0.938303	2.2e-09		54107	POLE3'	2	2	0	0.040602	0.0018	1		83903	GSG2	8	8	0	0.00080087	3.1e-05	1		3725	JUN'	18	7	11	6.12e-07	0.0279359	1.47e-06		2147	F2'	6	8.75e-05
6885	MAP3K7'	33	1.94e-11		18761	Prkcq'	2	0.00224582		3932	LCK'	55	3	52	2.6e-07	0.898061	2.97e-09		56655	POLE4'	2	2	0	0.040602	0.0018	1		24208	Ar	19	14	5	1.15e-05	3.28e-05	0.0878779		24598	Nos1'	9	2	7	1.9e-05	0.28038	1.94e-06		5970	RELA'	4	0.00010142
5582	PRKCG'	43	2.88e-11		22978	NT5C2'	2	0.00224582		5581	PRKCE'	45	0	45	2.01e-06	1	3.75e-09		64532	Adcy5'	2	2	0	0.040602	0.0018	1		5288	PIK3C2G	11	9	2	6.39e-05	4.34e-05	0.282376		7253	TSHR'	39	15	24	0.000225202	0.362952	2.42e-06		1588	CYP19A1'	8	0.000107672
6788	STK3'	34	3.08e-11		84353	Ctnnb1'	2	0.00224582		7124	TNF'	53	12	41	3.72e-12	0.000338605	3.82e-09		79451	Fabp4'	2	2	0	0.040602	0.0018	1		6850	SYK	24	22	2	0.00510245	4.71e-05	0.96604		6517	SLC2A4'	6	1	5	1.87e-05	0.3588	2.76e-06		347527	ARSH'	3	0.000139587
301	ANXA1'	12	4.02e-11		300177	Irak4'	2	0.00224582		208	AKT2'	38	3	35	3.46e-08	0.538352	4.17e-09		646480	FABP9'	2	2	0	0.040602	0.0018	1		6675	UAP1	4	4	0	0.000314495	4.96e-05	1		12932805	nfo'	28	9	19	0.000726668	0.56474	3.13e-06		4780	NFE2L2'	15	0.000140342
5586	PKN2'	37	4.44e-11		403410	ADORA2B'	2	0.00224582		817	CAMK2D'	30	1	29	1.77e-07	0.875921	5.27e-09		646486	FABP12'	2	2	0	0.040602	0.0018	1		56718	Mtor	4	4	0	0.000314495	4.96e-05	1		842	CASP9'	8	0	8	0.00285027	1	3.4e-06		1577	CYP3A5'	12	0.000151965
2324	FLT4'	60	5.55e-11		935189	L'	2	0.00224582		5586	PKN2'	28	0	28	5.98e-07	1	6.09e-09		100624857	DRD2'	4	4	0	0.28253	0.00199	1		64550	Top1	4	4	0	0.000314495	4.96e-05	1		837	CASP4'	6	0	6	0.00101543	1	4.51e-06		1109	AKR1C4'	4	0.000173272
1956	EGFR'	124	6.36e-11		12934404	rpoA'	2	0.00224582		866	SERPINA6'	6	0	6	3.1e-08	1	8.22e-09		2475	MTOR'	21	11	10	0.428902	0.00219	0.959583		140668	Abcc3	4	4	0	0.000314495	4.96e-05	1		838	CASP5'	6	0	6	0.00101543	1	4.51e-06		2645	GCK'	4	0.0002204
5581	PRKCE'	59	6.8e-11		100008951	ADORA2B'	2	0.00224582		5578	PRKCA'	42	1	41	1.26e-06	0.977685	9.19e-09		22171	Tyms'	4	4	0	0.308134	0.00231	1		5651987	PTR1	11	7	4	1.95e-07	5.2e-05	0.00327901		843	CASP10'	6	0	6	0.00101543	1	4.51e-06		4843	NOS2'	6	0.000322756
5159	PDGFRB'	71	1.15e-10		249	ALPL'	5	0.00232657		11183	MAP4K5'	32	1	31	4.11e-07	0.90948	9.61e-09		9612	NCOR2'	3	3	0	0.149203	0.00232	1		25255	Dyrk1a	16	16	0	0.00784478	5.28e-05	1		23581	CASP14'	6	0	6	0.00101543	1	4.51e-06		2099	ESR1'	11	0.000376578
2011	MARK2'	28	1.47e-10		23632	CA14'	6	0.00309637		6898	TAT'	15	3	12	1.09e-10	0.00631663	1.43e-08		3757	KCNH2'	24	15	9	0.959245	0.00247	0.99998		7298	TYMS	22	14	8	3.76e-07	5.39e-05	0.00330487		4312	MMP1'	17	3	14	0.00560463	0.909922	4.89e-06		861	RUNX1'	7	0.00044474
5583	PRKCH'	43	1.65e-10		1577	CYP3A5'	12	0.00312786		2147	F2'	18	0	18	5.22e-07	1	1.93e-08		25187	Htr2c'	14	11	3	0.950629	0.00271	0.999992		1455	CSNK1G2	22	15	7	4.5e-06	6.77e-05	0.0237181		22171	Tyms'	10	1	9	0.00206987	0.891789	5.34e-06		865	CBFB'	7	0.00044474
1719	DHFR'	31	1.94e-10		338	APOB'	3	0.00319529		6714	SRC'	75	11	64	3.16e-08	0.147234	3.78e-08		2356	FPGS'	5	3	2	0.0135655	0.00293	0.328002		975	CD81	8	6	2	1.27e-05	7.87e-05	0.0796464		43	ACHE'	22	5	17	0.00726841	0.895762	5.77e-06		6606	SMN1'	15	0.000576969
5261	PHKG2'	33	2.01e-10		1595	CYP51A1'	3	0.00319529		190	NR0B1'	12	0	12	6.49e-07	1	5.99e-08		1633	DCK'	3	3	0	0.176951	0.00293	1		12748	Clk2	6	6	0	0.00101543	7.87e-05	1		650	BMP2'	4	0	4	0.000314495	1	6.74e-06		1723	DHODH'	4	0.000602221
4486	MST1R'	28	2.3e-10		5321	PLA2G4A'	3	0.00319529		8536	CAMK1'	20	0	20	2.18e-06	1	6.74e-08		3978	LIG1'	3	3	0	0.176951	0.00293	1		12750	Clk4	6	6	0	0.00101543	7.87e-05	1		866	SERPINA6'	4	0	4	0.000314495	1	6.74e-06		4543	MTNR1A'	4	0.000714039
2908	NR3C1'	51	3.28e-10		3569	IL6'	5	0.00326839		10000	AKT3'	36	3	33	4.55e-07	0.548905	7.15e-08		3980	LIG3'	3	3	0	0.176951	0.00293	1		282306	PIK3CA	6	6	0	0.00101543	7.87e-05	1		836	CASP3'	19	5	14	0.00140541	0.658086	7.1e-06		2740	GLP1R'	11	0.000730911
6573	SLC19A1'	20	4.62e-10		2147	F2'	5	0.00363571		24413	Nr3c1'	21	3	18	1.93e-08	0.0791299	8.9e-08		3981	LIG4'	3	3	0	0.176951	0.00293	1		2322	FLT3	53	42	11	0.00307102	8.18e-05	0.796874		7010	TEK'	33	13	20	0.000197893	0.264954	7.79e-06		4312	MMP1'	6	0.000821141
6195	RPS6KA1'	33	5.85e-10		856395	TIM10'	2	0.00412354		1453	CSNK1D'	30	0	30	1.1e-05	1	1.22e-07		10002	NR2E3'	3	3	0	0.176951	0.00293	1		55781	RIOK2	13	11	2	0.000402575	8.94e-05	0.502925		200576	PIKFYVE'	7	1	6	0.00027237	0.588928	9.01e-06		4544	MTNR1B'	4	0.000839794
403655	SLC22A2'	10	6.45e-10		1515	CTSV'	3	0.00498535		3480	IGF1R'	40	3	37	1.64e-06	0.688951	1.41e-07		9177	HTR3B'	7	7	0	0.846669	0.00303	1		4233	MET	36	31	5	0.00823432	9.15e-05	0.945363		835	CASP2'	6	0	6	0.00187921	1	9.01e-06		9971	NR1H4'	6	0.000968759
23617	TSSK2'	14	6.59e-10		392360	CTSL3P'	3	0.00498535		7272	TTK'	23	0	23	6.96e-06	1	1.62e-07		5337	PLD1'	2	2	0	0.0703509	0.0033	1		1020	CDK5	27	24	3	0.00693838	9.29e-05	0.946675		7157	TP53'	52	30	22	2.85e-10	1.12e-05	9.62e-06		466	ATF1'	2	0.00112978
8202	NCOA3'	16	6.65e-10		24413	Nr3c1'	5	0.00540392		6195	RPS6KA1'	24	0	24	8.42e-06	1	1.78e-07		5338	PLD2'	2	2	0	0.0703509	0.0033	1		2194	FASN	13	10	3	6.52e-05	9.69e-05	0.16826		100848466	PGR'	21	10	11	1.34e-07	0.00289641	9.64e-06		2539	G6PD'	2	0.00112978
3815	KIT'	68	7.74e-10		397393	CAPN2'	5	0.00540392		14815	Nr3c1'	15	3	12	3.79e-09	0.0113542	2.07e-07		23646	PLD3'	2	2	0	0.0703509	0.0033	1		24312	Dhfr	19	11	8	6.95e-08	0.000119	0.000322959		841	CASP8'	8	0	8	0.0076722	1	1.15e-05		10555	AGPAT2'	2	0.00112978
2740	GLP1R'	57	1.47e-09		846	CASR'	3	0.00606624		207	AKT1'	37	3	34	1.72e-06	0.61391	2.27e-07		122618	PLD4'	2	2	0	0.0703509	0.0033	1		1612	DAPK1	14	12	2	0.000909443	0.000132	0.610078		25229	Chrm1'	47	14	33	0.094181	0.991394	1.26e-05		11541	Adora2b'	2	0.00112978
1020	CDK5'	41	1.48e-09		6713	SQLE'	3	0.00606624		26395	Map2k1'	9	0	9	3.28e-06	1	5.22e-07		200150	PLD5'	2	2	0	0.0703509	0.0033	1		395694	ITPKA	9	9	0	0.00398564	0.000138	1		840	CASP7'	8	0	8	0.0101866	1	1.65e-05		67473	Slc47a1'	2	0.00112978
805	CALM2'	16	1.56e-09		3620	IDO1'	4	0.00667385		5467	PPARD'	22	1	21	5.52e-06	0.777323	6.05e-07		201164	PLD6'	2	2	0	0.0703509	0.0033	1		3815	KIT	48	40	8	0.0144227	0.000158	0.951136		4318	MMP9'	24	8	16	0.00143621	0.512314	2e-05		116447	TOP1MT'	2	0.00112978
808	CALM3'	16	1.56e-09		1513	CTSK'	3	0.00727658		5159	PDGFRB'	49	1	48	0.000169225	0.996761	1.21e-06		2597	GAPDH'	6	3	3	0.00574756	0.00443	0.150904		2100	ESR2	31	25	6	0.00276501	0.00021	0.686686		403655	SLC22A2'	7	2	5	1.75e-05	0.121658	2.01e-05		403410	ADORA2B'	2	0.00112978
24312	Dhfr'	20	1.61e-09		5311	PKD2'	4	0.00930824		801	CALM1'	17	0	17	2.28e-05	1	1.23e-06		113235	SLC46A1'	5	3	2	0.024441	0.00443	0.393751		547694	LOX	4	4	0	0.00130982	0.000216	1		834	CASP1'	11	1	10	0.0131548	0.962837	2.29e-05		887777	dfrA'	2	0.00112978
6198	RPS6KB1'	38	1.74e-09		6869	TACR1'	4	0.00930824		5241	PGR'	21	3	18	5.29e-07	0.119423	1.52e-06		3359	HTR3A'	7	7	0	0.896761	0.00467	1		547835	LOC547835	4	4	0	0.00130982	0.000216	1		4128	MAOA'	28	14	14	4.82e-07	0.003628	2.34e-05		1091594	dfrA'	2	0.00112978
3551	IKBKB'	28	1.82e-09		3567	IL5'	2	0.00940504		6198	RPS6KB1'	26	0	26	0.000113582	1	2.61e-06		3356	HTR2A'	21	15	6	0.996975	0.00469	1		547836	LOXB1	4	4	0	0.00130982	0.000216	1		10988	METAP2'	8	1	7	0.00193633	0.779456	2.4e-05		1114791	dfrA'	2	0.00112978
14272	Fnta'	9	2.44e-09		5091	PC'	2	0.00940504		9448	MAP4K4'	30	0	30	0.000200784	1	3.38e-06		2170	FABP3'	2	2	0	0.105031	0.00523	1		547856	VLXC	4	4	0	0.00130982	0.000216	1		5893	RAD52'	8	2	6	0.000146539	0.28038	2.86e-05		2718383	dfrA'	2	0.00112978
110606	Fntb'	9	2.44e-09		19015	Ppard'	2	0.00940504		5290	PIK3CA'	47	10	37	9.56e-08	0.0079735	3.77e-06		57599	WDR48'	2	2	0	0.105031	0.00523	1		547860	LOX7	4	4	0	0.00130982	0.000216	1		26395	Map2k1'	7	1	6	0.000950164	0.655913	2.86e-05		4550648	dfrA'	2	0.00112978
281169	FNTA'	9	2.44e-09		79054	TRPM8'	2	0.00940504		7225	TRPC6'	4	0	4	9.89e-06	1	4.09e-06		10280	SIGMAR1'	11	10	1	0.987682	0.00567	1		547861	LOC547861	4	4	0	0.00130982	0.000216	1		839	CASP6'	6	0	6	0.00513278	1	2.86e-05		4699078	dfrA'	2	0.00112978
327686	FNTB'	9	2.44e-09		80899	Slc21a4'	2	0.00940504		13316346	RVBD_1568'	4	0	4	9.89e-06	1	4.09e-06		6898	TAT'	15	3	12	1.09e-10	0.00632	1.43e-08		113235	SLC46A1	11	7	4	2.89e-06	0.000243	0.00747118		65036	Bche'	6	0	6	0.00513278	1	2.86e-05		5212317	dfrA'	2	0.00112978
2064	ERBB2'	61	3.8e-09		162466	PHOSPHO1'	2	0.00940504		6885	MAP3K7'	20	0	20	0.000110999	1	4.84e-06		25154	Pgr'	3	3	0	0.297728	0.00632	1		508809	DHFR	9	7	2	0.000141972	0.000243	0.185278		7226	TRPM2'	4	0	4	0.00130982	1	3.02e-05		6226217	dfrA'	2	0.00112978
23683	PRKD3'	66	3.95e-09		1085515	dfrA'	2	0.00940504		120892	LRRK2'	24	0	24	0.00017407	1	5.2e-06		55775	TDP1'	16	12	4	0.989191	0.00634	0.999999		23435	TARDBP	26	20	6	0.000747678	0.000245	0.380685		5579	PRKCB'	29	9	20	0.0164466	0.845975	4.17e-05		9221804	DHFR-TS'	2	0.00112978
4140	MARK3'	23	3.99e-09		4843	NOS2'	5	0.00982911		9128	PRPF4'	7	0	7	3.19e-05	1	7.56e-06		24318	Drd2'	10	9	1	0.975343	0.00672	0.999999		1459	CSNK2A2	14	14	0	0.0178571	0.000246	1		13316346	RVBD_1568'	3	0	3	0.00128079	1	7.04e-05		10549022	dfrA1'	2	0.00112978
2936	GSR'	10	4.6e-09		3061	HCRTR1'	3	0.0153746		4321	MMP12'	14	2	12	4.41e-06	0.143728	1.24e-05		25075	Htr1b'	12	9	3	0.920796	0.00701	0.9999		204851	HIPK1	13	13	0	0.0157237	0.000262	1		1645	AKR1C1'	5	0	5	0.00650425	1	7.88e-05		100008951	ADORA2B'	2	0.00112978
1859	DYRK1A'	43	4.68e-09		100126581	PTGS2'	2	0.0165486		84446	BRSK1'	17	0	17	0.000209426	1	1.37e-05		10392	NOD1'	3	2	1	0.0265137	0.00756	0.424641		415116	PIM3	26	21	5	0.00242131	0.00027	0.630613		4193	MDM2'	5	0	5	0.00650425	1	7.88e-05		24950	Srd5a1'	4	0.00113678
9252	RPS6KA5'	30	5.23e-09		2908	NR3C1'	9	0.0182167		7525	YES1'	22	0	22	0.000368542	1	1.5e-05		81640	Amd1'	3	2	1	0.0265137	0.00756	0.424641		6573	SLC19A1	15	10	5	1.71e-05	0.000318	0.0231828		4860	PNP'	5	0	5	0.00650425	1	7.88e-05		412	STS'	3	0.00118782
5871	MAP4K2'	34	6.8e-09		3062	HCRTR2'	3	0.0196052		9833	MELK'	17	0	17	0.000259069	1	1.74e-05		2169	FABP2'	2	2	0	0.143213	0.00756	1		50507	NOX4	10	8	2	0.000493208	0.000393	0.301884		25672	Nr3c2'	4	0	4	0.00350897	1	8.68e-05		5467	PPARD'	6	0.00122747
5567	PRKACB'	30	7.3e-09		4312	MMP1'	5	0.0197222		403655	SLC22A2'	6	0	6	6.29e-05	1	1.81e-05		4157	MC1R'	2	2	0	0.143213	0.00756	1		427317	DHFR	11	8	3	0.000104035	0.000393	0.0972396		202374	STK32A'	8	1	7	0.0076722	0.845508	0.0001		5159	PDGFRB'	12	0.00193871
2260	FGFR1'	52	7.79e-09		335	APOA1'	2	0.0207576		25778	DSTYK'	10	0	10	0.000129497	1	2.02e-05		6559	SLC12A3'	2	2	0	0.143213	0.00756	1		84446	BRSK1	18	14	4	0.000899641	0.000433	0.350197		9971	NR1H4'	23	11	12	2.41e-05	0.0239252	0.000143		1374	CPT1A'	2	0.00208453
558	AXL'	35	7.97e-09		5095	PCCA'	2	0.0207576		2872	MKNK2'	24	0	24	0.000581266	1	2.06e-05		6570	SLC18A1'	2	2	0	0.143213	0.00756	1		3932	LCK	46	37	9	0.0136461	0.000436	0.873441		540446	ACHE'	6	0	6	0.0214836	1	0.000161		6584	SLC22A5'	2	0.00208453
2322	FLT3'	67	8.17e-09		5096	PCCB'	2	0.0207576		396442	SRC'	23	4	19	4.31e-06	0.0744005	2.15e-05		6646	SOAT1'	2	2	0	0.143213	0.00756	1		3716	JAK1	33	23	10	0.000197893	0.00044	0.110176		51053	GMNN'	135	65	70	0.0719498	0.890699	0.000165		51053	GMNN'	27	0.0025019
113235	SLC46A1'	13	8.36e-09		287024	NOS3'	2	0.0207576		250	ALPP'	15	3	12	1.9e-06	0.0345058	2.46e-05		51185	CRBN'	2	2	0	0.143213	0.00756	1		1457	CSNK2A1	26	22	4	0.0102542	0.000475	0.856048		1394	CRHR1'	4	0	4	0.00739056	1	0.000196		12932805	nfo'	7	0.00267815
6517	SLC2A4'	8	8.58e-09		442942	PTGS2'	2	0.0207576		5871	MAP4K2'	23	1	22	0.000233618	0.870207	2.54e-05		60590	Grm8'	2	2	0	0.143213	0.00756	1		8317	CDC7	10	9	1	0.00374342	0.000489	0.762122		19015	Ppard'	4	0	4	0.00739056	1	0.000196		5292	PIM1'	8	0.00269321
248	ALPI'	20	8.62e-09		12933965	rpoC'	2	0.0207576		816	CAMK2B'	18	0	18	0.00042814	1	2.71e-05		80036	TRPM3'	2	2	0	0.143213	0.00756	1		951475	HCVgp1	9	9	0	0.0116838	0.000489	1		24889	Cckar'	6	1	5	0.00320764	0.623908	0.000222		24312	Dhfr'	4	0.00274972
2264	FGFR4'	36	9.11e-09		12934478	rpoB'	2	0.0207576		5562	PRKAA1'	18	1	17	0.000127979	0.7394	2.72e-05		338445	MAOB'	2	2	0	0.143213	0.00756	1		9833	MELK	17	14	3	0.00280168	0.000517	0.58951		6462	SHBG'	17	9	8	1.18e-06	0.00172004	0.000261		978	CDA'	3	0.00329174
4790	NFKB1'	60	9.51e-09		100727842	Adora2b'	2	0.0207576		27330	RPS6KA6'	17	0	17	0.000389685	1	2.72e-05		487230	HTR1A'	2	2	0	0.143213	0.00756	1		2264	FGFR4	20	20	0	0.071504	0.000544	1		24312	Dhfr'	19	11	8	6.95e-08	0.000119277	0.000323		55315	SLC29A3'	3	0.00329174
25	ABL1'	103	1.11e-08		101093058	GABBR2'	2	0.0207576		4914	NTRK1'	27	0	27	0.00100842	1	2.96e-05		5290	PIK3CA'	47	10	37	9.56e-08	0.00797	3.77e-06		11835	Ar	11	7	4	1.17e-05	0.000552	0.0116454		5311	PKD2'	10	2	8	0.0155244	0.787392	0.000323		222962	SLC29A4'	3	0.00329174
3569	IL6'	21	1.12e-08		101099637	GABBR1'	2	0.0207576		4306	NR3C2'	23	5	18	1.55e-06	0.0172023	3.32e-05		4170	MCL1'	5	4	1	0.379427	0.00853	0.963853		7297	TYK2	30	23	7	0.00229562	0.000552	0.475167		13038	Ctsk'	3	0	3	0.00575647	1	0.000338		23410	SIRT3'	2	0.00331143
5163	PDK1'	38	1.12e-08		23683	PRKD3'	12	0.0225823		5747	PTK2'	37	5	32	3.99e-05	0.297565	3.33e-05		60448	Htr1f'	8	7	1	0.902773	0.00893	0.999933		287287	Il4	4	4	0	0.00350897	0.000604	1		13039	Ctsl'	3	0	3	0.00575647	1	0.000338		25672	Nr3c2'	2	0.00331143
1452	CSNK1A1'	27	1.17e-08		10599	SLCO1B1'	5	0.0236274		5287	PIK3C2B'	11	0	11	0.000241777	1	3.39e-05		2350	FOLR2'	5	3	2	0.0716117	0.00993	0.542928		294673	Hexb	4	4	0	0.00350897	0.000604	1		15930	Ido1'	3	0	3	0.00575647	1	0.000338		6778	STAT6'	4	0.00457207
7157	TP53'	45	1.23e-08		4790	NFKB1'	11	0.0236482		3725	JUN'	12	0	12	0.000365813	1	4.62e-05		2171	FABP5'	2	2	0	0.183721	0.0103	1		1956	EGFR	103	71	32	0.00134592	0.00061	0.297131		29358	Npy1r'	3	0	3	0.00575647	1	0.000338		8644	AKR1C3'	4	0.00457207
6850	SYK'	35	1.38e-08		29253	Maoa'	3	0.024414		11213	IRAK3'	12	0	12	0.000365813	1	4.62e-05		1489531	SV40gp6'	2	2	0	0.183721	0.0103	1		3417	IDH1	55	28	27	1.45e-09	0.000623	2.2e-07		64106	NPFFR1'	3	0	3	0.00575647	1	0.000338		784	CACNB3'	2	0.00480075
80351	TNKS2'	17	1.41e-08		4306	NR3C2'	5	0.0264894		6197	RPS6KA3'	21	0	21	0.000914506	1	4.66e-05		5315	PKM'	5	5	0	0.79841	0.0104	1		2043	EPHA4	14	13	1	0.0153558	0.000693	0.940479		64529	Ctsb'	3	0	3	0.00575647	1	0.000338		785	CACNB4'	2	0.00480075
1454	CSNK1E'	15	1.43e-08		1514	CTSL'	3	0.0298009		4140	MARK3'	14	0	14	0.000476127	1	4.8e-05		5610	EIF2AK2'	8	4	4	0.0708067	0.0112	0.468358		5292	PIM1	33	24	9	0.00106396	0.000699	0.272007		83567	Mchr1'	3	0	3	0.00575647	1	0.000338		3592	IL12A'	2	0.00480075
1436	CSF1R'	50	1.46e-08		1578	CYP3AP1'	3	0.0298009		398105	incenp-a'	4	0	4	0.000135384	1	5.7e-05		14815	Nr3c1'	15	3	12	3.79e-09	0.0114	2.07e-07		5163	PDK1	28	21	7	0.00170924	0.00073	0.364335		84539	MCHR2'	3	0	3	0.00575647	1	0.000338		3593	IL12B'	2	0.00480075
5255	PHKA1'	16	1.48e-08		64816	CYP3A43'	3	0.0298009		398457	aurkb-a'	4	0	4	0.000135384	1	5.7e-05		1813	DRD2'	14	12	2	0.999404	0.0127	1		11200	CHEK2	19	18	1	0.0421592	0.000787	0.991296		397547	NPY1R'	3	0	3	0.00575647	1	0.000338		4352	MPL'	2	0.00480075
5256	PHKA2'	16	1.48e-08		79424	CYP3AP2'	3	0.0298009		398822	incenp-b'	4	0	4	0.000135384	1	5.7e-05		1723	DHODH'	8	3	5	0.00280835	0.0129	0.0466616		11820	App	7	5	2	0.000126553	0.00082	0.0796464		810709	PF11_0162'	3	0	3	0.00575647	1	0.000338		5310	PKD1'	2	0.00480075
5257	PHKB'	16	1.48e-08		813594	PfM18AAP'	2	0.0303355		558	AXL'	22	0	22	0.00119953	1	5.77e-05		24316	Drd1'	8	7	1	0.938795	0.013	0.999968		16001	Igf1r	5	5	0	0.00650425	0.00082	1		100	ADA'	5	0	5	0.0228004	1	0.000343		6583	SLC22A4'	2	0.00480075
4593	MUSK'	27	1.67e-08		5649109	DHFR-TS'	2	0.0303355		84385	Nr1i2'	12	0	12	0.000481936	1	6.22e-05		15357	Hmgcr'	2	2	0	0.225594	0.0133	1		13361	Dhfr	15	11	4	0.000491525	0.000826	0.168425		3791	KDR'	97	56	41	7.21e-06	0.00360205	0.000373		9759	HDAC4'	2	0.00480075
5260	PHKG1'	25	1.69e-08		5591	PRKDC'	4	0.0321849		2051	EPHB6'	19	0	19	0.00105111	1	6.67e-05		479182	HMGCR'	2	2	0	0.225594	0.0133	1		83942	TSSK1B	11	9	2	0.00197943	0.000839	0.45152		5159	PDGFRB'	53	26	27	0.0022142	0.22193	0.000469		19879	Slc22a8'	2	0.00480075
13361	Dhfr'	21	1.8e-08		132	ADK'	2	0.0356613		248	ALPI'	17	5	12	3.56e-07	0.00125413	8.27e-05		26013	L3MBTL1'	4	4	0	0.700809	0.0144	1		1198	CLK3	12	10	2	0.00307475	0.000857	0.551111		1577	CYP3A5'	33	11	22	0.113107	0.943703	0.000499		24385	Gck'	2	0.00480075
984	CDK11B'	11	1.86e-08		495	ATP4A'	2	0.0356613		57118	CAMK1D'	13	0	13	0.000786607	1	9.35e-05		2348	FOLR1'	5	3	2	0.114049	0.0145	0.619385		9024	BRSK2	10	8	2	0.00149631	0.000998	0.359676		1633	DCK'	5	0	5	0.0314622	1	0.000509		56749	Dhodh'	2	0.00480075
2720	GLB1'	9	1.98e-08		1592	CYP26A1'	2	0.0356613		5592	PRKG1'	20	1	19	0.000566833	0.829975	9.46e-05		3783750	LMP1'	5	3	2	0.114049	0.0145	0.619385		2064	ERBB2	46	34	12	0.00434039	0.00101	0.492036		5567	PRKACB'	22	10	12	0.000605922	0.111527	0.000548		100009329	AGTR2'	2	0.00480075
5476	CTSA'	9	1.98e-08		6046	BRD2'	2	0.0356613		27102	EIF2AK1'	6	0	6	0.000320246	1	9.56e-05		262	AMD1'	3	2	1	0.0767136	0.0168	0.563615		3571199	ska	16	14	2	0.012403	0.00101	0.83969		1132	CHRM4'	24	5	19	0.314347	0.997665	0.000551		6582	SLC22A2'	4	0.00501451
7272	TTK'	29	2.08e-08		7415	VCP'	2	0.0356613		249	ALPL'	15	3	12	1.28e-05	0.0495645	0.000109		2173	FABP7'	2	2	0	0.268052	0.0168	1		316	AOX1	9	9	0	0.0224075	0.00108	1		812762	CDPK1'	11	3	8	0.0107921	0.610811	0.000587		4318	MMP9'	6	0.00504714
2050	EPHB4'	70	2.11e-08		8019	BRD3'	2	0.0356613		19015	Ppard'	5	0	5	0.000314463	1	0.000111		2918	GRM8'	2	2	0	0.268052	0.0168	1		5702	PSMC3	6	6	0	0.0113184	0.0011	1		811773	PF14_0192'	2	0	2	0.00485289	1	0.000686		778	CACNA1F'	2	0.00654298
1588	CYP19A1'	31	2.33e-08		5651987	PTR1'	2	0.0356613		56749	Dhodh'	5	0	5	0.000314463	1	0.000111		4860	PNP'	2	2	0	0.268052	0.0168	1		5705	PSMC5	6	6	0	0.0113184	0.0011	1		3553	IL1B'	11	3	8	0.0131548	0.629389	0.000706		403655	SLC22A2'	2	0.00654298
2241	FER'	26	2.45e-08		100722663	Adrb2'	3	0.0357614		5605	MAP2K2'	17	0	17	0.0016307	1	0.000135		4306	NR3C2'	23	5	18	1.55e-06	0.0172	3.32e-05		5707	PSMD1	6	6	0	0.0113184	0.0011	1		538	ATP7A'	5	0	5	0.041935	1	0.000728		547923	LOX1.1'	2	0.00654298
6794	STK11'	15	2.96e-08		100051593	FTL'	4	0.0365739		818	CAMK2G'	18	0	18	0.00192429	1	0.000147		58963	Htr3b'	6	6	0	0.95296	0.0181	1		5708	PSMD2	6	6	0	0.0113184	0.0011	1		1454	CSNK1E'	11	5	6	0.000104035	0.0345772	0.000747		387129	NPSR1'	6	0.00723285
816	CAMK2B'	27	3.32e-08		11238	CA5B'	4	0.0388913		340156	MYLK4'	14	0	14	0.00138256	1	0.000155		79246	Htr3a'	6	6	0	0.95296	0.0181	1		5709	PSMD3	6	6	0	0.0113184	0.0011	1		2642	GCGR'	7	1	6	0.0247981	0.845508	0.000747		2030	SLC29A1'	3	0.00772934
10733	PLK4'	37	3.6e-08		1019	CDK4'	8	0.0400904		23387	SIK3'	9	0	9	0.000902951	1	0.00018		24208	Ar'	5	4	1	0.574109	0.0182	0.98426		5710	PSMD4	6	6	0	0.0113184	0.0011	1		8399	PLA2G10'	6	0	6	0.0693353	1	0.000747		3783750	LMP1'	3	0.00772934
5663	PSEN1'	12	3.68e-08		25865	PRKD2'	8	0.0426927		8444	DYRK3'	12	0	12	0.00130217	1	0.000182		1719	DHFR'	9	5	4	0.354802	0.0182	0.865889		5713	PSMD7	6	6	0	0.0113184	0.0011	1		28234	SLCO1B3'	10	1	9	0.131299	0.98606	0.000949		765	CA6'	5	0.00807744
250	ALPP'	18	3.84e-08		763	CA5A'	4	0.0437727		3569	IL6'	12	0	12	0.00162969	1	0.000233		25323	Htr1d'	8	7	1	0.966985	0.0199	0.999987		5714	PSMD8	6	6	0	0.0113184	0.0011	1		6868	ADAM17'	9	2	7	0.0224075	0.741255	0.000957		6772	STAT1'	2	0.00852888
5587	PRKD1'	48	4.01e-08		7184	HSP90B1'	4	0.0437727		4843	NOS2'	16	2	14	0.00022074	0.322022	0.000236		1555	CYP2B6'	9	6	3	0.745214	0.0199	0.992247		5717	PSMD11	6	6	0	0.0113184	0.0011	1		84630	TTBK1'	6	0	6	0.08313	1	0.000961		396910	ABCB1'	2	0.00852888
2100	ESR2'	41	4.22e-08		23476	BRD4'	2	0.0472852		64158	Tuba1a'	10	0	10	0.00133351	1	0.000239		15559	Htr2b'	4	3	1	0.333952	0.0202	0.909012		5719	PSMD13	6	6	0	0.0113184	0.0011	1		146057	TTBK2'	6	0	6	0.08313	1	0.000961		100009585	CACNA1S'	2	0.00852888
812762	CDPK1'	19	5.04e-08		81657	Gabbr1'	2	0.0472852		7226	TRPM2'	4	0	4	0.000576718	1	0.000247		762	CA4'	12	5	7	0.102995	0.0215	0.457867		12747	Clk1	6	6	0	0.0113184	0.0011	1		6348	CCL3'	5	0	5	0.054275	1	0.00101		100327259	CACNA1D'	2	0.00852888
11835	Ar'	13	5.13e-08		83633	Gabbr2'	2	0.0472852		10114	HIPK3'	13	0	13	0.00225663	1	0.000297		3357	HTR2B'	16	12	4	0.999184	0.0215	1		2099	ESR1	43	29	14	0.000398427	0.00114	0.0938838		23173	METAP1'	5	1	4	0.00650425	0.550698	0.00107		2100	ESR2'	7	0.00878691
572	BAD'	6	5.6e-08		13319464	RVBD_2737c'	2	0.0472852		84580	Hdac5'	13	0	13	0.00225663	1	0.000297		3350	HTR1A'	14	10	4	0.990847	0.0217	0.999996		1574	CYP3A	23	18	5	0.00468892	0.00116	0.530572		5027	P2RX7'	7	1	6	0.0387324	0.870701	0.00122		7298	TYMS'	4	0.00961656
650	BMP2'	6	5.6e-08		8856	NR1I2'	7	0.048298		4058	LTK'	17	0	17	0.0034737	1	0.000318		3352	HTR1D'	12	8	4	0.928298	0.0218	0.999557		79915	ATAD5	65	41	24	6.44e-05	0.00121	0.0163966		23387	SIK3'	7	1	6	0.0387324	0.870701	0.00122		22171	Tyms'	3	0.009727
866	SERPINA6'	6	5.6e-08		24525	Kras'	1	0.0489101		984	CDK11B'	6	0	6	0.00106062	1	0.000329		5294	PIK3CG'	27	7	20	0.000894555	0.0223	0.00959936		100347336	PARP1	5	4	1	0.000854608	0.00133	0.273031		1109	AKR1C4'	7	2	5	0.00566257	0.408036	0.00137		5156	PDGFRA'	10	0.00992676
8648	NCOA1'	6	5.6e-08		280868	MTTP'	1	0.0489101		5288	PIK3C2G'	8	0	8	0.00148645	1	0.00035		281126	DRD2'	4	4	0	0.793994	0.0224	1		3592	IL12A	4	4	0	0.00739056	0.00133	1		5468	PPARG'	26	11	15	0.0139795	0.449879	0.00152		9682	KDM4A'	4	0.0103348
10499	NCOA2'	6	5.6e-08		855751	TIM23'	1	0.0489101		812762	CDPK1'	11	0	11	0.00216076	1	0.000357		8435	SOAT2'	2	2	0	0.35235	0.0246	1		3593	IL12B	4	4	0	0.00739056	0.00133	1		387129	NPSR1'	19	6	13	0.0777028	0.845144	0.00175		782	CACNB1'	2	0.0107494
728642	CDK11A'	11	5.87e-08		13316346	RVBD_1568'	1	0.0489101		5585	PKN1'	12	0	12	0.00303933	1	0.000462		697796	DRD1'	2	2	0	0.35235	0.0246	1		6506	SLC1A2	4	4	0	0.00739056	0.00133	1		29253	Maoa'	7	1	6	0.0569927	0.891789	0.0019		1645	AKR1C1'	2	0.0107494
7124	TNF'	47	7.29e-08		5129	CDK18'	2	0.053545		1454	CSNK1E'	8	0	8	0.00206542	1	0.000496		1548	CYP2A6'	7	4	3	0.329836	0.0256	0.833443		23678	SGK3	4	4	0	0.00739056	0.00133	1		1557	CYP2C19'	66	29	37	0.194045	0.929574	0.00199		3685	ITGAV'	2	0.0107494
2099	ESR1'	50	7.73e-08		8877	SPHK1'	2	0.053545		202374	STK32A'	8	0	8	0.00206542	1	0.000496		79915	ATAD5'	40	12	28	0.086988	0.0267	0.343926		24835	Tnf	4	4	0	0.00739056	0.00133	1		1508	CTSB'	8	1	7	0.0995646	0.951451	0.00201		10013	HDAC6'	2	0.0107494
7297	TYK2'	39	7.83e-08		57105	CYSLTR2'	2	0.053545		1613	DAPK3'	18	0	18	0.00572648	1	0.000516		2100	ESR2'	9	7	2	0.961256	0.0279	0.999927		26750	RPS6KC1	4	4	0	0.00739056	0.00133	1		3028	HSD17B10'	20	5	15	0.257074	0.982513	0.0021		11689	Alox5'	2	0.0107494
5292	PIM1'	41	8.03e-08		113235	SLC46A1'	2	0.053545		2908	NR3C1'	31	3	28	0.00188911	0.684856	0.000542		351	APP'	14	7	7	0.625212	0.0289	0.955375		29904	EEF2K	4	4	0	0.00739056	0.00133	1		26416	Mapk14'	17	5	12	0.09958	0.878721	0.00222		11820	App'	2	0.0107494
60352	Mapk12'	8	8.43e-08		508809	DHFR'	2	0.053545		55781	RIOK2'	10	0	10	0.00285604	1	0.000544		11201	POLI'	9	7	2	0.963526	0.0289	0.999933		65267	WNK3	4	4	0	0.00739056	0.00133	1		3177	SLC29A2'	6	0	6	0.151857	1	0.00232		13488	Drd1a'	2	0.0107494
64462	Csnk1d'	8	8.43e-08		3417	IDH1'	8	0.055776		728642	CDK11A'	6	0	6	0.00173739	1	0.00055		100	ADA'	2	2	0	0.393306	0.029	1		65268	WNK2	4	4	0	0.00739056	0.00133	1		1387	CREBBP'	6	1	5	0.0365035	0.798232	0.00235		16452	Jak2'	2	0.0107494
8317	CDC7'	16	9.74e-08		1520	CTSS'	3	0.056983		22848	AAK1'	14	0	14	0.0047346	1	0.000611		3683	ITGAL'	2	2	0	0.393306	0.029	1		280960	XDH	4	4	0	0.00739056	0.00133	1		1128	CHRM1'	27	7	20	0.464244	0.997383	0.0024		16453	Jak3'	2	0.0107494
9748	SLK'	41	9.89e-08		84385	Nr1i2'	3	0.056983		9149	DYRK1B'	15	0	15	0.005493	1	0.000654		894	CCND2'	5	3	2	0.246238	0.0293	0.758836		1545	CYP1B1	14	13	1	0.0272277	0.00137	0.951916		5999	RGS4'	36	12	24	0.375761	0.989731	0.0025		24629	Pdgfrb'	2	0.0107494
100529261	CHURC1-FNTB'	9	1.01e-07		5587	PRKD1'	8	0.0573711		10988	METAP2'	7	0	7	0.00244547	1	0.00068		811999	PF14_0417'	3	3	0	0.662013	0.0293	1		466	ATF1	3	3	0	0.00575647	0.00148	1		1139	CHRNA7'	8	0	8	0.290026	1	0.00252		65156	Dhodh'	2	0.0107494
4139	MARK1'	15	1.11e-07		2950	GSTP1'	2	0.0600789		904	CCNT1'	18	0	18	0.00729873	1	0.000685		24473	Htr1a'	14	10	4	0.996304	0.0324	0.999999		1978	EIF4EBP1	3	3	0	0.00575647	0.00148	1		4000	LMNA'	100	48	52	0.228513	0.926834	0.00292		280740	CA2'	2	0.0107494
6733	SRPK2'	15	1.11e-07		51135	IRAK4'	4	0.0603793		815	CAMK2A'	17	0	17	0.00677622	1	0.000688		250	ALPP'	15	3	12	1.9e-06	0.0345	2.46e-05		5286	PIK3C2A	3	3	0	0.00575647	0.00148	1		6195	RPS6KA1'	22	11	11	0.00146199	0.0841042	0.0031		395605	CHRNB2'	2	0.0107494
9024	BRSK2'	15	1.11e-07		472	ATM'	3	0.0651209		6517	SLC2A4'	4	0	4	0.00157992	1	0.00069		65032	Htr7'	8	5	3	0.69453	0.0352	0.978627		67473	Slc47a1	3	3	0	0.00575647	0.00148	1		6606	SMN1'	72	43	29	3.75e-05	0.00317457	0.0032		395606	CHRNA4'	2	0.0107494
2263	FGFR2'	36	1.11e-07		1499	CTNNB1'	2	0.0668697		9212	AURKB'	35	4	31	0.00187486	0.591151	0.000727		4835	NQO2'	6	3	3	0.164885	0.0373	0.575515		852457	CDC28	3	3	0	0.00575647	0.00148	1		5651987	PTR1'	11	7	4	1.95e-07	5.2e-05	0.00328		403701	DRD2'	2	0.0107494
427317	DHFR'	14	1.18e-07		10988	METAP2'	2	0.0668697		5604	MAP2K1'	17	0	17	0.0076721	1	0.000795		1584	CYP11B1'	2	2	0	0.471333	0.0385	1		887777	dfrA	3	3	0	0.00575647	0.00148	1		1592	CYP26A1'	4	0	4	0.0818498	1	0.00328		100727842	Adora2b'	2	0.0107494
7046	TGFBR1'	36	1.4e-07		154	ADRB2'	5	0.0698724		4293	MAP3K9'	10	0	10	0.00447919	1	0.000889		4547	MTTP'	2	2	0	0.471333	0.0385	1		1091594	dfrA	3	3	0	0.00575647	0.00148	1		353238	PADI6'	4	0	4	0.0818498	1	0.00328		3177	SLC29A2'	3	0.010828
91	ACVR1B'	22	1.58e-07		140668	Abcc3'	1	0.0724632		4296	MAP3K11'	10	0	10	0.00447919	1	0.000889		100512329	DRD4'	2	2	0	0.471333	0.0385	1		2718383	dfrA	3	3	0	0.00575647	0.00148	1		7298	TYMS'	22	14	8	3.76e-07	5.39e-05	0.0033		5999	RGS4'	10	0.0113592
2356	FPGS'	11	1.62e-07		4318	MMP9'	5	0.0725589		24629	Pdgfrb'	5	0	5	0.00256451	1	0.000961		1558	CYP2C8'	8	8	0	0.999211	0.0418	1		4550648	dfrA	3	3	0	0.00575647	0.00148	1		23235	SIK2'	14	6	8	0.00548096	0.22479	0.0033		852254	RPL19B'	2	0.0131959
3417	IDH1'	46	2.27e-07		842	CASP9'	2	0.0739008		65156	Dhodh'	5	0	5	0.00256451	1	0.000961		25083	Adra2a'	7	6	1	0.974485	0.0428	0.999974		4699078	dfrA	3	3	0	0.00575647	0.00148	1		84580	Hdac5'	12	4	8	0.03	0.587983	0.0033		938625	clpP'	2	0.0131959
1457	CSNK2A1'	36	2.74e-07		5442	POLRMT'	2	0.0739008		8899	PRPF4B'	7	0	7	0.00344121	1	0.000976		672	BRCA1'	6	3	3	0.198822	0.0432	0.615644		5212317	dfrA	3	3	0	0.00575647	0.00148	1		3567	IL5'	3	0	3	0.046222	1	0.00331		983	CDK1'	10	0.0150575
2261	FGFR3'	49	3.21e-07		9568	GABBR2'	2	0.0739008		5567	PRKACB'	16	0	16	0.00909642	1	0.00106		38	ACAT1'	2	2	0	0.508025	0.0437	1		6226217	dfrA	3	3	0	0.00575647	0.00148	1		8513	LIPF'	3	0	3	0.046222	1	0.00331		4791	NFKB2'	2	0.0158597
509322	PGGT1B'	7	3.51e-07		60482	SLC5A7'	2	0.0811561		6788	STK3'	17	1	16	0.00458292	0.813972	0.00123		3689	ITGB2'	2	2	0	0.508025	0.0437	1		9221804	DHFR-TS	3	3	0	0.00575647	0.00148	1		10886	NPFFR2'	3	0	3	0.046222	1	0.00331		10587	TXNRD2'	2	0.0158597
516619	RABGGTA'	7	3.51e-07		2350	FOLR2'	2	0.0886203		122011	CSNK1A1L'	8	0	8	0.00490532	1	0.00125		4160	MC4R'	2	2	0	0.508025	0.0437	1		1456	CSNK1G3	17	11	6	0.000106547	0.00149	0.02822		24385	Gck'	3	0	3	0.046222	1	0.00331		443530	HSD11K'	2	0.0158597
533276	RABGGTB'	7	3.51e-07		5288	PIK3C2G'	2	0.0886203		10188	TNK2'	11	0	11	0.00721359	1	0.00134		6571	SLC18A2'	2	2	0	0.508025	0.0437	1		2350	FOLR2	9	7	2	0.00144169	0.00153	0.282376		50654	Ctss'	3	0	3	0.046222	1	0.00331		613024	PGR'	2	0.0158597
1645	AKR1C1'	9	3.83e-07		8202	NCOA3'	2	0.0886203		22983	MAST1'	7	0	7	0.00471887	1	0.00136		407135	HTR2B'	2	2	0	0.508025	0.0437	1		8202	NCOA3	16	7	9	3.66e-09	0.00153	7.36e-07		55561	CDC42BPG'	8	2	6	0.0392784	0.705933	0.00339		12933205	folA'	2	0.0158597
2342	FNTB'	9	3.83e-07		23435	TARDBP'	5	0.0898404		1111	CHEK1'	17	0	17	0.0122501	1	0.00138		538909	HTR2C'	2	2	0	0.508025	0.0437	1		4331	MNAT1	6	6	0	0.0158432	0.00161	1		100135548	Htr4'	10	3	7	0.037718	0.647344	0.00378		24660	Pmp22'	8	0.0172186
5095	PCCA'	9	3.83e-07		1576	CYP3A4'	26	0.0920461		6850	SYK'	20	1	19	0.00728739	0.889133	0.00143		25330	Lipe'	1	1	0	0.206325	0.0437	1		6462	SHBG	17	9	8	1.18e-06	0.00172	0.000260563		5540	NPY4R'	2	0	2	0.0264852	1	0.00398		10919	EHMT2'	19	0.0177135
5096	PCCB'	9	3.83e-07		1215	CMA1'	1	0.0954345		1536	CYBB'	4	0	4	0.00340201	1	0.00151		19885	Rorc'	14	10	4	0.998384	0.0444	1		5602	MAPK10	29	20	9	0.000822882	0.00174	0.131119		13030	Ctsb'	2	0	2	0.0264852	1	0.00398		1020	CDK5'	6	0.0178002
9128	PRPF4'	9	3.83e-07		759	CA1'	5	0.0960354		5105	PCK1'	4	0	4	0.00340201	1	0.00151		5600	MAPK11'	12	5	7	0.285403	0.0473	0.683234		6197	RPS6KA3	23	17	6	0.0026814	0.00179	0.315583		1509	CTSD'	8	1	7	0.175286	0.968904	0.00437		3678	ITGA5'	2	0.0187326
25318	Fnta'	9	3.83e-07		841	CASP8'	2	0.0962787		5106	PCK2'	4	0	4	0.00340201	1	0.00151		1565	CYP2D6'	32	15	17	0.992886	0.0475	0.999962		6732	SRPK1	17	14	3	0.0103547	0.00184	0.676111		8856	NR1I2'	26	11	15	0.0474955	0.599808	0.00439		5150	PDE7A'	2	0.0187326
64511	Fntb'	9	3.83e-07		2550	GABBR1'	2	0.0962787		27035	NOX1'	4	0	4	0.00340201	1	0.00151		249	ALPL'	15	3	12	1.28e-05	0.0496	0.000108722		5156	PDGFRA	57	35	22	4.7e-05	0.00185	0.00787062		2356	FPGS'	9	5	4	4e-05	0.00471907	0.00443		5893	RAD52'	2	0.0187326
367	AR'	42	3.84e-07		7006	TEC'	2	0.0962787		60352	Mapk12'	4	0	4	0.00340201	1	0.00151		100135539	Hrh1'	4	3	1	0.623643	0.0529	0.969949		952	CD38	2	2	0	0.00485289	0.00189	1		1565	CYP2D6'	45	10	35	0.973372	1	0.00461		6327	SCN2B'	2	0.0187326
8851	CDK5R1'	24	4.04e-07		83817	Ache'	2	0.0962787		64462	Csnk1d'	4	0	4	0.00340201	1	0.00151		978	CDA'	2	2	0	0.576221	0.0548	1		14184	Fgfr3	2	2	0	0.00485289	0.00189	1		805	CALM2'	8	3	5	0.0076722	0.275038	0.00466		14083	Ptk2'	2	0.0187326
249	ALPL'	18	4.28e-07		427317	DHFR'	2	0.0962787		79400	NOX5'	4	0	4	0.00340201	1	0.00151		1585	CYP11B2'	2	2	0	0.576221	0.0548	1		14186	Fgfr4	2	2	0	0.00485289	0.00189	1		808	CALM3'	8	3	5	0.0076722	0.275038	0.00466		27115	PDE7B'	2	0.0187326
547923	LOX1.1'	8	4.57e-07		8550	MAPKAPK5'	3	0.0974079		347527	ARSH'	4	0	4	0.00340201	1	0.00151		55315	SLC29A3'	2	2	0	0.576221	0.0548	1		20517	Slc22a1	2	2	0	0.00485289	0.00189	1		23043	TNIK'	17	7	10	0.0229039	0.436126	0.00478		29503	Slc22a2'	2	0.0187326
100848466	PGR'	19	4.65e-07		766	CA7'	4	0.0981902		1452	CSNK1A1'	14	0	14	0.0112466	1	0.00164		222962	SLC29A4'	2	2	0	0.576221	0.0548	1		59272	ACE2	2	2	0	0.00485289	0.00189	1		142	PARP1'	14	8	6	5.01e-05	0.00427934	0.00479		50632	CALY'	2	0.0187326
2872	MKNK2'	33	4.94e-07		1723	DHODH'	2	0.104117		5170	PDPK1'	14	0	14	0.0112466	1	0.00164		2065	ERBB3'	3	3	0	0.833784	0.0599	1		3641348	DFR1	2	2	0	0.00485289	0.00189	1		51701	NLK'	13	6	7	0.00342552	0.13458	0.00503		100009164	AGTR1'	2	0.0187326
891	CCNB1'	49	5.24e-07		10800	CYSLTR1'	2	0.104117		57172	CAMK1G'	8	0	8	0.00632305	1	0.00164		22933	SIRT2'	6	2	4	0.0141709	0.0606	0.0770137		3641414	DFR1	2	2	0	0.00485289	0.00189	1		1142	CHRNB3'	5	2	3	0.0019204	0.121658	0.00526		100101555	CACNA1C'	2	0.0187326
9133	CCNB2'	49	5.24e-07		84630	TTBK1'	2	0.104117		5167	ENPP1'	3	0	3	0.00310515	1	0.00164		107	ADCY1'	2	2	0	0.607631	0.0606	1		7006	TEC	7	7	0	0.0247981	0.00205	1		2847	MCHR1'	3	0	3	0.0689783	1	0.00526		100135490	Cacna1c'	2	0.0187326
85417	CCNB3'	49	5.24e-07		146057	TTBK2'	2	0.104117		5297	PI4KA'	3	0	3	0.00310515	1	0.00164		108	ADCY2'	2	2	0	0.607631	0.0606	1		7535	ZAP70	15	13	2	0.0197582	0.00219	0.826085		1723	DHODH'	8	3	5	0.0101866	0.298995	0.0057		100720484	Cacna1f'	2	0.0187326
9833	MELK'	23	6.05e-07		100135540	Hrh2'	2	0.104117		6955	TRA'	3	0	3	0.00310515	1	0.00164		109	ADCY3'	2	2	0	0.607631	0.0606	1		3717	JAK2	46	38	8	0.0842993	0.0023	0.97193		1646	AKR1C2'	4	0	4	0.127195	1	0.00582		100726255	Cacna1d'	2	0.0187326
640	BLK'	38	6.28e-07		3480	IGF1R'	7	0.104223		6957	TRB'	3	0	3	0.00310515	1	0.00164		112	ADCY6'	2	2	0	0.607631	0.0606	1		1719	DHFR	22	14	8	0.000180467	0.00244	0.0271705		1129	CHRM2'	21	5	16	0.548999	0.997338	0.00687		100734741	Cacna1s'	2	0.0187326
340156	MYLK4'	21	6.84e-07		760	CA2'	6	0.104793		6965	TRG'	3	0	3	0.00310515	1	0.00164		114	ADCY8'	2	2	0	0.607631	0.0606	1		1613	DAPK3	18	16	2	0.0412939	0.00246	0.934071		113235	SLC46A1'	11	7	4	2.89e-06	0.000243192	0.00747		3028	HSD17B10'	6	0.0213645
120892	LRRK2'	31	7.21e-07		2264	FGFR4'	5	0.109056		8678	BECN1'	3	0	3	0.00310515	1	0.00164		115	ADCY9'	2	2	0	0.607631	0.0606	1		3074	HEXB	4	4	0	0.0133625	0.0025	1		55351	STK32B'	5	1	4	0.054275	0.736505	0.00747		7010	TEK'	6	0.0213645
4915	NTRK2'	30	8.67e-07		595	CCND1'	6	0.110583		11541	Adora2b'	3	0	3	0.00310515	1	0.00164		116	ADCYAP1'	2	2	0	0.607631	0.0606	1		3565	IL4	4	4	0	0.0133625	0.0025	1		6524	SLC5A2'	4	0	4	0.153058	1	0.00747		1241	LTB4R'	2	0.0218065
5063	PAK3'	17	9.12e-07		4137	MAPT'	11	0.11171		14128	Fcer2a'	3	0	3	0.00310515	1	0.00164		9568	GABBR2'	2	2	0	0.607631	0.0606	1		17161	Maoa	4	4	0	0.0133625	0.0025	1		4886	NPY1R'	4	1	3	0.0217362	0.508915	0.00779		10038	PARP2'	2	0.0218065
10298	PAK4'	21	9.65e-07		2348	FOLR1'	2	0.112122		15930	Ido1'	3	0	3	0.00310515	1	0.00164		55811	ADCY10'	2	2	0	0.607631	0.0606	1		547923	LOX1.1	4	4	0	0.0133625	0.0025	1		12766	Cxcr3'	3	0	3	0.0958017	1	0.00779		768	CA9'	5	0.0218121
5602	MAPK10'	34	9.71e-07		3783750	LMP1'	2	0.112122		22870	PPP6R1'	3	0	3	0.00310515	1	0.00164		196883	ADCY4'	2	2	0	0.607631	0.0606	1		8851	CDK5R1	13	13	0	0.0828931	0.00253	1		13040	Ctss'	3	0	3	0.0958017	1	0.00779		5980	REV3L'	3	0.022171
27330	RPS6KA6'	23	1.13e-06		771	CA12'	4	0.118286		22978	NT5C2'	3	0	3	0.00310515	1	0.00164		1577	CYP3A5'	21	8	13	0.561396	0.0633	0.87746		2261	FGFR3	33	28	5	0.0779088	0.00289	0.964698		5156	PDGFRA'	57	35	22	4.7e-05	0.00184986	0.00787		8851	CDK5R1'	4	0.0229322
1019	CDK4'	42	1.34e-06		56848	SPHK2'	2	0.120281		55291	PPP6R3'	3	0	3	0.00310515	1	0.00164		100848466	PGR'	9	3	6	0.0401291	0.0635	0.163961		100848466	PGR	21	10	11	1.34e-07	0.0029	9.64e-06		122011	CSNK1A1L'	10	5	5	0.00149631	0.0564297	0.00825		29336	Sigmar1'	4	0.0229322
547694	LOX'	6	1.41e-06		2564	GABRE'	2	0.12858		57217	TTC7A'	3	0	3	0.00310515	1	0.00164		13361	Dhfr'	7	3	4	0.176604	0.0635	0.507454		3718	JAK3	39	33	6	0.103447	0.00294	0.980308		5255	PHKA1'	8	3	5	0.0169725	0.347118	0.00825		538	ATP7A'	2	0.0250735
547835	LOC547835'	6	1.41e-06		29316	Adora2b'	2	0.12858		92745	SLC38A5'	3	0	3	0.00310515	1	0.00164		15560	Htr2c'	4	3	1	0.682651	0.0635	0.977222		6446	SGK1	8	6	2	0.00193633	0.00315	0.223787		5256	PHKA2'	8	3	5	0.0169725	0.347118	0.00825		1646	AKR1C2'	2	0.0250735
547836	LOXB1'	6	1.41e-06		443460	PTGS2'	2	0.12858		403410	ADORA2B'	3	0	3	0.00310515	1	0.00164		4923	NTSR1'	2	1	1	0.040602	0.0649	0.241453		6606	SMN1	72	43	29	3.75e-05	0.00317	0.00319967		5257	PHKB'	8	3	5	0.0169725	0.347118	0.00825		3065	HDAC1'	2	0.0250735
547856	VLXC'	6	1.41e-06		1551	CYP3A7'	3	0.134847		935189	L'	3	0	3	0.00310515	1	0.00164		6272	SORT1'	2	1	1	0.040602	0.0649	0.241453		14083	Ptk2	5	5	0	0.0228004	0.00328	1		25865	PRKD2'	32	16	16	0.0185317	0.284008	0.0087		5663	PSEN1'	2	0.0250735
547860	LOX7'	6	1.41e-06		6817	SULT1A1'	2	0.137009		100008951	ADORA2B'	3	0	3	0.00310515	1	0.00164		15552	Htr1d'	2	1	1	0.040602	0.0649	0.241453		6580	SLC22A1	11	8	3	0.00197943	0.00346	0.194577		281125	DRD1'	9	3	6	0.0457199	0.571824	0.0088		7296	TXNRD1'	2	0.0250735
547861	LOC547861'	6	1.41e-06		209176	Ido2'	1	0.139689		4067	LYN'	27	3	24	0.00370469	0.594591	0.00168		18217	Ntsr2'	2	1	1	0.040602	0.0649	0.241453		2011	MARK2	14	12	2	0.0237733	0.00348	0.795726		5980	REV3L'	6	0	6	0.336376	1	0.0088		25149	Esr2'	2	0.0250735
5592	PRKG1'	27	1.47e-06		5163	PDK1'	5	0.145066		81788	NUAK2'	12	0	12	0.0102145	1	0.00179		23620	NTSR2'	2	1	1	0.040602	0.0649	0.241453		2348	FOLR1	11	7	4	0.000250491	0.00349	0.0320873		1373	CPS1'	3	1	2	0.00575647	0.234043	0.0096		100009094	PGR'	2	0.0250735
2268	FGR'	28	1.58e-06		3309	HSPA5'	2	0.145555		57396	CLK4'	25	1	24	0.0140361	0.956026	0.00185		29516	Pde3b'	2	1	1	0.040602	0.0649	0.241453		3783750	LMP1	11	7	4	0.000250491	0.00349	0.0320873		5167	ENPP1'	3	1	2	0.00575647	0.234043	0.0096		100512329	DRD4'	2	0.0250735
25778	DSTYK'	13	1.6e-06		3316	HSPB2'	2	0.145555		57787	MARK4'	7	0	7	0.00632436	1	0.00186		50678	Pde3a'	2	1	1	0.040602	0.0649	0.241453		2049	EPHB3	7	7	0	0.0387324	0.00349	1		22978	NT5C2'	3	1	2	0.00575647	0.234043	0.0096		25229	Chrm1'	10	0.0255942
83942	TSSK1B'	15	1.68e-06		3558	IL2'	2	0.145555		100533105	C8orf44-SGK3'	7	0	7	0.00632436	1	0.00186		64636	Ntsr2'	2	1	1	0.040602	0.0649	0.241453		1017	CDK2	43	33	10	0.0308052	0.00359	0.76846		54261	Kcnn1'	3	1	2	0.00575647	0.234043	0.0096		3791	KDR'	14	0.0262481
818	CAMK2G'	26	1.73e-06		2043	EPHA4'	3	0.146339		4486	MST1R'	13	0	13	0.0116199	1	0.00187		366274	Ntsr1'	2	1	1	0.040602	0.0649	0.241453		3791	KDR	97	56	41	7.21e-06	0.0036	0.000373448		54262	Kcnn2'	3	1	2	0.00575647	0.234043	0.0096		6097	RORC'	4	0.0281079
6196	RPS6KA2'	24	1.79e-06		5287	PIK3C2B'	2	0.154208		5979	RET'	32	2	30	0.0130212	0.923304	0.00188		100009247	PDE4A'	2	1	1	0.040602	0.0649	0.241453		4128	MAOA	28	14	14	4.82e-07	0.00363	2.34e-05		54263	Kcnn3'	3	1	2	0.00575647	0.234043	0.0096		178296	mex-5'	2	0.0285259
5091	PC'	7	2.08e-06		4780	NFE2L2'	10	0.161273		4593	MUSK'	14	0	14	0.0128072	1	0.0019		100735331	Ntsr1'	2	1	1	0.040602	0.0649	0.241453		9748	SLK	33	22	11	0.00120686	0.0037	0.10033		65206	Kcnn4'	3	1	2	0.00575647	0.234043	0.0096		682930	Cacna1s'	2	0.0285259
80899	Slc21a4'	7	2.08e-06		904	CCNT1'	4	0.163166		9971	NR1H4'	15	1	14	0.005493	0.761795	0.0019		1787	TRDMT1'	1	1	0	0.292936	0.0649	1		23604	DAPK2	11	9	2	0.0107921	0.00391	0.566424		935189	L'	3	1	2	0.00575647	0.234043	0.0096		6256	RXRA'	4	0.0295016
1085515	dfrA'	7	2.08e-06		3320	HSP90AA1'	4	0.167958		293	SLC25A6'	2	0	2	0.00314875	1	0.00202		1788	DNMT3A'	1	1	0	0.292936	0.0649	1		2872	MKNK2	22	18	4	0.0304627	0.00399	0.791605		100733252	Kcnn3'	3	1	2	0.00575647	0.234043	0.0096		11201	POLI'	6	0.0298775
24208	Ar'	19	2.11e-06		316	AOX1'	2	0.171793		79888	LPCAT1'	2	0	2	0.00314875	1	0.00202		1789	DNMT3B'	1	1	0	0.292936	0.0649	1		142	PARP1	14	8	6	5.01e-05	0.00428	0.00479271		251	ALPPL2'	2	0	2	0.0602994	1	0.0096		185	AGTR1'	2	0.0321564
6789	STK4'	18	2.14e-06		894	CCND2'	2	0.171793		100625051	CSNK1D'	2	0	2	0.00314875	1	0.00202		3656265	Tb927.3.3270'	15	10	5	0.998889	0.0655	0.999999		4321	MMP12	22	8	14	3.37e-11	0.00428	3.65e-10		941	CD80'	2	0	2	0.0602994	1	0.0096		186	AGTR2'	2	0.0321564
1025	CDK9'	35	2.61e-06		9261	MAPKAPK2'	5	0.172925		9641	IKBKE'	12	0	12	0.0118673	1	0.00212		3066	HDAC2'	2	2	0	0.637237	0.0667	1		10110	SGK2	9	7	2	0.00535396	0.00446	0.359676		1072	CFL1'	2	0	2	0.0602994	1	0.0096		2950	GSTP1'	2	0.0321564
23043	TNIK'	25	2.64e-06		9475	ROCK2'	6	0.173145		3815	KIT'	37	0	37	0.0510046	1	0.00212		1021	CDK6'	8	3	5	0.0989088	0.0673	0.327327		2356	FPGS	9	5	4	4e-05	0.00472	0.0044263		1073	CFL2'	2	0	2	0.0602994	1	0.0096		3043	HBB'	2	0.0321564
2348	FOLR1'	13	2.79e-06		5586	PKN2'	4	0.177688		2931	GSK3A'	19	0	19	0.0213331	1	0.00227		9099	USP2'	3	3	0	0.857299	0.0673	1		51135	IRAK4	13	12	1	0.0674236	0.00532	0.956783		1429	CRYZ'	2	0	2	0.0602994	1	0.0096		64677	Srd5a2'	2	0.0321564
5603	MAPK13'	37	2.93e-06		7525	YES1'	4	0.177688		9252	RPS6KA5'	15	0	15	0.0174026	1	0.00248		3363	HTR7'	12	5	7	0.420867	0.0686	0.783711		1022	CDK7	19	17	2	0.0907131	0.00543	0.96604		2752	GLUL'	2	0	2	0.0602994	1	0.0096		1719	DHFR'	4	0.0324102
1081	CGA'	18	3.1e-06		6573	SLC19A1'	2	0.180705		6196	RPS6KA2'	14	0	14	0.0164268	1	0.00254		1815	DRD4'	8	6	2	0.979055	0.0693	0.999913		317748	AKR1B1	6	6	0	0.0460314	0.00558	1		3759	KCNJ2'	2	0	2	0.0602994	1	0.0096		3614	IMPDH1'	2	0.0359576
26576	SRPK3'	17	3.11e-06		5599	MAPK8'	5	0.185454		147746	HIPK4'	17	0	17	0.0207247	1	0.00258		29238	Drd3'	6	5	1	0.968955	0.0709	0.999894		53944	CSNK1G1	11	10	1	0.0480746	0.00568	0.908816		4718	NDUFC2'	2	0	2	0.0602994	1	0.0096		3615	IMPDH2'	2	0.0359576
4853	NOTCH2'	12	3.37e-06		768	CA9'	4	0.187603		2324	FLT4'	32	2	30	0.0195799	0.931302	0.00299		3358	HTR2C'	16	11	5	0.999823	0.0723	1		5970	RELA	5	5	0	0.041935	0.00656	1		4879	NPPB'	2	0	2	0.0602994	1	0.0096		6579	SLCO1A2'	2	0.0359576
4854	NOTCH3'	12	3.37e-06		55781	RIOK2'	2	0.189685		5594	MAPK1'	45	7	38	0.00368409	0.372752	0.00321		8202	NCOA3'	4	2	2	0.185011	0.073	0.542928		8798	DYRK4	5	5	0	0.041935	0.00656	1		5444	PON1'	2	0	2	0.0602994	1	0.0096		25154	Pgr'	2	0.0359576
4855	NOTCH4'	12	3.37e-06		7010	TEK'	5	0.189702		5593	PRKG2'	15	0	15	0.0216958	1	0.00322		15563	Htr5a'	4	2	2	0.185011	0.073	0.542928		100512329	DRD4	5	5	0	0.041935	0.00656	1		6696	SPP1'	2	0	2	0.0602994	1	0.0096		7421	VDR'	4	0.0370775
4058	LTK'	25	3.41e-06		24312	Dhfr'	2	0.198723		1025	CDK9'	21	0	21	0.0321457	1	0.00324		25675	Hmgcr'	2	2	0	0.665058	0.073	1		51311	TLR8	4	4	0	0.0327172	0.00666	1		6955	TRA'	2	0	2	0.0602994	1	0.0096		5423	POLB'	5	0.0373024
3717	JAK2'	61	3.51e-06		817	CAMK2D'	4	0.202798		6794	STK11'	7	0	7	0.0107062	1	0.00328		109731	Maob'	2	2	0	0.665058	0.073	1		1543	CYP1A1	13	12	1	0.0828931	0.00691	0.961158		6957	TRB'	2	0	2	0.0602994	1	0.0096		2475	MTOR'	7	0.0378894
1111	CHEK1'	27	3.89e-06		4296	MAP3K11'	2	0.207812		23235	SIK2'	11	0	11	0.016183	1	0.00332		645694	HTR5BP'	2	2	0	0.665058	0.073	1		2241	FER	18	12	6	0.00198372	0.00691	0.10206		6965	TRG'	2	0	2	0.0602994	1	0.0096		773	CACNA1A'	2	0.0399226
817	CAMK2D'	29	4.13e-06		11213	IRAK3'	2	0.207812		1455	CSNK1G2'	12	0	12	0.0180702	1	0.00342		396442	SRC'	23	4	19	4.31e-06	0.0744	2.15e-05		24950	Srd5a1	7	7	0	0.0678256	0.00698	1		7052	TGM2'	2	0	2	0.0602994	1	0.0096		783	CACNB2'	2	0.0399226
6331	SCN5A'	15	4.16e-06		5588	PRKCQ'	7	0.2082		7465	WEE1'	8	0	8	0.0124555	1	0.00343		3351	HTR1B'	10	6	4	0.934337	0.0777	0.998074		22875	ENPP4	11	8	3	0.00560909	0.00765	0.249745		11541	Adora2b'	2	0	2	0.0602994	1	0.0096		6581	SLC22A3'	2	0.0399226
10114	HIPK3'	19	4.17e-06		1147	CHUK'	5	0.211447		1592	CYP26A1'	5	0	5	0.0096164	1	0.00381		24413	Nr3c1'	21	3	18	1.93e-08	0.0791	8.9e-08		6787	NEK4	8	8	0	0.0871329	0.00765	1		12774	Ccr5'	2	0	2	0.0602994	1	0.0096		6777	STAT5B'	2	0.0399226
91807	MYLK3'	18	4.41e-06		120892	LRRK2'	4	0.213124		10494	STK25'	7	0	7	0.0135757	1	0.00423		2550	GABBR1'	2	2	0	0.691131	0.0794	1		1436	CSF1R	33	25	8	0.0366225	0.00823	0.676645		14399	Gabra6'	2	0	2	0.0602994	1	0.0096		8658	TNKS'	2	0.0399226
84385	Nr1i2'	16	4.46e-06		19225	Ptgs2'	2	0.216943		30811	HUNK'	7	0	7	0.0135757	1	0.00423		24175	Adra2c'	6	5	1	0.978287	0.0834	0.999933		5747	PTK2	33	24	9	0.0201932	0.00873	0.484753		14400	Gabrb1'	2	0	2	0.0602994	1	0.0096		8911	CACNA1I'	2	0.0399226
2185	PTK2B'	26	4.69e-06		7124	TNF'	6	0.226691		6093	ROCK1'	19	1	18	0.0213331	0.898685	0.00515		5423	POLB'	5	5	0	0.992011	0.0834	1		6571	SLC18A2	6	5	1	0.0158432	0.00886	0.549517		14404	Gabre'	2	0	2	0.0602994	1	0.0096		8913	CACNA1G'	2	0.0399226
5426	POLE'	5	5.16e-06		5156	PDGFRA'	8	0.244253		8576	STK16'	10	0	10	0.0221334	1	0.00524		25195	Drd5'	4	4	0	0.9694	0.0837	1		5129	CDK18	5	5	0	0.054275	0.00886	1		14405	Gabrg1'	2	0	2	0.0602994	1	0.0096		22933	SIRT2'	2	0.0399226
5427	POLE2'	5	5.16e-06		1509	CTSD'	2	0.253742		91807	MYLK3'	10	0	10	0.0221334	1	0.00524		320	APBA1'	1	1	0	0.370101	0.0856	1		178296	mex-5	5	5	0	0.054275	0.00886	1		14407	Gabrg3'	2	0	2	0.0602994	1	0.0096		24182	Agtr2'	2	0.0399226
6241	RRM2'	5	5.16e-06		1612	DAPK1'	2	0.253742		1195	CLK1'	15	0	15	0.0326127	1	0.00524		24417	Grm4'	1	1	0	0.370101	0.0856	1		1452	CSNK1A1	19	12	7	0.00116177	0.00887	0.0484337		14645	Glul'	2	0	2	0.0602994	1	0.0096		24230	Tspo'	2	0.0399226
50484	RRM2B'	5	5.16e-06		6582	SLC22A2'	2	0.253742		2185	PTK2B'	17	2	15	0.0076721	0.526177	0.00524		24419	Grm6'	1	1	0	0.370101	0.0856	1		13649	Egfr	11	10	1	0.0702719	0.00888	0.922293		15484	Hsd11b2'	2	0	2	0.0602994	1	0.0096		29335	Oprk1'	2	0.0399226
54107	POLE3'	5	5.16e-06		397552	ATP4A'	1	0.259913		2050	EPHB4'	42	3	39	0.0368456	0.950749	0.00525		281293	MAOA'	1	1	0	0.370101	0.0856	1		11213	IRAK3	10	8	2	0.0188829	0.00913	0.535419		16193	Il6'	2	0	2	0.0602994	1	0.0096		81638	Agtr1b'	2	0.0399226
56655	POLE4'	5	5.16e-06		4128	MAOA'	3	0.260538		4139	MARK1'	7	0	7	0.0169575	1	0.00539		840	CASP7'	2	2	0	0.715506	0.086	1		78959	Akr1a1	6	6	0	0.0693353	0.00915	1		18761	Prkcq'	2	0	2	0.0602994	1	0.0096		3738	KCNA3'	2	0.0440444
79813	EHMT1'	5	5.16e-06		13361	Dhfr'	2	0.272213		6733	SRPK2'	7	0	7	0.0169575	1	0.00539		60489	APOBEC3G'	2	2	0	0.715506	0.086	1		6198	RPS6KB1	21	17	4	0.0560406	0.00963	0.797746		22820	COPG1'	2	0	2	0.0602994	1	0.0096		8989	TRPA1'	2	0.0440444
110147	Ehmt2'	5	5.16e-06		100848466	PGR'	2	0.272213		8394	PIP5K1A'	7	0	7	0.0169575	1	0.00539		7298	TYMS'	7	3	4	0.275726	0.0875	0.615878		54106	TLR9	4	4	0	0.0464067	0.00985	1		25542	Ccl3'	2	0	2	0.0602994	1	0.0096		18391	Sigmar1'	2	0.0440444
116447	TOP1MT'	5	5.16e-06		2356	FPGS'	1	0.278253		9024	BRSK2'	7	0	7	0.0169575	1	0.00539		25553	Slc6a4'	6	5	1	0.98123	0.0887	0.999945		2066	ERBB4	26	19	7	0.0205506	0.0106	0.458301		29261	Tyms'	2	0	2	0.0602994	1	0.0096		23411	SIRT1'	2	0.0440444
140668	Abcc3'	5	5.16e-06		8576	STK16'	2	0.290667		10733	PLK4'	20	1	19	0.0254701	0.917284	0.00572		3362	HTR6'	12	6	6	0.86076	0.0913	0.987175		8476	CDC42BPA	12	9	3	0.0133607	0.0107	0.378679		54205	CYCS'	2	0	2	0.0602994	1	0.0096		396319	MTNR1A'	2	0.0440444
65156	Dhodh'	8	5.32e-06		7157	TP53'	5	0.295135		2321	FLT1'	33	2	31	0.0369275	0.950829	0.00583		3326	HSP90AB1'	10	3	7	0.042957	0.0918	0.141667		5045	FURIN	2	2	0	0.0264852	0.0107	1		56413	LTB4R2'	2	0	2	0.0602994	1	0.0096		396338	MTNR1B'	2	0.0440444
5593	PRKG2'	25	5.62e-06		4547	MTTP'	1	0.29614		6795	AURKC'	19	1	18	0.0254912	0.903149	0.00628		55244	SLC47A1'	6	3	3	0.453905	0.0918	0.812325		7341	SUMO1	2	2	0	0.0264852	0.0107	1		56543	Kcnd3'	2	0	2	0.0602994	1	0.0096		13869177	C694_00020'	2	0.0440444
14815	Nr3c1'	12	5.94e-06		5970	RELA'	1	0.29614		7046	TGFBR1'	22	3	19	0.00786033	0.45507	0.00628		2030	SLC29A1'	2	2	0	0.738242	0.0928	1		11647	Alpl	2	2	0	0.0264852	0.0107	1		57053	CHRNA10'	2	0	2	0.0602994	1	0.0096		3780	KCNN1'	2	0.0483165
202374	STK32A'	12	5.94e-06		155807	vpr'	1	0.29614		255239	ANKK1'	8	0	8	0.0221115	1	0.00644		6774	STAT3'	2	2	0	0.738242	0.0928	1		13837	Epha3	2	2	0	0.0264852	0.0107	1		57143	ADCK1'	2	0	2	0.0602994	1	0.0096		3782	KCNN3'	2	0.0483165
28996	HIPK2'	25	7.15e-06		1196	CLK2'	4	0.299877		8396	PIP4K2B'	7	0	7	0.0208936	1	0.00677		397432	HTR2A'	2	2	0	0.738242	0.0928	1		13844	Ephb2	2	2	0	0.0264852	0.0107	1		57249	Gabrq'	2	0	2	0.0602994	1	0.0096		4853	NOTCH2'	2	0.0483165
2534	FYN'	39	7.25e-06		367	AR'	5	0.304803		9113	LATS1'	7	0	7	0.0208936	1	0.00677		1557	CYP2C19'	38	14	24	0.94274	0.0945	0.995742		14191	Fgr	2	2	0	0.0264852	0.0107	1		84431	Asah1'	2	0	2	0.0602994	1	0.0096		4854	NOTCH3'	2	0.0483165
5893	RAD52'	9	7.34e-06		53944	CSNK1G1'	2	0.309062		5606	MAP2K3'	12	0	12	0.0333844	1	0.00696		100009114	ALOX15'	3	3	0	0.918143	0.0962	1		58190	CTDSP1	2	2	0	0.0264852	0.0107	1		110886	Gabra5'	2	0	2	0.0602994	1	0.0096		4855	NOTCH4'	2	0.0483165
6240	RRM1'	9	7.34e-06		1453	CSNK1D'	4	0.311064		23173	METAP1'	4	0	4	0.01607	1	0.00753		1816	DRD5'	5	4	1	0.941879	0.0968	0.999257		76768	Alpi	2	2	0	0.0264852	0.0107	1		216643	Gabrp'	2	0	2	0.0602994	1	0.0096		8202	NCOA3'	2	0.0483165
5651987	PTR1'	9	7.34e-06		13316036	RVBD_0058'	1	0.313586		2534	FYN'	28	5	23	0.00503235	0.234476	0.00811		91	ACVR1B'	13	3	10	0.00390968	0.101	0.0146278		109899	Akp1	2	2	0	0.0264852	0.0107	1		230777	Hcrtr1'	2	0	2	0.0602994	1	0.0096		3718	JAK3'	8	0.0485822
3654	IRAK1'	29	7.81e-06		24660	Pmp22'	6	0.314969		1612	DAPK1'	9	0	9	0.0303796	1	0.00828		896	CCND3'	8	3	5	0.213922	0.105	0.487819		902	CCNH	8	8	0	0.112938	0.0108	1		281665	CCKBR'	2	0	2	0.0602994	1	0.0096		5598	MAPK7'	2	0.0527323
387129	NPSR1'	29	7.81e-06		25369	Adora2a'	2	0.318226		5613	PRKX'	9	0	9	0.0303796	1	0.00828		1551	CYP3A7'	3	3	0	0.930546	0.105	1		4486	MST1R	13	11	2	0.0539848	0.0109	0.803728		282363	SLC6A2'	2	0	2	0.0602994	1	0.0096		15499	Hsf1'	2	0.0527323
3716	JAK1'	34	8.23e-06		7298	TYMS'	2	0.32736		25989	ULK3'	9	0	9	0.0303796	1	0.00828		23491	CES3'	1	1	0	0.43885	0.106	1		6794	STK11	8	6	2	0.0101866	0.0114	0.321298		288227	Bace2'	2	0	2	0.0602994	1	0.0096		24180	Agtr1a'	2	0.0527323
5979	RET'	46	8.56e-06		10114	HIPK3'	2	0.32736		4915	NTRK2'	16	0	16	0.0508175	1	0.00832		51716	CES1P1'	1	1	0	0.43885	0.106	1		2324	FLT4	40	27	13	0.00863984	0.0115	0.221406		387285	Hcrtr2'	2	0	2	0.0602994	1	0.0096		29716	Cacna1d'	2	0.0527323
9891	NUAK1'	17	9.24e-06		1445	CSK'	2	0.336461		5607	MAP2K5'	18	0	18	0.0572373	1	0.00834		221223	CES5A'	1	1	0	0.43885	0.106	1		9212	AURKB	29	26	3	0.281475	0.0115	0.996881		403410	ADORA2B'	2	0	2	0.0602994	1	0.0096		427317	DHFR'	2	0.0527323
6606	SMN1'	68	9.4e-06		3326	HSP90AB1'	2	0.336461		27	ABL2'	25	2	23	0.0299638	0.846103	0.00876		29253	Maoa'	6	2	4	0.0599576	0.107	0.186988		64677	Srd5a2	5	5	0	0.0684974	0.0117	1		489110	DRD1'	2	0	2	0.0602994	1	0.0096		526221	DRD5'	2	0.0527323
599	BCL2L2'	6	9.47e-06		5127	CDK16'	2	0.336461		5294	PIK3CG'	27	7	20	0.000894555	0.0223454	0.0096		24174	Adra2b'	6	5	1	0.988852	0.109	0.999971		340156	MYLK4	14	10	4	0.00943763	0.0117	0.267465		506207	CCKAR'	2	0	2	0.0602994	1	0.0096		2548	GAA'	4	0.0532813
25672	Nr3c2'	6	9.47e-06		55244	SLC47A1'	2	0.336461		8711	TNK1'	10	0	10	0.0380058	1	0.00971		3354	HTR1E'	6	3	3	0.532125	0.11	0.852483		4780	NFE2L2	92	36	56	9e-15	0.0124	9.15e-18		538903	SIGMAR1'	2	0	2	0.0602994	1	0.0096		3690	ITGB3'	2	0.0572855
294673	Hexb'	6	9.47e-06		204851	HIPK1'	2	0.336461		22858	ICK'	9	0	9	0.0350218	1	0.00973		5300	PIN1'	3	3	0	0.936077	0.11	1		4352	MPL	3	3	0	0.046222	0.0134	1		540519	OPRK1'	2	0	2	0.0602994	1	0.0096		3781	KCNN2'	2	0.0572855
6787	NEK4'	15	9.5e-06		5468	PPARG'	4	0.339179		4312	MMP1'	12	0	12	0.0461174	1	0.0102		170572	HTR3C'	4	4	0	0.984093	0.111	1		6570	SLC18A1	3	3	0	0.046222	0.0134	1		781956	OPRD1'	2	0	2	0.0602994	1	0.0096		18669	Abcb1b'	2	0.0572855
2321	FLT1'	50	9.9e-06		136	ADORA2B'	2	0.345526		5129	CDK18'	5	0	5	0.024441	1	0.0102		200909	HTR3D'	4	4	0	0.984093	0.111	1		10392	NOD1	3	3	0	0.046222	0.0134	1		950199	gyrA'	2	0	2	0.0602994	1	0.0096		24360	Fabp1'	2	0.0572855
1723	DHODH'	12	1.01e-05		24922	Gabrb3'	2	0.354549		80351	TNKS2'	7	0	7	0.0305811	1	0.0103		285242	HTR3E'	4	4	0	0.984093	0.111	1		22173	Tyr	3	3	0	0.046222	0.0134	1		950391	parC'	2	0	2	0.0602994	1	0.0096		166614	DCLK2'	2	0.0572855
9263	STK17A'	23	1.02e-05		25450	Gabrb1'	2	0.354549		4803	NGF'	6	0	6	0.0287548	1	0.0108		774	CACNA1B'	3	2	1	0.56467	0.114	0.909012		57337	SENP7	3	3	0	0.046222	0.0134	1		12930543	gyrB'	2	0	2	0.0602994	1	0.0096		1586	CYP17A1'	2	0.06197
6197	RPS6KA3'	27	1.19e-05		25451	Gabrb2'	2	0.354549		8399	PLA2G10'	6	0	6	0.0287548	1	0.0108		3383	ICAM1'	2	2	0	0.797317	0.114	1		60450	Matk	3	3	0	0.046222	0.0134	1		12933138	gyrA'	2	0	2	0.0602994	1	0.0096		4851	NOTCH1'	2	0.06197
8476	CDC42BPA'	17	1.3e-05		29689	Gabrd'	2	0.354549		5291	PIK3CB'	21	3	18	0.0125259	0.443481	0.0109		4846	NOS3'	2	2	0	0.797317	0.114	1		5753	PTK6	18	14	4	0.0412939	0.0138	0.636021		100008815	PRKACA'	2	0	2	0.0602994	1	0.0096		6774	STAT3'	2	0.06197
200576	PIKFYVE'	8	1.37e-05		29709	Gabrg2'	2	0.354549		2260	FGFR1'	26	0	26	0.103576	1	0.011		25750	Maob'	2	2	0	0.797317	0.114	1		51284	TLR7	4	4	0	0.0628102	0.0139	1		100008951	ADORA2B'	2	0	2	0.0602994	1	0.0096		3480	IGF1R'	6	0.0629885
6416	MAP2K4'	25	1.43e-05		65187	Gabrq'	2	0.354549		200576	PIKFYVE'	4	0	4	0.0232807	1	0.0111		25432	Drd4'	4	4	0	0.985367	0.115	1		443530	HSD11K	4	4	0	0.0628102	0.0139	1		100328940	CCR1'	2	0	2	0.0602994	1	0.0096		3783	KCNN4'	2	0.0667798
23235	SIK2'	18	1.62e-05		65191	Gabre'	2	0.354549		9891	NUAK1'	9	0	9	0.0401291	1	0.0114		7184	HSP90B1'	12	3	9	0.0157811	0.115	0.0496755		613024	PGR	4	4	0	0.0628102	0.0139	1		100719401	Bzrap1'	2	0	2	0.0602994	1	0.0096		151306	GPBAR1'	2	0.0667798
2049	EPHB3'	12	1.66e-05		79211	Gabrg3'	2	0.354549		5293	PIK3CD'	25	3	22	0.020833	0.623335	0.0114		7015	TERT'	3	3	0	0.941199	0.115	1		6788	STK3	17	13	4	0.0324182	0.014	0.556207		5583	PRKCH'	15	2	13	0.681266	0.999685	0.00983		100624857	DRD2'	2	0.0667798
4851	NOTCH1'	12	1.66e-05		81658	Gabrp'	2	0.354549		2023	ENO1'	2	0	2	0.0175099	1	0.0114		5241	PGR'	21	3	18	5.29e-07	0.119	1.52e-06		8428	STK24	6	6	0	0.0983303	0.0141	1		1520	CTSS'	6	0	6	0.361651	1	0.0101		196	AHR'	2	0.0717092
18596	Pdgfrb'	20	1.67e-05		140674	Gabrg1'	2	0.354549		4507	MTAP'	2	0	2	0.0175099	1	0.0114		951475	HCVgp1'	5	2	3	0.184944	0.121	0.44091		11011	TLK2	6	6	0	0.0983303	0.0141	1		5584	PRKCI'	17	6	11	0.153033	0.823262	0.0103		1234	CCR5'	2	0.0717092
5613	PRKX'	16	1.93e-05		340156	MYLK4'	2	0.354549		145567	TTC7B'	2	0	2	0.0175099	1	0.0114		111	ADCY5'	4	2	2	0.359858	0.121	0.70546		5894	RAF1	29	19	10	0.00548659	0.0145	0.12816		9448	MAP4K4'	30	16	14	0.00574019	0.114117	0.0103		25101	Chrna3'	2	0.0717092
1196	CLK2'	31	1.94e-05		1025	CDK9'	4	0.356098		256281	NUDT14'	2	0	2	0.0175099	1	0.0114		57014	Htr3b'	4	2	2	0.359858	0.121	0.70546		249	ALPL	24	8	16	8.69e-11	0.0148	6.94e-11		351	APP'	25	11	14	0.0736907	0.599808	0.0103		29316	Adora2b'	2	0.0717092
6732	SRPK1'	22	2e-05		3028	HSD17B10'	4	0.361739		1196	CLK2'	18	0	18	0.0755762	1	0.0119		2911	GRM1'	2	2	0	0.814212	0.121	1		25154	Pgr	6	5	1	0.0283422	0.015	0.594982		2556	GABRA3'	11	4	7	0.0548598	0.57088	0.0106		1557	CYP2C19'	12	0.0739868
2350	FOLR2'	11	2.16e-05		896	CCND3'	2	0.363529		5602	MAPK10'	18	0	18	0.0755762	1	0.0119		3309	HSPA5'	2	2	0	0.814212	0.121	1		27330	RPS6KA6	19	11	8	0.000634444	0.0155	0.0138738		24813	Tat'	4	1	3	0.0327172	0.550698	0.0109		774	CACNA1B'	2	0.0767526
100533105	C8orf44-SGK3'	11	2.16e-05		5465	PPARA'	2	0.363529		2011	MARK2'	11	0	11	0.0500209	1	0.0122		3558	IL2'	2	2	0	0.814212	0.121	1		3984	LIMK1	10	10	0	0.203682	0.0171	1		4889	NPY5R'	3	0	3	0.126138	1	0.0109		6323	SCN1A'	2	0.0767526
801	CALM1'	18	2.19e-05		9641	IKBKE'	2	0.363529		18596	Pdgfrb'	11	0	11	0.0500209	1	0.0122		4842	NOS1'	2	2	0	0.814212	0.121	1		4088	SMAD3	29	23	6	0.11148	0.0171	0.862654		5727	PTCH1'	3	0	3	0.126138	1	0.0109		6328	SCN3A'	2	0.0767526
6093	ROCK1'	29	2.53e-05		5601	MAPK9'	5	0.363548		1019	CDK4'	24	1	23	0.0661527	0.968669	0.0127		7398	USP1'	2	2	0	0.814212	0.121	1		4139	MARK1	8	6	2	0.0169725	0.0172	0.359676		65156	Dhodh'	3	0	3	0.126138	1	0.0109		6817	SULT1A1'	2	0.0767526
238	ALK'	68	2.55e-05		3932	LCK'	7	0.374134		23043	TNIK'	13	0	13	0.0617507	1	0.0133		8317	CDC7'	2	2	0	0.814212	0.121	1		6733	SRPK2	8	6	2	0.0169725	0.0172	0.359676		7150	TOP1'	9	4	5	0.00915287	0.189048	0.0115		7150	TOP1'	2	0.0767526
122011	CSNK1A1L'	12	2.65e-05		1559	CYP2C9'	8	0.386365		9175	MAP3K13'	6	0	6	0.0352295	1	0.0134		537043	DRD3'	2	2	0	0.814212	0.121	1		6327	SCN2B	6	4	2	0.00513278	0.0188	0.129864		11835	Ar'	11	7	4	1.17e-05	0.000552163	0.0116		9201	DCLK1'	2	0.0767526
2645	GCK'	10	2.69e-05		25229	Chrm1'	8	0.386365		3643	INSR'	17	1	16	0.0427056	0.884026	0.0134		5091	PC'	3	1	2	0.0265137	0.126	0.0991001		100101555	CACNA1C	6	4	2	0.00513278	0.0188	0.129864		978	CDA'	4	0	4	0.209834	1	0.0116		24613	Oprd1'	2	0.0767526
51701	NLK'	16	2.7e-05		1455	CSNK1G2'	2	0.390169		91	ACVR1B'	13	3	10	0.00390968	0.100685	0.0146		80899	Slc21a4'	3	1	2	0.0265137	0.126	0.0991001		100135490	Cacna1c	6	4	2	0.00513278	0.0188	0.129864		55315	SLC29A3'	4	0	4	0.209834	1	0.0116		25103	Chrnb4'	2	0.0767526
65975	STK33'	24	2.72e-05		1459	CSNK2A2'	2	0.390169		973	CD79A'	3	0	3	0.0265137	1	0.0147		1085515	dfrA'	3	1	2	0.0265137	0.126	0.0991001		100720484	Cacna1f	6	4	2	0.00513278	0.0188	0.129864		222962	SLC29A4'	4	0	4	0.209834	1	0.0116		79247	Htr5b'	2	0.0767526
23604	DAPK2'	15	2.88e-05		8536	CAMK1'	2	0.390169		974	CD79B'	3	0	3	0.0265137	1	0.0147		1394	CRHR1'	2	1	1	0.143213	0.126	0.424641		100726255	Cacna1d	6	4	2	0.00513278	0.0188	0.129864		1544	CYP1A2'	66	30	36	0.420467	0.962231	0.0117		760	CA2'	5	0.0784873
3960	LGALS4'	14	2.96e-05		641	BLM'	8	0.393907		6506	SLC1A2'	3	0	3	0.0265137	1	0.0147		3067	HDC'	2	1	1	0.143213	0.126	0.424641		100734741	Cacna1s	6	4	2	0.00513278	0.0188	0.129864		7849	PAX8'	15	8	7	0.00209094	0.0520011	0.0119		1574	CYP3A'	4	0.0799395
5170	PDPK1'	21	3.06e-05		4221	MEN1'	4	0.395513		30849	PIK3R4'	3	0	3	0.0265137	1	0.0147		403761	KCNH2'	2	1	1	0.143213	0.126	0.424641		1119	CHKA	4	4	0	0.0818498	0.0188	1		23683	PRKD3'	52	30	22	0.00218714	0.0439032	0.0123		1578	CYP3AP1'	2	0.0819043
2444	FRK'	32	3.09e-05		4000	LMNA'	18	0.39568		81539	SLC38A1'	3	0	3	0.0265137	1	0.0147		22173	Tyr'	1	1	0	0.500099	0.126	1		2870	GRK6	4	4	0	0.0818498	0.0188	1		4154	MBNL1'	10	1	9	0.533163	0.99821	0.0128		3767	KCNJ11'	2	0.0819043
2339	FNTA'	9	3.09e-05		5999	RGS4'	7	0.402555		131890	GRK7'	9	0	9	0.0518023	1	0.0152		6300	MAPK12'	12	4	8	0.259872	0.126	0.513207		7867	MAPKAPK3	4	4	0	0.0818498	0.0188	1		27148	STK36'	9	3	6	0.0711885	0.629389	0.0131		11309	SLCO2B1'	2	0.0819043
47	ACLY'	8	3.11e-05		1574	CYP3A'	3	0.402627		8999	CDKL2'	8	0	8	0.0482129	1	0.0154		4282	MIF'	2	2	0	0.829836	0.129	1		23178	PASK	4	4	0	0.0818498	0.0188	1		801	CALM1'	14	7	7	0.00661406	0.124402	0.0132		64816	CYP3A43'	2	0.0819043
83805	Src'	8	3.11e-05		3091	HIF1A'	5	0.412743		47	ACLY'	4	0	4	0.0321739	1	0.0156		3156	HMGCR'	2	2	0	0.844265	0.136	1		29503	Slc22a2	4	4	0	0.0818498	0.0188	1		2555	GABRA2'	11	4	7	0.0702719	0.604681	0.0132		79424	CYP3AP2'	2	0.0819043
403426	PLAU'	8	3.11e-05		79915	ATAD5'	8	0.416544		24889	Cckar'	4	0	4	0.0321739	1	0.0156		3290	HSD11B1'	2	2	0	0.844265	0.136	1		5566	PRKACA	23	15	8	0.00690693	0.0192	0.127927		80351	TNKS2'	10	5	5	0.00374342	0.0846614	0.0134		80351	TNKS2'	2	0.0819043
8536	CAMK1'	19	3.33e-05		4233	MET'	5	0.417642		83805	Src'	4	0	4	0.0321739	1	0.0156		100144487	DRD1'	2	2	0	0.844265	0.136	1		8444	DYRK3	10	8	2	0.0439436	0.0199	0.610078		7124	TNF'	57	41	16	1.42e-10	1.4e-09	0.0135		537043	DRD3'	2	0.0819043
815	CAMK2A'	24	3.37e-05		9448	MAP4K4'	4	0.417883		403426	PLAU'	4	0	4	0.0321739	1	0.0156		3028	HSD17B10'	7	5	2	0.985377	0.137	0.999842		6725	SRMS	8	8	0	0.175286	0.0199	1		27330	RPS6KA6'	19	11	8	0.000634444	0.0155397	0.0139		3636621	NCE103'	2	0.0819043
50507	NOX4'	11	3.57e-05		1555	CYP2B6'	3	0.422557		50488	MINK1'	19	0	19	0.0997141	1	0.016		4321	MMP12'	14	2	12	4.41e-06	0.144	1.24e-05		6790	AURKA	27	24	3	0.330027	0.0205	0.995378		24230	Tspo'	6	2	4	0.0365035	0.467775	0.0142		4363	ABCC1'	2	0.0871593
597	BCL2A1'	6	3.74e-05		4353	MPO'	1	0.424206		7075	TIE1'	13	0	13	0.0732979	1	0.0164		407140	ADRA1B'	2	2	0	0.857573	0.144	1		4916	NTRK3	19	13	6	0.0141004	0.0207	0.235237		6833	ABCC8'	4	0	4	0.240173	1	0.0142		7465	WEE1'	2	0.0871593
10017	BCL2L10'	6	3.74e-05		9833	MELK'	2	0.424888		5027	P2RX7'	6	0	6	0.0425733	1	0.0165		539543	ADRA1D'	2	2	0	0.857573	0.144	1		6416	MAP2K4	17	13	4	0.0492591	0.0207	0.597293		8973	CHRNA6'	5	2	3	0.0104779	0.215116	0.0147		7941	PLA2G7'	2	0.0871593
23678	SGK3'	6	3.74e-05		3815	KIT'	7	0.426896		4638	MYLK'	11	0	11	0.0677629	1	0.0175		2914	GRM4'	1	1	0	0.554666	0.145	1		3645	INSRR	6	6	0	0.132761	0.0207	1		14073	Faah'	4	1	3	0.0464067	0.588928	0.0147		247	ALOX15B'	4	0.0874708
24835	Tnf'	6	3.74e-05		3791	KDR'	12	0.428326		16590	Kit'	7	0	7	0.0501108	1	0.0178		5728	PTEN'	1	1	0	0.554666	0.145	1		5568	PRKACG	14	9	5	0.00548096	0.0211	0.101105		6783	SULT1E1'	3	0	3	0.159381	1	0.0147		23435	TARDBP'	4	0.0874708
26750	RPS6KC1'	6	3.74e-05		5292	PIM1'	4	0.428999		27148	STK36'	8	0	8	0.0551385	1	0.018		396449	RTBDN'	1	1	0	0.554666	0.145	1		7498	XDH	12	11	1	0.16817	0.0216	0.96509		1133	CHRM5'	18	4	14	0.649118	0.9981	0.0148		1558	CYP2C8'	6	0.0881054
29904	EEF2K'	6	3.74e-05		3643	INSR'	3	0.429152		5292	PIM1'	25	5	20	0.00913999	0.179661	0.0192		6714	SRC'	75	11	64	3.16e-08	0.147	3.78e-08		2242	FES	9	9	0	0.225077	0.0238	1		5587	PRKD1'	28	12	16	0.170801	0.78186	0.015		5965	RECQL'	4	0.0900552
65267	WNK3'	6	3.74e-05		24947	Gabra3'	2	0.433409		28996	HIPK2'	13	0	13	0.0861597	1	0.02		25590	Chrna4'	3	2	1	0.68372	0.151	0.942646		4593	MUSK	15	11	4	0.0330561	0.0239	0.433167		5590	PRKCZ'	19	8	11	0.0977154	0.633162	0.0158		776	CACNA1D'	2	0.0925122
65268	WNK2'	6	3.74e-05		29707	Gabra5'	2	0.433409		10110	SGK2'	7	1	6	0.0169575	0.41563	0.0201		15558	Htr2a'	4	3	1	0.916592	0.155	0.996415		9971	NR1H4	23	11	12	2.41e-05	0.0239	0.000143029		5142	PDE4B'	12	5	7	0.0452691	0.440039	0.0162		1786	DNMT1'	2	0.0925122
280960	XDH'	6	3.74e-05		29708	Gabra6'	2	0.433409		6778	STAT6'	10	2	8	0.00983334	0.207123	0.0208		54239	Chrnb2'	3	2	1	0.704369	0.159	0.947703		5979	RET	29	25	4	0.311643	0.024	0.989634		79915	ATAD5'	65	41	24	6.44e-05	0.00121015	0.0164		3290	HSD11B1'	2	0.0925122
5894	RAF1'	33	4.01e-05		140675	Gabra4'	2	0.433409		412	STS'	4	0	4	0.0427988	1	0.0211		29994	BAZ2B'	3	3	0	0.972855	0.16	1		25096	Pld1	3	2	1	0.00575647	0.0252	0.147361		6582	SLC22A2'	9	3	6	0.0922473	0.664673	0.0166		3576	CXCL8'	2	0.0925122
8767	RIPK2'	25	4.14e-05		2717	GLA'	1	0.438485		7867	MAPKAPK3'	4	0	4	0.0427988	1	0.0211		4088	SMAD3'	12	6	6	0.959578	0.16	0.9973		100533247	LOC100533247	3	2	1	0.00575647	0.0252	0.147361		79934	ADCK4'	7	3	4	0.0147574	0.227872	0.0171		855242	ERG2'	2	0.0925122
7075	TIE1'	23	4.15e-05		27330	RPS6KA6'	2	0.441861		50508	NOX3'	4	0	4	0.0427988	1	0.0211		3417	IDH1'	22	6	16	0.231662	0.163	0.416395		2539	G6PD	2	2	0	0.0602994	0.0252	1		208	AKT2'	48	35	13	2.18e-10	1.7e-09	0.0172		100144487	DRD1'	2	0.0925122
1017	CDK2'	51	4.29e-05		6850	SYK'	3	0.442258		281038	CASR'	3	0	3	0.04036	1	0.0228		3611	ILK'	2	1	1	0.225594	0.164	0.521485		6002	RGS12	2	2	0	0.0602994	0.0252	1		14397	Gabra4'	2	0	2	0.10263	1	0.0173		8900	CCNA1'	4	0.0953328
8658	TNKS'	10	4.65e-05		5579	PRKCB'	4	0.445567		8621	CDK13'	6	0	6	0.0599576	1	0.0241		2916	GRM6'	1	1	0	0.603281	0.164	1		6392	SDHD	2	2	0	0.0602994	0.0252	1		14403	Gabrd'	2	0	2	0.10263	1	0.0173		142	PARP1'	2	0.0979581
5566	PRKACA'	27	4.76e-05		289606	Gabra2'	2	0.450244		83732	RIOK1'	7	0	7	0.0667055	1	0.0246		8824	CES2'	1	1	0	0.603281	0.164	1		7251	TSG101	2	2	0	0.0602994	0.0252	1		5578	PRKCA'	26	10	16	0.328729	0.925221	0.0174		316	AOX1'	2	0.0979581
51053	GMNN'	146	5.04e-05		4067	LYN'	4	0.451058		5608	MAP2K6'	10	0	10	0.0899173	1	0.0266		15561	Htr3a'	4	2	2	0.511216	0.167	0.803628		12169	Bmx	2	2	0	0.0602994	0.0252	1		5144	PDE4D'	14	7	7	0.0111662	0.155694	0.0179		894	CCND2'	2	0.0979581
1021	CDK6'	16	5.05e-05		57396	CLK4'	4	0.456532		51776	ZAK'	10	0	10	0.0899173	1	0.0266		836	CASP3'	7	3	4	0.582785	0.171	0.833136		14255	Flt3	2	2	0	0.0602994	0.0252	1		5600	MAPK11'	21	11	10	0.0111453	0.145474	0.0181		24239	Cacna1c'	2	0.0979581
57396	CLK4'	35	5.42e-05		3551	IKBKB'	2	0.458555		650	BMP2'	2	0	2	0.040602	1	0.0269		4780	NFE2L2'	43	9	34	0.0226382	0.172	0.0466277		15552	Htr1d	2	2	0	0.0602994	0.0252	1		1066	CES1'	4	1	3	0.0628102	0.623908	0.0191		5290	PIK3CA'	6	0.103448
166614	DCLK2'	11	5.71e-05		29705	Gabra1'	2	0.458555		4141	MARS'	2	0	2	0.040602	1	0.0269		641	BLM'	15	9	6	0.999707	0.172	0.999999		17096	Lyn	2	2	0	0.0602994	0.0252	1		2833	CXCR3'	3	0	3	0.194914	1	0.0191		779	CACNA1S'	2	0.103492
4217	MAP3K5'	9	5.72e-05		3571199	ska'	2	0.458555		12765	Cxcr2'	2	0	2	0.040602	1	0.0269		5603	MAPK13'	18	5	13	0.229782	0.172	0.410188		20779	Src	2	2	0	0.0602994	0.0252	1		6608	SMO'	3	0	3	0.194914	1	0.0191		6331	SCN5A'	2	0.103492
4331	MNAT1'	9	5.72e-05		1234	CCR5'	1	0.465993		18761	Prkcq'	2	0	2	0.040602	1	0.0269		5980	REV3L'	2	2	0	0.901013	0.175	1		23752	TSSK1A	2	2	0	0.0602994	0.0252	1		10587	TXNRD2'	3	0	3	0.194914	1	0.0191		24890	Esr1'	2	0.103492
508809	DHFR'	9	5.72e-05		57172	CAMK1G'	1	0.465993		23752	TSSK1A'	2	0	2	0.040602	1	0.0269		5999	RGS4'	28	8	20	0.471183	0.176	0.691519		24337	Erbb2	2	2	0	0.0602994	0.0252	1		319757	Smo'	3	0	3	0.194914	1	0.0191		890	CCNA2'	4	0.103516
27102	EIF2AK1'	7	5.99e-05		1452	CSNK1A1'	2	0.466793		56637	Gsk3b'	2	0	2	0.040602	1	0.0269		10919	EHMT2'	29	18	11	1	0.177	1		29516	Pde3b	2	2	0	0.0602994	0.0252	1		2931	GSK3A'	38	27	11	2.39e-08	2.75e-07	0.0193		2931	GSK3A'	4	0.106313
4293	MAP3K9'	14	6.05e-05		5170	PDPK1'	2	0.466793		81771	Rps6ka1'	2	0	2	0.040602	1	0.0269		5292	PIM1'	25	5	20	0.00913999	0.18	0.0192138		50678	Pde3a	2	2	0	0.0602994	0.0252	1		4137	MAPT'	47	23	24	0.157811	0.704037	0.0197		10951	CBX1'	4	0.109144
6300	MAPK12'	25	6.15e-05		6309	SC5D'	2	0.466793		140668	Abcc3'	2	0	2	0.040602	1	0.0269		5095	PCCA'	3	1	2	0.0767136	0.182	0.193171		63993	Slc5a7	2	2	0	0.0602994	0.0252	1		3782	KCNN3'	9	5	4	0.00144169	0.028695	0.0203		415116	PIM3'	4	0.109144
5607	MAP2K5'	29	6.16e-05		2064	ERBB2'	6	0.473377		171384	Trpm8'	2	0	2	0.040602	1	0.0269		5096	PCCB'	3	1	2	0.0767136	0.182	0.193171		79813	EHMT1	2	2	0	0.0602994	0.0252	1		10951	CBX1'	19	8	11	0.129062	0.676561	0.0205		891	CCNB1'	6	0.111611
16590	Kit'	13	6.3e-05		9149	DYRK1B'	2	0.474956		288227	Bace2'	2	0	2	0.040602	1	0.0269		4889	NPY5R'	2	1	1	0.268052	0.182	0.563615		110147	Ehmt2	2	2	0	0.0602994	0.0252	1		134	ADORA1'	14	5	9	0.186511	0.804049	0.0206		9133	CCNB2'	6	0.111611
2870	GRK6'	8	6.4e-05		29290	Adora1'	2	0.474956		700407	IL8RB'	2	0	2	0.040602	1	0.0269		51311	TLR8'	2	1	1	0.268052	0.182	0.563615		140803	TRPM6	2	2	0	0.0602994	0.0252	1		1136	CHRNA3'	8	2	6	0.211168	0.87675	0.0208		85417	CCNB3'	6	0.111611
6046	BRD2'	8	6.4e-05		2261	FGFR3'	5	0.480493		12930180	metG'	2	0	2	0.040602	1	0.0269		338442	HCAR2'	2	1	1	0.268052	0.182	0.563615		12931458	dld	2	2	0	0.0602994	0.0252	1		135	ADORA2A'	16	7	9	0.0777178	0.519997	0.0222		5311	PKD2'	2	0.114806
7867	MAPKAPK3'	8	6.4e-05		6256	RXRA'	2	0.491053		100008815	PRKACA'	2	0	2	0.040602	1	0.0269		24414	Grm1'	1	1	0	0.646591	0.182	1		13319491	RVBD_2763c	2	2	0	0.0602994	0.0252	1		641	BLM'	42	19	23	0.323343	0.88941	0.023		22875	ENPP4'	2	0.114806
8019	BRD3'	8	6.4e-05		102800317	CSNK1E'	2	0.491053		8780	RIOK3'	7	0	7	0.0761054	1	0.0285		100033901	BCHE'	2	2	0	0.917767	0.191	1		100009247	PDE4A	2	2	0	0.0602994	0.0252	1		1081	CGA'	12	6	6	0.0133607	0.15838	0.0231		1559	CYP2C9'	8	0.117531
5467	PPARD'	21	7.76e-05		11309	SLCO2B1'	1	0.492156		595	CCND1'	19	0	19	0.153005	1	0.0286		1814	DRD3'	8	7	1	0.999962	0.192	1		100037716	ATP2A1	2	2	0	0.0602994	0.0252	1		6573	SLC19A1'	15	10	5	1.71e-05	0.000317861	0.0232		281125	DRD1'	2	0.120576
8428	STK24'	11	8.86e-05		2534	FYN'	4	0.504881		1859	DYRK1A'	19	0	19	0.153005	1	0.0286		29412	Adra1a'	8	6	2	0.999211	0.193	0.999998		100135647	Cftr	2	2	0	0.0602994	0.0252	1		6331	SCN5A'	7	2	5	0.138968	0.757514	0.0232		672	BRCA1'	2	0.126417
10494	STK25'	11	8.86e-05		1719	DHFR'	2	0.506836		2580	GAK'	14	0	14	0.127838	1	0.0307		147	ADRA1B'	8	6	2	0.999326	0.2	0.999999		100144322	CACH2C	2	2	0	0.0602994	0.0252	1		1455	CSNK1G2'	22	15	7	4.5e-06	6.77e-05	0.0237		8912	CACNA1H'	2	0.126417
30811	HUNK'	11	8.86e-05		140	ADORA3'	4	0.510139		695	BTK'	15	0	15	0.138949	1	0.0321		54106	TLR9'	2	1	1	0.31047	0.2	0.602039		7272	TTK	18	12	6	0.0130722	0.0257	0.185758		2444	FRK'	27	15	12	0.00863047	0.0968743	0.0238		25601	Oprm1'	2	0.126417
3783750	LMP1'	11	8.86e-05		5581	PRKCE'	5	0.5134		55589	BMP2K'	9	0	9	0.0991794	1	0.0325		29509	Slc22a6'	1	1	0	0.685176	0.2	1		9252	RPS6KA5	14	12	2	0.140007	0.0257	0.898654		3061	HCRTR1'	4	0	4	0.335581	1	0.0239		5291	PIK3CB'	4	0.129882
147746	HIPK4'	25	8.99e-05		25290	Alox5'	2	0.514608		6772	STAT1'	3	0	3	0.0571585	1	0.0328		9134	CCNE2'	5	3	2	0.899258	0.205	0.988102		6097	RORC	11	11	0	0.296474	0.0265	1		83817	Ache'	4	0	4	0.335581	1	0.0239		762	CA4'	3	0.130202
2194	FASN'	12	9.22e-05		4297	KMT2A'	4	0.515371		2868	GRK4'	7	0	7	0.0862408	1	0.0329		6778	STAT6'	10	2	8	0.00983334	0.207	0.0207866		100009114	ALOX15	10	9	1	0.14452	0.0268	0.926327		3549	IHH'	3	0	3	0.232135	1	0.0241		79915	ATAD5'	8	0.131868
5753	PTK6'	24	9.3e-05		7272	TTK'	2	0.544875		11113	CIT'	10	0	10	0.107442	1	0.033		1137	CHRNA4'	3	2	1	0.807007	0.207	0.969949		3725	JUN	18	7	11	6.12e-07	0.0279	1.47e-06		3991	LIPE'	3	0	3	0.232135	1	0.0241		775	CACNA1C'	2	0.132323
4914	NTRK1'	32	9.42e-05		5261	PHKG2'	2	0.566699		26524	LATS2'	6	0	6	0.0809961	1	0.0338		1141	CHRNB2'	3	2	1	0.807007	0.207	0.969949		3780	KCNN1	7	5	2	0.0193251	0.0287	0.282376		6469	SHH'	3	0	3	0.232135	1	0.0241		1143	CHRNB4'	2	0.132323
3055	HCK'	27	9.76e-05		28996	HIPK2'	2	0.566699		3055	HCK'	17	2	15	0.0541937	0.648537	0.0346		7421	VDR'	3	3	0	0.987868	0.21	1		3782	KCNN3	9	5	4	0.00144169	0.0287	0.0202996		9388	LIPG'	3	0	3	0.232135	1	0.0241		4170	MCL1'	2	0.132323
351	APP'	33	0.0001		134	ADORA1'	2	0.573804		102800317	CSNK1E'	11	0	11	0.123304	1	0.0362		2099	ESR1'	10	6	4	0.996507	0.214	0.999943		140609	NEK7	5	5	0	0.143235	0.0287	1		12801	Cnr1'	3	0	3	0.232135	1	0.0241		10733	PLK4'	4	0.13297
100462812	FGFR3P1'	15	0.000104		2051	EPHB6'	2	0.573804		1436	CSF1R'	24	1	23	0.154395	0.978673	0.037		6311	ATXN2'	11	5	6	0.931103	0.214	0.989924		102800317	CSNK1E	17	11	6	0.0103547	0.0292	0.134091		50846	DHH'	3	0	3	0.232135	1	0.0241		3553	IL1B'	2	0.138291
3074	HEXB'	6	0.000109		135	ADORA2A'	2	0.580825		5063	PAK3'	7	0	7	0.097105	1	0.0377		71934	Car13'	4	2	2	0.64406	0.215	0.871586		2321	FLT1	35	27	8	0.169586	0.0316	0.869419		497756	Si'	3	0	3	0.232135	1	0.0241		1080	CFTR'	2	0.144317
17161	Maoa'	6	0.000109		3274	HRH2'	2	0.580825		84254	CAMKK1'	7	0	7	0.097105	1	0.0377		2078	ERG'	3	2	1	0.820822	0.215	0.9726		25149	Esr2	4	4	0	0.127195	0.0317	1		1512	CTSH'	2	0	2	0.150576	1	0.0269		407139	ADRA2C'	2	0.144317
4201816	CPF_0985'	6	0.000109		5747	PTK2'	4	0.580852		440275	EIF2AK4'	7	0	7	0.097105	1	0.0377		5649109	DHFR-TS'	3	1	2	0.123037	0.218	0.260485		79858	NEK11	4	4	0	0.127195	0.0317	1		1728	NQO1'	2	0	2	0.150576	1	0.0269		516422	ADRA2B'	2	0.144317
4204180	CPR_0877'	6	0.000109		1195	CLK1'	2	0.58776		102724428	LOC102724428'	7	0	7	0.097105	1	0.0377		5754	PTK7'	2	1	1	0.35235	0.218	0.637081		100009094	PGR	4	4	0	0.127195	0.0317	1		2900	GRIK4'	2	0	2	0.150576	1	0.0269		100135548	Htr4'	2	0.144317
4921	DDR2'	22	0.000118		4916	NTRK3'	2	0.58776		2444	FRK'	17	0	17	0.184478	1	0.0415		51284	TLR7'	2	1	1	0.35235	0.218	0.637081		8767	RIPK2	20	13	7	0.0133257	0.0321	0.153676		4830	NME1'	2	0	2	0.150576	1	0.0269		101902575	ADRA2C'	2	0.144317
1559	CYP2C9'	57	0.000125		3702	ITK'	2	0.608054		780	DDR1'	14	0	14	0.162851	1	0.0421		1066	CES1'	1	1	0	0.719551	0.218	1		672	BRCA1	9	7	2	0.0534078	0.0321	0.551111		4831	NME2'	2	0	2	0.150576	1	0.0269		13489	Drd2'	2	0.150397
5562	PRKAA1'	19	0.000145		1613	DAPK3'	2	0.614648		23604	DAPK2'	7	0	7	0.108686	1	0.043		5915	RARB'	1	1	0	0.719551	0.218	1		4638	MYLK	15	10	5	0.0171831	0.033	0.19827		6337	SCNN1A'	2	0	2	0.150576	1	0.0269		25689	Htr5a'	2	0.150397
79915	ATAD5'	58	0.000147		1557	CYP2C19'	10	0.617253		2322	FLT3'	35	3	32	0.143157	0.928168	0.043		7157	TP53'	11	5	6	0.937972	0.222	0.99108		8576	STK16	10	8	2	0.0756542	0.0334	0.662954		6338	SCNN1B'	2	0	2	0.150576	1	0.0269		1571	CYP2E1'	2	0.156527
27148	STK36'	14	0.000158		3656265	Tb927.3.3270'	6	0.627408		9263	STK17A'	12	1	11	0.0807779	0.782271	0.0435		1544	CYP1A2'	35	13	22	0.995622	0.227	0.999765		1454	CSNK1E	11	5	6	0.000104035	0.0346	0.000746835		6339	SCNN1D'	2	0	2	0.150576	1	0.0269		100462812	FGFR3P1'	2	0.156527
7301	TYRO3'	17	0.000169		22858	ICK'	1	0.633694		55351	STK32B'	4	0	4	0.0849869	1	0.0441		4000	LMNA'	42	18	24	0.999994	0.23	1		15499	Hsf1	5	5	0	0.165876	0.0346	1		6340	SCNN1G'	2	0	2	0.150576	1	0.0269		1136	CHRNA3'	2	0.162703
23410	SIRT3'	5	0.000176		351	APP'	3	0.641168		7535	ZAP70'	10	0	10	0.137109	1	0.0445		2534	FYN'	28	5	23	0.00503235	0.234	0.00811139		2740	GLP1R	41	25	16	0.00573046	0.0351	0.0533019		23491	CES3'	2	0	2	0.150576	1	0.0269		13361	Dhfr'	2	0.162703
10461	MERTK'	19	0.000181		6197	RPS6KA3'	2	0.646346		367	AR'	23	3	20	0.0684489	0.637176	0.0445		5150	PDE7A'	4	1	3	0.0427988	0.235	0.0912721		9263	STK17A	14	11	3	0.0921102	0.0352	0.695522		24653	Pla2g4a'	2	0	2	0.150576	1	0.0269		3716	JAK1'	4	0.168817
3645	INSRR'	11	0.000197		147746	HIPK4'	2	0.646346		4790	NFKB1'	31	3	28	0.119873	0.871474	0.0446		27115	PDE7B'	4	1	3	0.0427988	0.235	0.0912721		80122	MAP3K19	18	15	3	0.190771	0.0359	0.909042		51716	CES1P1'	2	0	2	0.150576	1	0.0269		26013	L3MBTL1'	2	0.168923
8621	CDK13'	11	0.000197		2580	GAK'	2	0.652432		12748	Clk2'	3	0	3	0.0767136	1	0.0448		5651987	PTR1'	3	1	2	0.149203	0.235	0.294359		6622	SNCA	12	9	3	0.0580122	0.0373	0.515543		221223	CES5A'	2	0	2	0.150576	1	0.0269		3656265	Tb927.3.3270'	7	0.17377
9113	LATS1'	11	0.000197		43	ACHE'	2	0.658436		12750	Clk4'	3	0	3	0.0767136	1	0.0448		6610	SMPD2'	2	1	1	0.393306	0.235	0.669041		682930	Cacna1s	6	4	2	0.0158432	0.0396	0.185278		281958	OPRM1'	2	0	2	0.150576	1	0.0269		7297	TYK2'	4	0.175673
466	ATF1'	4	0.000199		613	BCR'	2	0.658436		16452	Jak2'	3	0	3	0.0767136	1	0.0448		155871	tat'	2	1	1	0.393306	0.235	0.669041		4217	MAP3K5	4	4	0	0.153058	0.0396	1		1719	DHFR'	22	14	8	0.000180467	0.00244176	0.0272		5294	PIK3CG'	4	0.179137
676	BRDT'	4	0.000199		1017	CDK2'	5	0.680902		16453	Jak3'	3	0	3	0.0767136	1	0.0448		898	CCNE1'	5	3	2	0.933099	0.24	0.992662		7444	VRK2	4	4	0	0.153058	0.0396	1		23396	PIP5K1C'	7	3	4	0.0312471	0.298995	0.0278		282135	ADRA2A'	2	0.181479
6675	UAP1'	4	0.000199		6606	SMN1'	7	0.684487		100727842	Adora2b'	3	0	3	0.0767136	1	0.0448		1081	CGA'	3	2	1	0.857299	0.24	0.979232		23617	TSSK2	4	4	0	0.153058	0.0396	1		1456	CSNK1G3'	17	11	6	0.000106547	0.00149207	0.0282		1147	CHUK'	4	0.186132
14312	Brd2'	4	0.000199		3654	IRAK1'	2	0.692724		1901	S1PR1'	6	0	6	0.105636	1	0.0456		2744	GLS'	2	2	0	0.953402	0.24	1		100135514	Cysltr1	4	4	0	0.153058	0.0396	1		5260	PHKG1'	12	5	7	0.0901553	0.539764	0.0282		12932283	ampC'	4	0.193215
23774	BRD1'	4	0.000199		387129	NPSR1'	2	0.692724		9262	STK17B'	6	0	6	0.105636	1	0.0456		282134	ADRA1A'	2	2	0	0.953402	0.24	1		545	ATR	3	3	0	0.126138	0.041	1		9578	CDC42BPB'	7	2	5	0.17474	0.787392	0.0294		25369	Adora2a'	2	0.194168
29261	Tyms'	4	0.000199		239	ALOX12'	1	0.700454		83942	TSSK1B'	6	0	6	0.105636	1	0.0456		58819	Txnrd1'	24	11	13	0.999679	0.246	0.999996		16452	Jak2	3	3	0	0.126138	0.041	1		10038	PARP2'	3	0	3	0.270483	1	0.0298		25825	BACE2'	2	0.194168
64550	Top1'	4	0.000199		9682	KDM4A'	1	0.700454		4780	NFE2L2'	43	9	34	0.0226382	0.171572	0.0466		5916	RARG'	1	1	0	0.777455	0.252	1		3781	KCNN2	7	5	2	0.0312471	0.0412	0.321298		2554	GABRA1'	11	4	7	0.170725	0.735299	0.0307		1859	DYRK1A'	4	0.200382
67473	Slc47a1'	4	0.000199		1022	CDK7'	2	0.703507		1723	DHODH'	8	3	5	0.00280835	0.012888	0.0467		407136	HTR1D'	2	2	0	0.96157	0.256	1		4758	NEU1	7	5	2	0.0312471	0.0412	0.321298		2348	FOLR1'	11	7	4	0.000250491	0.00349435	0.0321		7849	PAX8'	2	0.200554
223770	Brd1'	4	0.000199		8900	CCNA1'	2	0.703507		13315991	RVBD_0014c'	5	0	5	0.0987811	1	0.0467		151	ADRA2B'	11	7	4	0.999809	0.263	0.999999		4759	NEU2	7	5	2	0.0312471	0.0412	0.321298		3783750	LMP1'	11	7	4	0.000250491	0.00349435	0.0321		84580	Hdac5'	2	0.200554
398105	incenp-a'	4	0.000199		3055	HCK'	2	0.708779		3939	LDHA'	2	0	2	0.0703509	1	0.0473		6532	SLC6A4'	8	6	2	0.999855	0.268	1		10825	NEU3	7	5	2	0.0312471	0.0412	0.321298		2030	SLC29A1'	4	0	4	0.400259	1	0.0321		287609	Bzrap1'	2	0.200554
398457	aurkb-a'	4	0.000199		9429	ABCG2'	2	0.713973		7423	VEGFB'	2	0	2	0.0703509	1	0.0473		5468	PPARG'	13	4	9	0.568197	0.269	0.739737		60489	APOBEC3G	6	5	1	0.08313	0.0412	0.689591		3656265	Tb927.3.3270'	34	13	21	0.667234	0.990141	0.0336		407137	HTR1A'	2	0.200554
398822	incenp-b'	4	0.000199		238	ALK'	7	0.714698		2241	FER'	10	0	10	0.147868	1	0.0488		1646	AKR1C2'	1	1	0	0.801759	0.269	1		166614	DCLK2	5	5	0	0.189818	0.0412	1		1131	CHRM3'	17	3	14	0.870074	0.999879	0.0336		351	APP'	4	0.203995
887777	dfrA'	4	0.000199		890	CCNA2'	2	0.719089		2043	EPHA4'	9	0	9	0.141142	1	0.0497		116444	GRIN3B'	2	2	0	0.971298	0.281	1		3654	IRAK1	15	14	1	0.361297	0.0413	0.994014		5582	PRKCG'	19	8	11	0.21827	0.761947	0.0349		239	ALOX12'	2	0.206965
1091594	dfrA'	4	0.000199		54737	MPHOSPH8'	2	0.719089		7184	HSP90B1'	12	3	9	0.0157811	0.114623	0.0497		24296	Cyp1a1'	3	1	2	0.235957	0.285	0.393751		4140	MARK3	12	8	4	0.0221458	0.042	0.210867		58819	Txnrd1'	60	31	29	0.210611	0.706511	0.0358		3326	HSP90AB1'	2	0.206965
2718383	dfrA'	4	0.000199		673	BRAF'	2	0.724129		53944	CSNK1G1'	8	0	8	0.132423	1	0.0498		508809	DHFR'	3	1	2	0.235957	0.285	0.393751		6885	MAP3K7	17	11	6	0.0178525	0.0421	0.162721		1515	CTSV'	3	0	3	0.309443	1	0.0362		13649	Egfr'	2	0.206965
4550648	dfrA'	4	0.000199		80122	MAP3K19'	2	0.729091		2066	ERBB4'	20	3	17	0.0584168	0.51137	0.0504		8517	IKBKG'	2	1	1	0.508025	0.285	0.749012		23683	PRKD3	52	30	22	0.00218714	0.0439	0.0122727		7296	TXNRD1'	3	0	3	0.309443	1	0.0362		18595	Pdgfra'	2	0.206965
4699078	dfrA'	4	0.000199		51053	GMNN'	19	0.732904		6416	MAP2K4'	12	0	12	0.17798	1	0.0538		24626	Pde4b'	2	1	1	0.508025	0.285	0.749012		3551	IKBKB	11	10	1	0.246249	0.044	0.963176		392360	CTSL3P'	3	0	3	0.309443	1	0.0362		55244	SLC47A1'	2	0.206965
5212317	dfrA'	4	0.000199		5580	PRKCD'	4	0.736332		1760	DMPK'	7	0	7	0.133928	1	0.0548		24627	Pde4d'	2	1	1	0.508025	0.285	0.749012		147746	HIPK4	16	13	3	0.166887	0.044	0.843368		1147	CHUK'	43	31	12	5.47e-08	2.36e-07	0.0366		281126	DRD2'	2	0.206965
6226217	dfrA'	4	0.000199		12932805	nfo'	2	0.73879		6011	GRK1'	7	0	7	0.133928	1	0.0548		25638	Pde4a'	2	1	1	0.508025	0.285	0.749012		5337	PLD1	3	2	1	0.0145004	0.0444	0.191493		3783	KCNN4'	9	5	4	0.00535396	0.0564297	0.0367		6531	SLC6A3'	4	0.211278
9221804	DHFR-TS'	4	0.000199		8445	DYRK2'	1	0.755074		26576	SRPK3'	7	0	7	0.133928	1	0.0548		290646	Pde4c'	2	1	1	0.508025	0.285	0.749012		5338	PLD2	3	2	1	0.0145004	0.0444	0.191493		287609	Bzrap1'	8	2	6	0.331914	0.919445	0.0373		136	ADORA2B'	2	0.213398
8900	CCNA1'	26	0.000204		5159	PDGFRB'	5	0.760757		5058	PAK1'	6	0	6	0.133697	1	0.0597		8877	SPHK1'	1	1	0	0.82341	0.285	1		23646	PLD3	3	2	1	0.0145004	0.0444	0.191493		784	CACNB3'	4	2	2	0.00739056	0.0933488	0.0381		5347	PLK1'	2	0.213398
5594	MAPK1'	54	0.000216		22848	AAK1'	1	0.761163		1022	CDK7'	14	0	14	0.212754	1	0.0601		246	ALOX15'	3	3	0	0.996373	0.287	1		122618	PLD4	3	2	1	0.0145004	0.0444	0.191493		785	CACNB4'	4	2	2	0.00739056	0.0933488	0.0381		100009114	ALOX15'	2	0.213398
5702	PSMC3'	8	0.000216		2263	FGFR2'	2	0.766127		29110	TBK1'	9	0	9	0.16504	1	0.0602		24409	Grin2a'	2	2	0	0.973976	0.289	1		200150	PLD5	3	2	1	0.0145004	0.0444	0.191493		6583	SLC22A4'	4	2	2	0.00739056	0.0933488	0.0381		5142	PDE4B'	2	0.219849
5705	PSMC5'	8	0.000216		5602	MAPK10'	2	0.766127		3614	IMPDH1'	5	1	4	0.0397428	0.316437	0.065		24412	Grin2d'	2	2	0	0.973976	0.289	1		201164	PLD6	3	2	1	0.0145004	0.0444	0.191493		973	CD79A'	2	0	2	0.201864	1	0.0381		6326	SCN2A'	2	0.219849
5707	PSMD1'	8	0.000216		10733	PLK4'	2	0.766127		3615	IMPDH2'	5	1	4	0.0397428	0.316437	0.065		170796	Grin3b'	2	2	0	0.973976	0.289	1		320	APBA1	2	2	0	0.10263	0.0444	1		974	CD79B'	2	0	2	0.201864	1	0.0381		25324	Htr4'	2	0.219849
5708	PSMD2'	8	0.000216		5742	PTGS1'	2	0.770434		7253	TSHR'	23	3	20	0.100685	0.668078	0.0654		191573	Grin3a'	2	2	0	0.973976	0.289	1		11648	Akp3	2	2	0	0.10263	0.0444	1		1145	CHRNE'	2	0	2	0.201864	1	0.0381		100051593	FTL'	2	0.219849
5709	PSMD3'	8	0.000216		155348	gag-pol'	2	0.774672		6462	SHBG'	6	0	6	0.148922	1	0.0676		148	ADRA1A'	8	6	2	0.999912	0.291	1		12978	Csf1r	2	2	0	0.10263	0.0444	1		1385	CREB1'	2	0	2	0.201864	1	0.0381		152	ADRA2C'	6	0.22034
5710	PSMD4'	8	0.000216		5743	PTGS2'	2	0.782943		1445	CSK'	8	0	8	0.170968	1	0.0677		5429	POLH'	2	2	0	0.976413	0.297	1		16187	Il3	2	2	0	0.10263	0.0444	1		1536	CYBB'	2	0	2	0.201864	1	0.0381		1017	CDK2'	6	0.22034
5713	PSMD7'	8	0.000216		5583	PRKCH'	2	0.794851		649	BMP1'	2	0	2	0.105031	1	0.0717		5747	PTK2'	37	5	32	3.99e-05	0.298	3.33e-05		19882	Mst1r	2	2	0	0.10263	0.0444	1		2697	GJA1'	2	0	2	0.201864	1	0.0381		896	CCND3'	2	0.226317
5714	PSMD8'	8	0.000216		3716	JAK1'	2	0.80983		1232	CCR3'	2	0	2	0.105031	1	0.0717		3320	HSP90AA1'	12	3	9	0.259872	0.299	0.370454		19886	Ros1	2	2	0	0.10263	0.0444	1		2898	GRIK2'	2	0	2	0.201864	1	0.0381		1551	CYP3A7'	2	0.226317
5717	PSMD11'	8	0.000216		50488	MINK1'	2	0.81342		4830	NME1'	2	0	2	0.105031	1	0.0717		24922	Gabrb3'	2	2	0	0.978628	0.306	1		21846	Tie1	2	2	0	0.10263	0.0444	1		2899	GRIK3'	2	0	2	0.201864	1	0.0381		11238	CA5B'	2	0.226317
5719	PSMD13'	8	0.000216		2932	GSK3B'	3	0.813638		4831	NME2'	2	0	2	0.105031	1	0.0717		25450	Gabrb1'	2	2	0	0.978628	0.306	1		22637	Zap70	2	2	0	0.10263	0.0444	1		5105	PCK1'	2	0	2	0.201864	1	0.0381		55775	TDP1'	6	0.228803
23476	BRD4'	8	0.000216		6790	AURKA'	3	0.816643		5537	PPP6C'	2	0	2	0.105031	1	0.0717		25451	Gabrb2'	2	2	0	0.978628	0.306	1		26054	SENP6	2	2	0	0.10263	0.0444	1		5106	PCK2'	2	0	2	0.201864	1	0.0381		6622	SNCA'	2	0.232798
780	DDR1'	25	0.000218		7297	TYK2'	2	0.816949		23410	SIRT3'	2	0	2	0.105031	1	0.0717		29689	Gabrd'	2	2	0	0.978628	0.306	1		26420	Mapk9	2	2	0	0.10263	0.0444	1		12768	Ccr1'	2	0	2	0.201864	1	0.0381		58819	Txnrd1'	9	0.243647
5600	MAPK11'	24	0.000232		4914	NTRK1'	2	0.823828		24653	Pla2g4a'	2	0	2	0.105031	1	0.0717		29709	Gabrg2'	2	2	0	0.978628	0.306	1		12931141	fabI	2	2	0	0.10263	0.0444	1		14394	Gabra1'	2	0	2	0.201864	1	0.0381		759	CA1'	3	0.243948
1613	DAPK3'	23	0.000245		762	CA4'	1	0.832131		282323	PRKACB'	2	0	2	0.105031	1	0.0717		65187	Gabrq'	2	2	0	0.978628	0.306	1		8536	CAMK1	13	9	4	0.0374455	0.0457	0.314479		14395	Gabra2'	2	0	2	0.201864	1	0.0381		5293	PIK3CD'	4	0.248698
5649109	DHFR-TS'	7	0.000258		7421	VDR'	1	0.832131		5753	PTK6'	13	1	12	0.141626	0.844605	0.0723		65191	Gabre'	2	2	0	0.978628	0.306	1		3248	HPGD	16	12	4	0.0923249	0.0469	0.607203		14396	Gabra3'	2	0	2	0.201864	1	0.0381		2778	GNAS'	2	0.2523
18595	Pdgfra'	16	0.00026		12932283	ampC'	2	0.833713		2264	FGFR4'	14	0	14	0.245559	1	0.0732		79211	Gabrg3'	2	2	0	0.978628	0.306	1		26576	SRPK3	9	7	2	0.081306	0.047	0.595909		14406	Gabrg2'	2	0	2	0.201864	1	0.0381		18596	Pdgfrb'	2	0.258812
4321	MMP12'	12	0.000267		7068	THRB'	2	0.843096		196	AHR'	5	0	5	0.147674	1	0.0733		81658	Gabrp'	2	2	0	0.978628	0.306	1		9943	OXSR1	4	4	0	0.1807	0.0486	1		18128	Notch1'	2	0	2	0.201864	1	0.0381		84446	BRSK1'	2	0.265326
5422	POLA1'	9	0.000269		390245	KDM4E'	2	0.843096		8503	PIK3R3'	3	0	3	0.123037	1	0.0741		140674	Gabrg1'	2	2	0	0.978628	0.306	1		4914	NTRK1	23	17	6	0.11236	0.0494	0.650337		24310	Ace'	2	0	2	0.201864	1	0.0381		9475	ROCK2'	4	0.271802
8737	RIPK1'	9	0.000269		58819	Txnrd1'	7	0.850912		6732	SRPK1'	10	0	10	0.207609	1	0.0748		146	ADRA1D'	8	6	2	0.999937	0.306	1		2778	GNAS	10	9	1	0.236575	0.0503	0.946502		25552	Slc5a1'	2	0	2	0.201864	1	0.0381		5315	PKM'	2	0.278353
8899	PRPF4B'	9	0.000269		861	RUNX1'	1	0.855691		6789	STK4'	7	0	7	0.176604	1	0.076		5894	RAF1'	15	4	11	0.445375	0.308	0.584559		29110	TBK1	11	9	2	0.144129	0.0503	0.787437		27035	NOX1'	2	0	2	0.201864	1	0.0381		25255	Dyrk1a'	2	0.278353
22933	SIRT2'	9	0.000269		865	CBFB'	1	0.855691		5311	PKD2'	6	0	6	0.164885	1	0.0761		1147	CHUK'	12	4	8	0.769709	0.313	0.88922		2048	EPHB2	12	8	4	0.03	0.052	0.23312		64522	Slc5a2'	2	0	2	0.201864	1	0.0381		7535	ZAP70'	2	0.284862
2043	EPHA4'	17	0.000272		216	ALDH1A1'	2	0.885486		1387	CREBBP'	4	0	4	0.141227	1	0.077		11238	CA5B'	4	2	2	0.831004	0.314	0.947339		7849	PAX8	15	8	7	0.00209094	0.052	0.0118612		64805	P2RY12'	2	0	2	0.201864	1	0.0381		1132	CHRM4'	4	0.287407
5605	MAP2K2'	20	0.000274		3718	JAK3'	3	0.923689		22933	SIRT2'	6	2	4	0.0141709	0.0606314	0.077		2905	GRIN2C'	2	2	0	0.98064	0.314	1		814	CAMK4	6	6	0	0.262295	0.052	1		79054	TRPM8'	2	0	2	0.201864	1	0.0381		15558	Htr2a'	2	0.291365
6817	SULT1A1'	11	0.000285		5578	PRKCA'	2	0.92513		8767	RIPK2'	12	0	12	0.235186	1	0.0775		2906	GRIN2D'	2	2	0	0.98064	0.314	1		4864	NPC1	28	23	5	0.341877	0.0528	0.965888		79400	NOX5'	2	0	2	0.201864	1	0.0381		25865	PRKD2'	4	0.295258
902	CCNH'	13	0.000325		1558	CYP2C8'	2	0.932449		6793	STK10'	13	0	13	0.246642	1	0.0779		24410	Grin2b'	2	2	0	0.98064	0.314	1		1588	CYP19A1	15	12	3	0.170567	0.0547	0.807253		115584	SLC5A11'	2	0	2	0.201864	1	0.0381		3551	IKBKB'	2	0.297861
84254	CAMKK1'	13	0.000325		2260	FGFR1'	2	0.937812		5142	PDE4B'	9	1	8	0.108909	0.673799	0.0816		3614	IMPDH1'	5	1	4	0.0397428	0.316	0.0649796		4915	NTRK2	19	13	6	0.0507982	0.0548	0.343346		125206	SLC5A10'	2	0	2	0.201864	1	0.0381		29994	BAZ2B'	2	0.297861
102724428	LOC102724428'	13	0.000325		1158731	lef'	1	0.944703		80122	MAP3K19'	14	0	14	0.268443	1	0.0828		3615	IMPDH2'	5	1	4	0.0397428	0.316	0.0649796		3783	KCNN4	9	5	4	0.00535396	0.0564	0.0367437		200010	SLC5A9'	2	0	2	0.201864	1	0.0381		3571199	ska'	2	0.297861
890	CCNA2'	26	0.00033		2237	FEN1'	1	0.946083		415116	PIM3'	14	0	14	0.268443	1	0.0828		5914	RARA'	1	1	0	0.859881	0.316	1		122011	CSNK1A1L	10	5	5	0.00149631	0.0564	0.00825407		12932292	rpsC'	2	0	2	0.201864	1	0.0381		64354	Htr6'	2	0.304348
90	ACVR1'	16	0.000331		9212	AURKB'	2	0.94624		4294	MAP3K10'	5	0	5	0.165892	1	0.0837		153	ADRB1'	3	3	0	0.997746	0.318	1		100624857	DRD2	5	5	0	0.240936	0.0564	1		12932294	rpsS'	2	0	2	0.201864	1	0.0381		11040	PIM2'	2	0.310823
7048	TGFBR2'	16	0.000331		891	CCNB1'	2	0.947352		4215	MAP3K3'	7	0	7	0.191983	1	0.0841		4843	NOS2'	16	2	14	0.00022074	0.322	0.000235572		5594	MAPK1	49	31	18	0.0251793	0.0567	0.156831		12933452	rpsI'	2	0	2	0.201864	1	0.0381		29290	Adora1'	2	0.310823
4638	MYLK'	18	0.000344		9133	CCNB2'	2	0.947352		5563	PRKAA2'	7	0	7	0.191983	1	0.0841		6622	SNCA'	3	2	1	0.936077	0.322	0.991758		5127	CDK16	8	8	0	0.353226	0.0575	1		12933477	rpsG'	2	0	2	0.201864	1	0.0381		5747	PTK2'	4	0.32293
100348842	GSK3B'	8	0.000365		85417	CCNB3'	2	0.947352		8476	CDC42BPA'	8	1	7	0.0989088	0.60966	0.0841		24408	Grin1'	2	2	0	0.982469	0.322	1		2645	GCK	7	4	3	0.00801419	0.0586	0.0589188		12934394	rpsD'	2	0	2	0.201864	1	0.0381		4088	SMAD3'	4	0.326901
5062	PAK2'	12	0.000367		3356	HTR2A'	4	0.954139		24680	Prkca'	7	0	7	0.191983	1	0.0841		24411	Grin2c'	2	2	0	0.982469	0.322	1		6579	SLCO1A2	4	4	0	0.209834	0.0586	1		12934408	rpsH'	2	0	2	0.201864	1	0.0381		7124	TNF'	4	0.326901
1576	CYP3A4'	131	0.000398		2324	FLT4'	2	0.95549		24681	Prkcg'	7	0	7	0.191983	1	0.0841		613	BCR'	7	3	4	0.884092	0.324	0.963922		250	ALPP	22	6	16	1.46e-10	0.0591	6.44e-12		12934450	rpsN'	2	0	2	0.201864	1	0.0381		3717	JAK2'	6	0.333568
8491	MAP4K3'	15	0.0004		5894	RAF1'	1	0.958131		25023	Prkcb'	7	0	7	0.191983	1	0.0841		763	CA5A'	4	2	2	0.852466	0.33	0.954802		3960	LGALS4	22	6	16	1.46e-10	0.0591	6.44e-12		100009274	ACE'	2	0	2	0.201864	1	0.0381		9263	STK17A'	2	0.336587
190	NR0B1'	9	0.000416		5594	MAPK1'	3	0.961485		25522	Prkcz'	7	0	7	0.191983	1	0.0841		4322	MMP13'	2	2	0	0.984129	0.33	1		10733	PLK4	17	15	2	0.37928	0.0614	0.981161		100009594	HTR1B'	2	0	2	0.201864	1	0.0381		23621	BACE1'	2	0.342985
22983	MAST1'	9	0.000416		3717	JAK2'	3	0.9643		29340	Prkce'	7	0	7	0.191983	1	0.0841		842	CASP9'	2	1	1	0.607631	0.332	0.809671		818	CAMK2G	15	11	4	0.100647	0.0631	0.556207		101124222	HTR1B'	2	0	2	0.201864	1	0.0381		25290	Alox5'	2	0.342985
23387	SIK3'	10	0.000423		2321	FLT1'	2	0.969634		81749	Prkch'	7	0	7	0.191983	1	0.0841		100169693	5ht2c'	2	1	1	0.607631	0.332	0.809671		3091	HIF1A	30	21	9	0.103338	0.0651	0.528181		101145469	HTR1D'	2	0	2	0.201864	1	0.0381		5578	PRKCA'	4	0.346793
395694	ITPKA'	10	0.000423		2050	EPHB4'	3	0.972169		85420	Prkcq'	7	0	7	0.191983	1	0.0841		5621	PRNP'	1	1	0	0.875187	0.332	1		1977	EIF4E	2	2	0	0.150576	0.0674	1		240	ALOX5'	18	9	9	0.0550382	0.332771	0.0381		766	CA7'	2	0.349364
5608	MAP2K6'	17	0.000426		6311	ATXN2'	1	0.972772		170538	Prkcd'	7	0	7	0.191983	1	0.0841		9356	SLC22A6'	1	1	0	0.875187	0.332	1		11682	Alk	2	2	0	0.150576	0.0674	1		1143	CHRNB4'	9	4	5	0.0618921	0.382331	0.0406		4154	MBNL1'	2	0.355722
29110	TBK1'	17	0.000426		1565	CYP2D6'	5	0.979272		6540	SLC6A13'	1	0	1	0.109112	1	0.088		2903	GRIN2A'	2	2	0	0.985635	0.338	1		23410	SIRT3	2	2	0	0.150576	0.0674	1		55244	SLC47A1'	9	3	6	0.225077	0.793002	0.0406		6530	SLC6A2'	4	0.366709
8999	CDKL2'	13	0.000432		19885	Rorc'	2	0.983792		11438	Chrna4'	1	0	1	0.109112	1	0.088		1956	EGFR'	123	14	109	1.87e-13	0.341	8.19e-15		397027	CAPN1	2	2	0	0.150576	0.0674	1		1234	CCR5'	5	1	4	0.267761	0.891789	0.0418		641	BLM'	6	0.36786
24598	Nos1'	7	0.000469		983	CDK1'	2	0.987818		11444	Chrnb2'	1	0	1	0.109112	1	0.088		2778	GNAS'	7	2	5	0.42249	0.346	0.555089		4791	NFKB2	3	3	0	0.194914	0.0682	1		5601	MAPK9'	50	36	14	5.51e-08	1.75e-07	0.0421		7272	TTK'	2	0.368371
2147	F2'	14	0.000479		2322	FLT3'	2	0.988847		5566	PRKACA'	13	0	13	0.270581	1	0.0885		3361	HTR5A'	4	2	2	0.87157	0.346	0.961246		101825598	Maob	3	3	0	0.194914	0.0682	1		100328964	HTR1D'	4	1	3	0.153058	0.736505	0.0431		9252	RPS6KA5'	2	0.368371
1536	CYBB'	5	0.000497		9367	RAB9A'	1	0.990128		79934	ADCK4'	4	0	4	0.162581	1	0.0901		29413	Adra1d'	8	6	2	0.999975	0.349	1		101825859	Maoa	3	3	0	0.194914	0.0682	1		3990	LIPC'	3	0	3	0.348557	1	0.0431		2932	GSK3B'	4	0.37069
5105	PCK1'	5	0.000497		4864	NPC1'	1	0.990376		132	ADK'	3	0	3	0.149203	1	0.0913		23435	TARDBP'	7	3	4	0.913553	0.354	0.973797		783	CACNB2	6	4	2	0.0365035	0.0696	0.243272		5617	PRL'	3	0	3	0.348557	1	0.0431		25195	Drd5'	2	0.374659
5106	PCK2'	5	0.000497		1812	DRD1'	3	0.992041		5150	PDE7A'	4	1	3	0.0427988	0.235472	0.0913		1812	DRD1'	14	9	5	0.999999	0.358	1		8658	TNKS	7	4	3	0.0110158	0.0696	0.0676927		12802	Cnr2'	3	0	3	0.348557	1	0.0431		771	CA12'	2	0.380922
6553	SLC9A5'	5	0.000497		3357	HTR2B'	2	0.992524		5296	PIK3R2'	3	0	3	0.149203	1	0.0913		3355	HTR1F'	5	2	3	0.773379	0.362	0.891976		8911	CACNA1I	6	4	2	0.0365035	0.0696	0.243272		5581	PRKCE'	35	19	16	0.0562044	0.297838	0.0441		6788	STK3'	2	0.380922
22173	Tyr'	5	0.000497		25	ABL1'	4	0.997502		27115	PDE7B'	4	1	3	0.0427988	0.235472	0.0913		1545	CYP1B1'	4	2	2	0.888501	0.362	0.966804		8913	CACNA1G	6	4	2	0.0365035	0.0696	0.243272		2932	GSK3B'	50	35	15	1.09e-06	4.59e-06	0.0442		4000	LMNA'	13	0.390933
27035	NOX1'	5	0.000497		1956	EGFR'	5	0.99814		3567	IL5'	2	0	2	0.143213	1	0.0991		81645	Chrm2'	2	2	0	0.989367	0.362	1		22933	SIRT2	6	4	2	0.0365035	0.0696	0.243272		5261	PHKG2'	18	10	8	0.0191009	0.126547	0.0474		134	ADORA1'	2	0.393366
79400	NOX5'	5	0.000497		6714	SRC'	2	0.998402		5091	PC'	3	1	2	0.0265137	0.125602	0.0991		8900	CCNA1'	9	3	6	0.776754	0.372	0.879631		4752	NEK3	4	4	0	0.240173	0.0696	1		24922	Gabrb3'	11	5	6	0.0882079	0.440039	0.048		135	ADORA2A'	2	0.399546
563560	ikbkb'	5	0.000497		10919	EHMT2'	6	0.998772		8788	DLK1'	2	0	2	0.143213	1	0.0991		5594	MAPK1'	45	7	38	0.00368409	0.373	0.00321067		6581	SLC22A3	4	4	0	0.240173	0.0696	1		25450	Gabrb1'	11	5	6	0.0882079	0.440039	0.048		1816	DRD5'	2	0.399546
25865	PRKD2'	35	0.000513		1544	CYP1A2'	2	0.999895		9759	HDAC4'	2	0	2	0.143213	1	0.0991		7006	TEC'	3	1	2	0.421893	0.375	0.569559		10783	NEK6	4	4	0	0.240173	0.0696	1		25451	Gabrb2'	11	5	6	0.0882079	0.440039	0.048		3274	HRH2'	2	0.399546
6795	AURKC'	26	0.00052							24385	Gck'	2	0	2	0.143213	1	0.0991		427317	DHFR'	3	1	2	0.421893	0.375	0.569559		814099	fabZ	4	4	0	0.240173	0.0696	1		29689	Gabrd'	11	5	6	0.0882079	0.440039	0.048		2261	FGFR3'	4	0.402453
896	CCND3'	16	0.000524							26357	Abcg2'	2	0	2	0.143213	1	0.0991		841	CASP8'	2	1	1	0.691131	0.375	0.855678		120892	LRRK2	19	13	6	0.071689	0.0718	0.380685		29709	Gabrg2'	11	5	6	0.0882079	0.440039	0.048		2185	PTK2B'	2	0.405697
1024	CDK8'	16	0.000524							29941	PKN3'	2	0	2	0.143213	1	0.0991		24947	Gabra3'	2	2	0	0.99131	0.378	1		1021	CDK6	7	7	0	0.369115	0.0728	1		65187	Gabrq'	11	5	6	0.0882079	0.440039	0.048		6416	MAP2K4'	2	0.405697
9641	IKBKE'	16	0.000524							51393	TRPV2'	2	0	2	0.143213	1	0.0991		29707	Gabra5'	2	2	0	0.99131	0.378	1		10769	PLK2	5	5	0	0.295196	0.0746	1		65191	Gabre'	11	5	6	0.0882079	0.440039	0.048		4864	NPC1'	4	0.406406
8445	DYRK2'	17	0.000527							79054	TRPM8'	2	0	2	0.143213	1	0.0991		29708	Gabra6'	2	2	0	0.99131	0.378	1		23621	BACE1	14	10	4	0.100743	0.0787	0.490657		79211	Gabrg3'	11	5	6	0.0882079	0.440039	0.048		3757	KCNH2'	6	0.408567
5727	PTCH1'	6	0.000544							80899	Slc21a4'	3	1	2	0.0265137	0.125602	0.0991		116443	GRIN3A'	2	2	0	0.99131	0.378	1		91807	MYLK3	12	7	5	0.0159249	0.0803	0.0756183		81658	Gabrp'	11	5	6	0.0882079	0.440039	0.048		9212	AURKB'	4	0.410355
16855	Lgals4'	6	0.000544							130399	ACVR1C'	2	0	2	0.143213	1	0.0991		140675	Gabra4'	2	2	0	0.99131	0.378	1		3735	KARS	4	4	0	0.271427	0.0816	1		140674	Gabrg1'	11	5	6	0.0882079	0.440039	0.048		390245	KDM4E'	3	0.410719
24629	Pdgfrb'	6	0.000544							396445	MYLK'	2	0	2	0.143213	1	0.0991		24173	Adra1b'	8	6	2	0.999988	0.381	1		5063	PAK3	10	6	4	0.0227456	0.0835	0.111628		1452	CSNK1A1'	19	12	7	0.00116177	0.00886835	0.0484		3064	HTT'	2	0.411818
50686	Gsk3a'	6	0.000544							698223	ROCK1'	2	0	2	0.143213	1	0.0991		24693	Ptgs1'	2	1	1	0.715506	0.389	0.868396		84385	Nr1i2	19	6	13	1.95e-07	0.0835	2.99e-08		5588	PRKCQ'	33	17	16	0.130887	0.512754	0.0495		3248	HPGD'	2	0.411818
84027	Gsk3b'	6	0.000544							1085515	dfrA'	3	1	2	0.0265137	0.125602	0.0991		890	CCNA2'	9	3	6	0.805381	0.39	0.896037		6195	RPS6KA1	22	11	11	0.00146199	0.0841	0.00309919		778	CACNA1F'	4	2	2	0.0133625	0.121658	0.0507		65032	Htr7'	2	0.417907
2051	EPHB6'	21	0.000553							100135549	Htr7'	2	0	2	0.143213	1	0.0991		24660	Pmp22'	19	5	14	0.688324	0.394	0.783079		16818	Lck	3	3	0	0.232135	0.0842	1		14402	Gabrb3'	2	0	2	0.254727	1	0.0507		25432	Drd4'	2	0.42999
660	BMX'	13	0.000569							1456	CSNK1G3'	7	0	7	0.22424	1	0.101		1543	CYP1A1'	2	2	0	0.992904	0.394	1		11309	SLCO2B1	6	5	1	0.172091	0.0847	0.762122		100911581	LOC100911581'	4	1	3	0.1807	0.758935	0.0507		5581	PRKCE'	4	0.430012
1109	AKR1C4'	8	0.000587							8986	RPS6KA4'	7	0	7	0.22424	1	0.101		29336	Sigmar1'	2	2	0	0.992904	0.394	1		80351	TNKS2	10	5	5	0.00374342	0.0847	0.0134185		1513	CTSK'	3	0	3	0.387424	1	0.0507		246	ALOX15'	2	0.435981
5563	PRKAA2'	14	0.000616							9748	SLK'	17	0	17	0.347997	1	0.104		289606	Gabra2'	2	2	0	0.992904	0.394	1		6613	SUMO2	1	1	0	0.134505	0.085	1		11438	Chrna4'	1	0	1	0.134505	1	0.0517		7066	THPO'	2	0.435981
57787	MARK4'	9	0.000624							4318	MMP9'	14	2	12	0.127838	0.590737	0.107		2902	GRIN1'	2	2	0	0.99359	0.402	1		695	BTK	13	13	0	0.613789	0.0866	1		11444	Chrnb2'	1	0	1	0.134505	1	0.0517		5588	PRKCQ'	4	0.441725
140609	NEK7'	9	0.000624							1020	CDK5'	15	0	15	0.33562	1	0.108		2904	GRIN2B'	2	2	0	0.99359	0.402	1		1263	PLK3	7	7	0	0.415575	0.0883	1		4129	MAOB'	11	4	7	0.279408	0.812211	0.0519		904	CCNT1'	2	0.441939
11113	CIT'	17	0.000649							8491	MAP4K3'	7	0	7	0.241033	1	0.111		29705	Gabra1'	2	2	0	0.99359	0.402	1		3064	HTT	15	11	4	0.148484	0.09	0.607203		3767	KCNJ11'	6	2	4	0.172091	0.68681	0.0529		240	ALOX5'	2	0.447862
22848	AAK1'	17	0.000649							983	CDK1'	33	4	29	0.215747	0.818722	0.114		102551851	LOC102551851'	2	2	0	0.99359	0.402	1		248	ALPI	22	6	16	1.89e-09	0.0927	4.46e-11		2740	GLP1R'	41	25	16	0.00573046	0.0350917	0.0533		3320	HSP90AA1'	2	0.447862
2580	GAK'	23	0.00067							2642	GCGR'	4	0	4	0.208368	1	0.119		29527	Ptgs2'	2	1	1	0.738242	0.402	0.879994		784	CACNB3	4	2	2	0.00739056	0.0933	0.0380673		729230	CCR2'	7	2	5	0.30032	0.858386	0.0541		100135589	Sigmar1'	2	0.447862
6778	STAT6'	13	0.00074							50507	NOX4'	4	0	4	0.208368	1	0.119		3360	HTR4'	4	2	2	0.928113	0.41	0.979243		785	CACNB4	4	2	2	0.00739056	0.0933	0.0380673		285220	EPHA6'	11	4	7	0.296474	0.821548	0.0556		6532	SLC6A4'	4	0.449496
5604	MAP2K1'	21	0.000778							10645	CAMKK2'	7	0	7	0.258211	1	0.121		7498	XDH'	4	2	2	0.928113	0.41	0.979243		6583	SLC22A4	4	2	2	0.00739056	0.0933	0.0380673		10599	SLCO1B1'	8	1	7	0.692049	0.996942	0.0556		154	ADRB2'	2	0.459601
2081	ERN1'	14	0.000785							640	BLK'	19	3	16	0.138419	0.548905	0.123		4988	OPRM1'	8	3	5	0.908089	0.414	0.962194		24261	Chrnb1	3	2	1	0.046222	0.0933	0.273031		780	DDR1'	16	7	9	0.225664	0.703114	0.0572		5586	PKN2'	2	0.459601
4190	MDH1'	4	0.000839							11040	PIM2'	9	0	9	0.291788	1	0.124		12932805	nfo'	8	3	5	0.908089	0.414	0.962194		25102	Chrna5	3	2	1	0.046222	0.0933	0.273031		2645	GCK'	7	4	3	0.00801419	0.0585838	0.0589		11200	CHEK2'	2	0.465416
4191	MDH2'	4	0.000839							7294	TXK'	6	0	6	0.253902	1	0.127		10110	SGK2'	7	1	6	0.0169575	0.416	0.0200817		25549	Slc18a2	3	2	1	0.046222	0.0933	0.273031		7422	VEGFA'	4	0	4	0.553863	1	0.059		5580	PRKCD'	4	0.468768
904	CCNT1'	22	0.00085							312896	Trpa1'	2	0	2	0.183721	1	0.129		5143	PDE4C'	3	1	2	0.510026	0.416	0.64258		64574	Chrna10	3	2	1	0.046222	0.0933	0.273031		5580	PRKCD'	33	17	16	0.178625	0.572635	0.0638		43	ACHE'	2	0.471194
22171	Tyms'	10	0.000851							12747	Clk1'	3	0	3	0.205969	1	0.13		155030	gag'	2	1	1	0.759408	0.416	0.890571		65024	Chrna9	3	2	1	0.046222	0.0933	0.273031		100009585	CACNA1S'	4	2	2	0.0217362	0.15171	0.0646		613	BCR'	2	0.471194
4296	MAP3K11'	12	0.000878							5568	PRKACG'	7	0	7	0.275726	1	0.131		56848	SPHK2'	1	1	0	0.937662	0.416	1		79557	Chrna1	3	2	1	0.046222	0.0933	0.273031		100327259	CACNA1D'	4	2	2	0.0217362	0.15171	0.0646		817	CAMK2D'	2	0.488303
595	CCND1'	30	0.000892							5595	MAPK3'	9	0	9	0.307299	1	0.132		6606	SMN1'	24	8	16	0.987723	0.416	0.997039		81721	Chrna6	3	2	1	0.046222	0.0933	0.273031		920	CD4'	2	0	2	0.307816	1	0.0646		58963	Htr3b'	2	0.488303
13316346	RVBD_1568'	3	0.000905							23396	PIP5K1C'	4	0	4	0.232505	1	0.135		4129	MAOB'	2	2	0	0.994773	0.417	1		171131	Chrnb3	3	2	1	0.046222	0.0933	0.273031		2901	GRIK5'	2	0	2	0.307816	1	0.0646		79246	Htr3a'	2	0.488303
3614	IMPDH1'	8	0.000907							3326	HSP90AB1'	10	3	7	0.042957	0.0918012	0.142		10599	SLCO1B1'	6	2	4	0.743957	0.425	0.841898		3656	IRAK2	2	2	0	0.201864	0.0933	1		3700	ITIH4'	2	0	2	0.307816	1	0.0646		1555	CYP2B6'	2	0.499515
3615	IMPDH2'	8	0.000907							5127	CDK16'	7	0	7	0.293533	1	0.142		6097	RORC'	3	2	1	0.979179	0.425	0.997524		6559	SLC12A3	2	2	0	0.201864	0.0933	1		4887	NPY2R'	2	0	2	0.307816	1	0.0646		120892	LRRK2'	2	0.499515
6446	SGK1'	8	0.000907							18595	Pdgfra'	7	0	7	0.293533	1	0.142		7299	TYR'	1	1	0	0.944475	0.429	1		8788	DLK1	2	2	0	0.201864	0.0933	1		7099	TLR4'	2	0	2	0.307816	1	0.0646		1814	DRD3'	4	0.510251
1432	MAPK14'	40	0.000941							846	CASR'	3	0	3	0.235957	1	0.151		6256	RXRA'	5	2	3	0.869165	0.433	0.93989		9759	HDAC4	2	2	0	0.201864	0.0933	1		8824	CES2'	2	0	2	0.307816	1	0.0646		3363	HTR7'	2	0.516037
1612	DAPK1'	13	0.000952							2597	GAPDH'	6	3	3	0.00574756	0.00442801	0.151		6865	TACR2'	2	2	0	0.995741	0.433	1		12534	Cdk1	2	2	0	0.201864	0.0933	1		306255	Nisch'	2	0	2	0.307816	1	0.0646		6850	SYK'	2	0.516037
25989	ULK3'	13	0.000952							83903	GSG2'	3	0	3	0.235957	1	0.151		2740	GLP1R'	14	5	9	0.974816	0.438	0.992266		16337	Insr	2	2	0	0.201864	0.0933	1		8658	TNKS'	7	4	3	0.0110158	0.0695918	0.0677		3055	HCK'	2	0.521464
1263	PLK3'	14	0.000992							10746	MAP3K2'	7	0	7	0.311585	1	0.153		15550	Htr1a'	4	1	3	0.333952	0.441	0.416798		209176	Ido2	2	2	0	0.201864	0.0933	1		29335	Oprk1'	6	3	3	0.0365035	0.204902	0.0677		29238	Drd3'	2	0.521464
8986	RPS6KA4'	14	0.000992							1457	CSNK2A1'	14	0	14	0.416671	1	0.157		5291	PIK3CB'	21	3	18	0.0125259	0.443	0.010915		396445	MYLK	2	2	0	0.201864	0.0933	1		100379267	Oprm1'	5	2	3	0.10246	0.467775	0.0677		238	ALK'	6	0.521963
2045	EPHA7'	16	0.000993							25537	Rock2'	2	0	2	0.225594	1	0.16		5243	ABCB1'	7	6	1	0.999999	0.444	1		503661	ADORA2A	2	2	0	0.201864	0.0933	1		5621	PRNP'	3	0	3	0.463111	1	0.0677		29413	Adra1d'	4	0.528624
85366	MYLK2'	16	0.000993							282322	PRKACA'	2	0	2	0.225594	1	0.16		238	ALK'	108	8	100	5.3e-24	0.449	6.28e-27		923602	katG	2	2	0	0.201864	0.0933	1		207	AKT1'	46	34	12	7.53e-08	1e-07	0.0724		2264	FGFR4'	2	0.532195
55872	PBK'	6	0.00102							403881	HTR2B'	2	0	2	0.225594	1	0.16		7046	TGFBR1'	22	3	19	0.00786033	0.455	0.00628038		924440	inhA	2	2	0	0.201864	0.0933	1		91807	MYLK3'	12	7	5	0.0159249	0.0803144	0.0756		6093	ROCK1'	2	0.537499
208	AKT2'	29	0.00113							85443	DCLK3'	5	0	5	0.289654	1	0.161		766	CA7'	4	2	2	0.957977	0.462	0.988102		939223	fabL	2	2	0	0.201864	0.0933	1		1558	CYP2C8'	25	11	14	0.466938	0.89416	0.0763		6198	RPS6KB1'	2	0.547983
51776	ZAK'	16	0.00121							5289	PIK3C3'	8	0	8	0.343556	1	0.163		4128	MAOA'	9	2	7	0.403146	0.47	0.457867		100622149	CACNA1S	2	2	0	0.201864	0.0933	1		3738	KCNA3'	4	1	3	0.271427	0.815411	0.077		24175	Adra2c'	2	0.547983
4128	MAOA'	19	0.00125							25255	Dyrk1a'	8	0	8	0.343556	1	0.163		5743	PTGS2'	7	3	4	0.97617	0.472	0.993134		2869	GRK5	6	4	2	0.0569686	0.0945	0.282376		29347	Faah'	4	1	3	0.271427	0.815411	0.077		60448	Htr1f'	2	0.547983
9175	MAP3K13'	9	0.00129							100848466	PGR'	9	3	6	0.0401291	0.0635437	0.164		1786	DNMT1'	1	1	0	0.965054	0.478	1		57787	MARK4	6	4	2	0.0569686	0.0945	0.282376		4311	MME'	3	0	3	0.49941	1	0.077		24173	Adra1b'	4	0.557307
102800317	CSNK1E'	18	0.00133							170851	Map2k1'	1	0	1	0.206325	1	0.168		316	AOX1'	3	1	2	0.662013	0.489	0.758836		109731	Maob	4	4	0	0.303318	0.0945	1		983	CDK1'	40	21	19	0.231698	0.624645	0.0786		11183	MAP4K5'	2	0.563395
1387	CREBBP'	8	0.00135							5144	PDE4D'	8	1	7	0.213922	0.68104	0.176		771	CA12'	4	2	2	0.971764	0.499	0.992044		4067	LYN	28	17	11	0.0296616	0.0952	0.112188		5062	PAK2'	8	4	4	0.0651432	0.283082	0.0796		1812	DRD1'	6	0.565574
10783	NEK6'	8	0.00135							5465	PPARA'	7	0	7	0.348239	1	0.176		9376	SLC22A8'	1	1	0	0.972278	0.5	1		7465	WEE1	7	5	2	0.0929403	0.0955	0.433721		5058	PAK1'	4	0	4	0.635243	1	0.0796		24473	Htr1a'	4	0.571296
24890	Esr1'	11	0.00136							658	BMPR1B'	6	0	6	0.332566	1	0.177		2066	ERBB4'	20	3	17	0.0584168	0.511	0.0503655		2444	FRK	27	15	12	0.00863047	0.0969	0.0238321		5095	PCCA'	9	7	2	1.04e-06	6.01e-06	0.0796		1196	CLK2'	2	0.583355
56924	PAK6'	11	0.00136							8851	CDK5R1'	8	0	8	0.377862	1	0.185		3274	HRH2'	5	2	3	0.941879	0.519	0.973589		2908	NR3C1	62	19	43	9.27e-14	0.0971	9.36e-19		5096	PCCB'	9	7	2	1.04e-06	6.01e-06	0.0796		2263	FGFR2'	2	0.583355
255239	ANKK1'	11	0.00136							29253	Maoa'	6	2	4	0.0599576	0.106717	0.187		22875	ENPP4'	4	1	3	0.511216	0.522	0.575515		2045	EPHA7	10	8	2	0.219884	0.0983	0.778853		975	CD81'	8	6	2	1.27e-05	7.87e-05	0.0796		24316	Drd1'	2	0.588239
3316	HSPB2'	10	0.00158							2081	ERN1'	6	0	6	0.352752	1	0.191		24312	Dhfr'	3	1	2	0.723971	0.522	0.803628		660	BMX	6	6	0	0.412386	0.102	1		11820	App'	7	5	2	0.000126553	0.000820228	0.0796		151	ADRA2B'	4	0.588432
6608	SMO'	6	0.00176							1120	CHKB'	2	0	2	0.268052	1	0.193		2185	PTK2B'	17	2	15	0.0076721	0.526	0.00524259		24192	Akr1b1	6	6	0	0.412386	0.102	1		782	CACNB1'	4	2	2	0.0327172	0.183006	0.0796		1453	CSNK1D'	2	0.593081
10587	TXNRD2'	6	0.00176							2641	GCG'	2	0	2	0.268052	1	0.193		3248	HPGD'	6	2	4	0.890751	0.533	0.933089		3702	ITK	12	11	1	0.473551	0.102	0.987346		9128	PRPF4'	4	2	2	0.0327172	0.183006	0.0796		24174	Adra2b'	2	0.593081
55781	RIOK2'	11	0.00177							5095	PCCA'	3	1	2	0.0767136	0.182374	0.193		397309	HTR1D'	3	1	2	0.742541	0.533	0.816829		4058	LTK	14	10	4	0.140007	0.104	0.534844		13488	Drd1a'	4	2	2	0.0327172	0.183006	0.0796		25083	Adra2a'	2	0.59788
83732	RIOK1'	11	0.00177							5096	PCCB'	3	1	2	0.0767136	0.182374	0.193		281125	DRD1'	1	1	0	0.980414	0.533	1		10645	CAMKK2	9	7	2	0.190763	0.106	0.698707		335	APOA1'	2	0	2	0.360113	1	0.0796		83523	Impa1'	2	0.59788
1545	CYP1B1'	16	0.00178							5727	PTCH1'	2	0	2	0.268052	1	0.193		282022	PTGS1'	1	1	0	0.980414	0.533	1		855242	ERG2	6	5	1	0.215567	0.107	0.78615		886	CCKAR'	2	0	2	0.360113	1	0.0796		3932	LCK'	4	0.598521
11011	TLK2'	9	0.0018							8812	CCNK'	2	0	2	0.268052	1	0.193		208	AKT2'	38	3	35	3.46e-08	0.538	4.17e-09		19885	Rorc	43	27	16	0.0577288	0.108	0.200867		2570	GABRR2'	2	0	2	0.360113	1	0.0796		2237	FEN1'	2	0.607351
6622	SNCA'	15	0.00185							10013	HDAC6'	2	0	2	0.268052	1	0.193		19225	Ptgs2'	2	1	1	0.909754	0.543	0.960356		29716	Cacna1d	6	4	2	0.0693353	0.108	0.301884		3324	HSP90AA2'	2	0	2	0.360113	1	0.0796		5243	ABCB1'	4	0.611742
4916	NTRK3'	20	0.00187							15566	Htr7'	2	0	2	0.268052	1	0.193		10000	AKT3'	36	3	33	4.55e-07	0.549	7.15e-08		4790	NFKB1	58	25	33	2.59e-06	0.11	8.97e-08		6262	RYR2'	2	0	2	0.360113	1	0.0796		19885	Rorc'	4	0.615006
3643	INSR'	23	0.00187							24159	Acly'	2	0	2	0.268052	1	0.193		640	BLK'	19	3	16	0.138419	0.549	0.122802		4921	DDR2	16	10	6	0.0532648	0.112	0.193708		6352	CCL5'	2	0	2	0.360113	1	0.0796		5468	PPARG'	2	0.616653
5568	PRKACG'	14	0.0019							54861	SNRK'	2	0	2	0.268052	1	0.193		760	CA2'	11	3	8	0.862609	0.549	0.898568		5567	PRKACB	22	10	12	0.000605922	0.112	0.00054776		7276	TTR'	2	0	2	0.360113	1	0.0796		9261	MAPKAPK2'	2	0.616653
10188	TNK2'	13	0.00192							282301	PDGFRA'	2	0	2	0.268052	1	0.193		7066	THPO'	7	2	5	0.838121	0.559	0.87885		9448	MAP4K4	30	16	14	0.00574019	0.114	0.0103427		11554	Adrb1'	2	0	2	0.360113	1	0.0796		150	ADRA2A'	4	0.624694
317748	AKR1B1'	8	0.00196							527165	PDGFRB'	2	0	2	0.268052	1	0.193		3553	IL1B'	5	1	4	0.402002	0.563	0.428185		18596	Pdgfrb	10	8	2	0.253714	0.115	0.795726		11555	Adrb2'	2	0	2	0.360113	1	0.0796		1025	CDK9'	2	0.630288
5290	PIK3CA'	37	0.00219							6446	SGK1'	3	0	3	0.297728	1	0.196		100135589	Sigmar1'	3	2	1	0.997	0.572	0.999646		6199	RPS6KB2	8	5	3	0.0555857	0.119	0.208095		15483	Hsd11b1'	2	0	2	0.360113	1	0.0796		5599	MAPK8'	2	0.630288
24784	Slc9a3'	5	0.00222							2263	FGFR2'	13	0	13	0.478285	1	0.203		8644	AKR1C3'	2	1	1	0.931826	0.573	0.969949		6256	RXRA	12	9	3	0.20941	0.122	0.676111		19122	Prnp'	2	0	2	0.360113	1	0.0796		25323	Htr1d'	2	0.634749
287287	Il4'	4	0.00228							9201	DCLK1'	4	0	4	0.333952	1	0.206		6531	SLC6A3'	8	3	5	0.985025	0.575	0.993797		778	CACNA1F	4	2	2	0.0133625	0.122	0.0507149		55584	CHRNA9'	2	0	2	0.360113	1	0.0796		51426	POLK'	2	0.634749
8780	RIOK3'	11	0.00229							6777	STAT5B'	3	0	3	0.329008	1	0.219		13489	Drd2'	2	1	1	0.937971	0.582	0.9726		1142	CHRNB3	5	2	3	0.0019204	0.122	0.00526394		79001	VKORC1'	2	0	2	0.360113	1	0.0796		23683	PRKD3'	4	0.637371
2242	FES'	14	0.00233							55872	PBK'	2	0	2	0.31047	1	0.227		9367	RAB9A'	14	4	10	0.953033	0.583	0.969475		24766	Scn2a1	3	2	1	0.0689783	0.122	0.310667		200959	GABRR3'	2	0	2	0.360113	1	0.0796		208	AKT2'	2	0.656424
695	BTK'	23	0.00245							4923	NTSR1'	2	1	1	0.040602	0.0649008	0.241		154	ADRB2'	2	2	0	0.999571	0.585	1		200316	APOBEC3F	3	2	1	0.0689783	0.122	0.310667		282236	GABRA2'	2	0	2	0.360113	1	0.0796		4221	MEN1'	2	0.660634
8394	PIP5K1A'	9	0.00245							6272	SORT1'	2	1	1	0.040602	0.0649008	0.241		4864	NPC1'	15	4	11	0.925421	0.587	0.94508		277328	Trpa1	3	2	1	0.0689783	0.122	0.310667		282237	GABRA3'	2	0	2	0.360113	1	0.0796		1813	DRD2'	4	0.661884
10110	SGK2'	9	0.00245							15552	Htr1d'	2	1	1	0.040602	0.0649008	0.241		4318	MMP9'	14	2	12	0.127838	0.591	0.107085		403655	SLC22A2	7	2	5	1.75e-05	0.122	2.01e-05		282238	GABRA4'	2	0	2	0.360113	1	0.0796		1815	DRD4'	2	0.664803
2066	ERBB4'	27	0.00256							18217	Ntsr2'	2	1	1	0.040602	0.0649008	0.241		4313	MMP2'	2	2	0	0.999614	0.591	1		2746	GLUD1	2	2	0	0.254727	0.122	1		282239	GABRB1'	2	0	2	0.360113	1	0.0796		10000	AKT3'	2	0.664803
6793	STK10'	22	0.00272							23620	NTSR2'	2	1	1	0.040602	0.0649008	0.241		9212	AURKB'	35	4	31	0.00187486	0.591	0.000726706		17295	Met	2	2	0	0.254727	0.122	1		282240	GABRG2'	2	0	2	0.360113	1	0.0796		2322	FLT3'	4	0.667834
64158	Tuba1a'	10	0.00276							29516	Pde3b'	2	1	1	0.040602	0.0649008	0.241		443551	PTGS1'	4	1	3	0.663733	0.592	0.704305		2565	GABRG1	7	4	3	0.0312471	0.123	0.108072		780973	GABRA1'	2	0	2	0.360113	1	0.0796		595	CCND1'	2	0.673017
2869	GRK5'	8	0.00276							50678	Pde3a'	2	1	1	0.040602	0.0649008	0.241		4067	LYN'	27	3	24	0.00370469	0.595	0.00167778		2567	GABRG3	7	4	3	0.0312471	0.123	0.108072		100008731	ADRA1B'	2	0	2	0.360113	1	0.0796		7068	THRB'	2	0.677062
3549	IHH'	6	0.00286							64636	Ntsr2'	2	1	1	0.040602	0.0649008	0.241		3269	HRH1'	4	3	1	0.999901	0.595	0.999997		2568	GABRP	7	4	3	0.0312471	0.123	0.108072		100009398	ADRA1D'	2	0	2	0.360113	1	0.0796		9448	MAP4K4'	2	0.677062
6401	SELE'	6	0.00286							366274	Ntsr1'	2	1	1	0.040602	0.0649008	0.241		891	CCNB1'	19	4	15	0.697114	0.595	0.705017		24360	Fabp1	7	4	3	0.0312471	0.123	0.108072		100379622	Htr1d'	2	0	2	0.360113	1	0.0796		3351	HTR1B'	2	0.681067
6469	SHH'	6	0.00286							100009247	PDE4A'	2	1	1	0.040602	0.0649008	0.241		9133	CCNB2'	19	4	15	0.697114	0.595	0.705017		25778	DSTYK	6	4	2	0.08313	0.123	0.321298		100719593	Cckar'	2	0	2	0.360113	1	0.0796		9748	SLK'	2	0.688956
50846	DHH'	6	0.00286							100735331	Ntsr1'	2	1	1	0.040602	0.0649008	0.241		85417	CCNB3'	19	4	15	0.697114	0.595	0.705017		55879	GABRQ	7	4	3	0.0312471	0.123	0.108072		100727842	Adora2b'	2	0	2	0.360113	1	0.0796		1133	CHRM5'	2	0.700489
65036	Bche'	6	0.00286							55561	CDC42BPG'	4	0	4	0.385735	1	0.244		768	CA9'	8	2	6	0.797609	0.597	0.825031		2078	ERG	8	6	2	0.175286	0.123	0.610078		100733231	Oprd1'	2	0	2	0.360113	1	0.0796		57396	CLK4'	2	0.704254
155871	tat'	6	0.00286							2048	EPHB2'	6	0	6	0.433822	1	0.249		8476	CDC42BPA'	8	1	7	0.0989088	0.61	0.0840594		801	CALM1	14	7	7	0.00661406	0.124	0.0132132		11113	CIT'	10	4	6	0.271255	0.735299	0.0797		29581	Htr2b'	2	0.707979
497756	Si'	6	0.00286							65975	STK33'	9	0	9	0.499372	1	0.258		207	AKT1'	37	3	34	1.72e-06	0.614	2.27e-07		5261	PHKG2	18	10	8	0.0191009	0.127	0.0474363		24898	Slc6a3'	15	8	7	0.0702332	0.276985	0.0806		207	AKT1'	2	0.715313
100101555	CACNA1C'	6	0.00286							6608	SMO'	2	0	2	0.35235	1	0.26		1432	MAPK14'	19	4	15	0.746764	0.62	0.74873		24660	Pmp22	32	21	11	0.121661	0.13	0.378771		2475	MTOR'	79	65	14	1.2e-20	3.84e-23	0.0848		3357	HTR2B'	4	0.718154
100135490	Cacna1c'	6	0.00286							14182	Fgfr1'	2	0	2	0.35235	1	0.26		5293	PIK3CD'	25	3	22	0.020833	0.623	0.0113959		56924	PAK6	7	5	2	0.138968	0.132	0.486135		1138	CHRNA5'	5	2	3	0.143235	0.523772	0.0869		6311	ATXN2'	2	0.718922
100720484	Cacna1f'	6	0.00286							319757	Smo'	2	0	2	0.35235	1	0.26		4137	MAPT'	20	6	14	0.994298	0.627	0.997143		255239	ANKK1	6	5	1	0.262295	0.132	0.807753		2166	FAAH'	4	1	3	0.303318	0.831128	0.0869		216	ALDH1A1'	2	0.736395
100726255	Cacna1d'	6	0.00286							494551	WEE2'	2	0	2	0.35235	1	0.26		387129	NPSR1'	10	2	8	0.641303	0.632	0.638013		2051	EPHB6	17	10	7	0.0402051	0.134	0.111269		24208	Ar'	19	14	5	1.15e-05	3.28e-05	0.0879		140	ADORA3'	2	0.739777
100734741	Cacna1s'	6	0.00286							5649109	DHFR-TS'	3	1	2	0.123037	0.218166	0.26		51053	GMNN'	55	18	37	0.999999	0.633	1		22858	ICK	8	6	2	0.192878	0.135	0.623865		2558	GABRA5'	9	4	5	0.174519	0.553387	0.0879		4297	KMT2A'	2	0.743122
2868	GRK4'	11	0.00292							100301563	Htr1a'	2	0	2	0.35235	1	0.26		150	ADRA2A'	9	5	4	0.999992	0.634	1		51701	NLK	13	6	7	0.00342552	0.135	0.00502607		2562	GABRB3'	9	4	5	0.174519	0.553387	0.0879		24318	Drd2'	2	0.743122
11213	IRAK3'	11	0.00292							5591	PRKDC'	6	0	6	0.453905	1	0.264		367	AR'	23	3	20	0.0684489	0.637	0.0445269		100462812	FGFR3P1	6	6	0	0.487423	0.135	1		2566	GABRG2'	9	4	5	0.174519	0.553387	0.0879		25075	Htr1b'	2	0.74643
1509	CTSD'	12	0.00296							28234	SLCO1B3'	6	0	6	0.453905	1	0.264		216	ALDH1A1'	7	3	4	0.997913	0.642	0.999357		6098	ROS1	18	13	5	0.224675	0.135	0.655535		673	BRAF'	20	11	9	0.0773099	0.274766	0.0897		1129	CHRM2'	2	0.749701
2047	EPHB1'	16	0.00302							2869	GRK5'	3	0	3	0.391271	1	0.268		24448	Hrh1'	2	1	1	0.968354	0.643	0.985649		2563	GABRD	7	4	3	0.0387324	0.138	0.119346		24947	Gabra3'	11	5	6	0.1995	0.586435	0.0905		3352	HTR1D'	2	0.752937
7535	ZAP70'	16	0.00302							1509	CTSD'	5	0	5	0.446792	1	0.274		3055	HCK'	17	2	15	0.0541937	0.649	0.0346185		397432	HTR2A	5	4	1	0.214896	0.138	0.705679		29707	Gabra5'	11	5	6	0.1995	0.586435	0.0905		1019	CDK4'	2	0.756136
8396	PIP4K2B'	9	0.00327							7048	TGFBR2'	6	0	6	0.473819	1	0.279		673	BRAF'	10	2	8	0.714245	0.665	0.703518		1586	CYP17A1	4	4	0	0.400259	0.138	1		29708	Gabra6'	11	5	6	0.1995	0.586435	0.0905		1131	CHRM3'	2	0.756136
57172	CAMK1G'	9	0.00327							51135	IRAK4'	7	0	7	0.495801	1	0.282		5138	PDE2A'	2	1	1	0.976413	0.666	0.989124		51347	TAOK3	8	8	0	0.583938	0.142	1		140675	Gabra4'	11	5	6	0.1995	0.586435	0.0905		328	APEX1'	2	0.76858
5609	MAP2K7'	14	0.00342							4916	NTRK3'	9	0	9	0.530585	1	0.282		7253	TSHR'	23	3	20	0.100685	0.668	0.0654202		91	ACVR1B	11	7	4	0.0882079	0.145	0.267465		116443	GRIN3A'	6	0	6	0.838522	1	0.0905		3358	HTR2C'	4	0.77401
6311	ATXN2'	30	0.00344							6199	RPS6KB2'	4	0	4	0.436978	1	0.284		5142	PDE4B'	9	1	8	0.108909	0.674	0.0815544		6326	SCN2A	11	7	4	0.0882079	0.145	0.267465		2099	ESR1'	43	29	14	0.000398427	0.00113964	0.0939		29595	Htr2a'	2	0.789034
142	PARP1'	10	0.00356							6868	ADAM17'	4	0	4	0.436978	1	0.284		100051593	FTL'	3	1	2	0.924578	0.674	0.94318		4751	NEK2	7	7	0	0.550996	0.145	1		4835	NQO2'	4	0	4	0.683827	1	0.095		5587	PRKD1'	2	0.791822
1543	CYP1A1'	16	0.00357							2261	FGFR3'	22	3	19	0.401339	0.775515	0.294		5144	PDE4D'	8	1	7	0.213922	0.681	0.176093		2050	EPHB4	39	30	9	0.534846	0.145	0.960417		24925	Adrb1'	4	0	4	0.683827	1	0.095		3356	HTR2A'	4	0.803535
8912	CACNA1H'	11	0.00368							1119	CHKA'	2	0	2	0.393306	1	0.294		2908	NR3C1'	31	3	28	0.00188911	0.685	0.000542026		5600	MAPK11	21	11	10	0.0111453	0.145	0.0180782		397355	ADRB1'	2	0	2	0.410871	1	0.0956		1436	CSF1R'	2	0.805285
2642	GCGR'	8	0.0038							2870	GRK6'	2	0	2	0.393306	1	0.294		3480	IGF1R'	40	3	37	1.64e-06	0.689	1.41e-07		6789	STK4	8	6	2	0.211168	0.146	0.637272		397356	ADRB3'	2	0	2	0.410871	1	0.0956		10280	SIGMAR1'	2	0.810451
78959	Akr1a1'	8	0.0038							3549	IHH'	2	0	2	0.393306	1	0.294		5141	PDE4A'	3	1	2	0.941199	0.695	0.954802		9891	NUAK1	8	6	2	0.211168	0.146	0.637272		397357	ADRB2'	2	0	2	0.410871	1	0.0956		29412	Adra1a'	2	0.812988
293	SLC25A6'	2	0.00383							5321	PLA2G4A'	2	0	2	0.393306	1	0.294		155348	gag-pol'	8	2	6	0.942352	0.718	0.943887		100009585	CACNA1S	4	2	2	0.0217362	0.152	0.0646294		100009055	ALDOA'	2	0	2	0.410871	1	0.0956		147	ADRA1B'	2	0.817971
952	CD38'	2	0.00383							6046	BRD2'	2	0	2	0.393306	1	0.294		83523	Impa1'	5	2	3	0.996499	0.723	0.998148		100327259	CACNA1D	4	2	2	0.0217362	0.152	0.0646294		427317	DHFR'	11	8	3	0.000104035	0.000392834	0.0972		2260	FGFR1'	2	0.822835
20517	Slc22a1'	2	0.00383							6469	SHH'	2	0	2	0.393306	1	0.294		5562	PRKAA1'	18	1	17	0.000127979	0.739	2.72e-05		726	CAPN5	2	2	0	0.307816	0.152	1		25248	Cnr1'	3	0	3	0.567992	1	0.0972		1544	CYP1A2'	6	0.822909
59272	ACE2'	2	0.00383							7042	TGFB2'	2	0	2	0.393306	1	0.294		3551	IKBKB'	4	1	3	0.922545	0.751	0.921714		825	CAPN3	2	2	0	0.307816	0.152	1		2580	GAK'	16	8	8	0.177952	0.512314	0.0975		25187	Htr2c'	2	0.832217
79888	LPCAT1'	2	0.00383							7043	TGFB3'	2	0	2	0.393306	1	0.294		3571199	ska'	3	1	2	0.972855	0.751	0.977542		827	CAPN6	2	2	0	0.307816	0.152	1		152	ADRA2C'	38	21	17	0.157092	0.44015	0.0999		9367	RAB9A'	2	0.834492
811773	PF14_0192'	2	0.00383							8019	BRD3'	2	0	2	0.393306	1	0.294		1017	CDK2'	23	4	19	0.746038	0.755	0.682372		1950	EGF	2	2	0	0.307816	0.152	1		9748	SLK'	33	22	11	0.00120686	0.00369991	0.1		1128	CHRM1'	2	0.845453
3641348	DFR1'	2	0.00383							12801	Cnr1'	2	0	2	0.393306	1	0.294		152	ADRA2C'	9	4	5	0.999974	0.755	0.999994		10753	CAPN9	2	2	0	0.307816	0.152	1		170851	Map2k1'	1	0	1	0.250927	1	0.101		5979	RET'	2	0.845453
3641414	DFR1'	2	0.00383							14083	Ptk2'	2	0	2	0.393306	1	0.294		6309	SC5D'	2	1	1	0.994211	0.756	0.99702		11131	CAPN11	2	2	0	0.307816	0.152	1		855751	TIM23'	1	0	1	0.250927	1	0.101		2324	FLT4'	2	0.857737
100996758	LOC100996758'	2	0.00383							24598	Nos1'	2	0	2	0.393306	1	0.294		51426	POLK'	6	2	4	0.994426	0.757	0.995785		11132	CAPN10	2	2	0	0.307816	0.152	1		5568	PRKACG'	14	9	5	0.00548096	0.0210732	0.101		148	ADRA1A'	2	0.870941
975	CD81'	5	0.00393							50846	DHH'	2	0	2	0.393306	1	0.294		9971	NR1H4'	15	1	14	0.005493	0.762	0.00190346		19713	Ret	2	2	0	0.307816	0.152	1		2241	FER'	18	12	6	0.00198372	0.00691468	0.102		146	ADRA1D'	2	0.877972
4860	PNP'	5	0.00393							56274	Stk3'	2	0	2	0.393306	1	0.294		29290	Adora1'	4	1	3	0.933318	0.762	0.931354		23473	CAPN7	2	2	0	0.307816	0.152	1		289606	Gabra2'	11	5	6	0.230231	0.616068	0.102		3350	HTR1A'	2	0.890989
6548	SLC9A1'	5	0.00393							497756	Si'	2	0	2	0.393306	1	0.294		3791	KDR'	123	8	115	1.18e-20	0.774	1.08e-24		92291	CAPN13	2	2	0	0.307816	0.152	1		10919	EHMT2'	85	44	41	0.675057	0.955107	0.102		2064	ERBB2'	2	0.902712
24159	Acly'	5	0.00393							5651987	PTR1'	3	1	2	0.149203	0.235472	0.294		2261	FGFR3'	22	3	19	0.401339	0.776	0.294014		147968	CAPN12	2	2	0	0.307816	0.152	1		281126	DRD2'	11	6	5	0.0702719	0.239052	0.108		3815	KIT'	2	0.935116
24782	Slc9a1'	5	0.00393							13318096	RVBD_3273'	2	0	2	0.393306	1	0.294		5467	PPARD'	22	1	21	5.52e-06	0.777	6.05e-07		388743	CAPN8	2	2	0	0.307816	0.152	1		2565	GABRG1'	7	4	3	0.0312471	0.123027	0.108		1565	CYP2D6'	4	0.937745
785911	ROCK1'	5	0.00393							3064	HTT'	10	1	9	0.40993	0.833756	0.295		9263	STK17A'	12	1	11	0.0807779	0.782	0.0434928		440854	CAPN14	2	2	0	0.307816	0.152	1		2567	GABRG3'	7	4	3	0.0312471	0.123027	0.108		5594	MAPK1'	2	0.947981
100720631	Tacr2'	5	0.00393							4751	NEK2'	6	0	6	0.493519	1	0.295		765	CA6'	8	1	7	0.530901	0.792	0.443182		618607	AKR1A1	2	2	0	0.307816	0.152	1		2568	GABRP'	7	4	3	0.0312471	0.123027	0.108		2050	EPHB4'	2	0.959627
369	ARAF'	3	0.00412							5609	MAP2K7'	6	0	6	0.493519	1	0.295		8856	NR1I2'	16	2	14	0.412625	0.794	0.302817		2042	EPHA3	10	8	2	0.325839	0.152	0.826085		24360	Fabp1'	7	4	3	0.0312471	0.123027	0.108		4137	MAPT'	2	0.964738
2819	GPD1'	3	0.00412							8856	NR1I2'	16	2	14	0.412625	0.794142	0.303		390245	KDM4E'	4	2	2	0.999824	0.794	0.999933		11188	NISCH	6	4	2	0.114894	0.155	0.359676		55879	GABRQ'	7	4	3	0.0312471	0.123027	0.108		25	ABL1'	4	0.96695
2820	GPD2'	3	0.00412							814	CAMK4'	4	0	4	0.462154	1	0.305		24898	Slc6a3'	2	1	1	0.997455	0.796	0.998579		151306	GPBAR1	6	4	2	0.114894	0.155	0.359676		29705	Gabra1'	11	5	6	0.246249	0.630407	0.108		1956	EGFR'	2	0.999448
15930	Ido1'	3	0.00412							5062	PAK2'	4	0	4	0.462154	1	0.305		6788	STK3'	17	1	16	0.00458292	0.814	0.00122625		896	CCND3	9	7	2	0.28036	0.156	0.75126		2902	GRIN1'	6	0	6	0.870395	1	0.108
23752	TSSK1A'	3	0.00412							6573	SLC19A1'	9	5	4	0.00745641	0.000634796	0.305		1133	CHRM5'	2	2	0	0.999998	0.814	1		5144	PDE4D	14	7	7	0.0111662	0.156	0.0179288		3716	JAK1'	33	23	10	0.000197893	0.000439819	0.11
24808	Tacr3'	3	0.00412							7301	TYRO3'	6	0	6	0.512967	1	0.311		5261	PHKG2'	28	1	27	2.48e-08	0.818	9.46e-10		7301	TYRO3	7	7	0	0.572322	0.156	1		2051	EPHB6'	17	10	7	0.0402051	0.134449	0.111
25340	Npy5r'	3	0.00412							16542	Kdr'	4	0	4	0.486924	1	0.325		983	CDK1'	33	4	29	0.215747	0.819	0.114154		1081	CGA	12	6	6	0.0133607	0.158	0.023075		861	RUNX1'	11	4	7	0.511034	0.906377	0.111
26415	Mapk13'	3	0.00412							1021	CDK6'	8	3	5	0.0989088	0.0672941	0.327		25	ABL1'	92	8	84	1.39e-07	0.822	1.69e-09		2950	GSTP1	5	3	2	0.0684974	0.161	0.204432		865	CBFB'	11	4	7	0.511034	0.906377	0.111
171072	Sult1c2'	3	0.00412							2356	FPGS'	5	3	2	0.0135655	0.00293006	0.328		5592	PRKG1'	20	1	19	0.000566833	0.83	9.46e-05		9475	ROCK2	20	17	3	0.614368	0.161	0.985979		5063	PAK3'	10	6	4	0.0227456	0.0834595	0.112
396592	TSPO'	3	0.00412							7424	VEGFC'	2	0	2	0.433041	1	0.328		3064	HTT'	10	1	9	0.40993	0.834	0.294705		396442	SRC	10	9	1	0.533163	0.166	0.977225		4067	LYN'	28	17	11	0.0296616	0.0951638	0.112
711717	TSPO'	3	0.00412							11329	STK38'	2	0	2	0.433041	1	0.328		1588	CYP19A1'	1	1	0	0.999925	0.841	1		1432	MAPK14	29	21	8	0.353337	0.167	0.79123		1075	CTSC'	2	0	2	0.459558	1	0.112
1114791	dfrA'	3	0.00412							5295	PIK3R1'	3	0	3	0.481385	1	0.343		5753	PTK6'	13	1	12	0.141626	0.845	0.0723273		2564	GABRE	7	4	3	0.0569927	0.172	0.143102		8503	PIK3R3'	2	0	2	0.459558	1	0.112
10549022	dfrA1'	3	0.00412							79915	ATAD5'	40	12	28	0.086988	0.026741	0.344		27	ABL2'	25	2	23	0.0299638	0.846	0.00875854		9113	LATS1	6	4	2	0.132761	0.172	0.378569		697796	DRD1'	2	0	2	0.459558	1	0.112
3571199	ska'	16	0.0042							2268	FGR'	9	0	9	0.605184	1	0.345		140	ADORA3'	10	2	8	0.973806	0.846	0.960618		79837	PIP4K2C	5	5	0	0.517492	0.173	1		100336473	NISCH'	2	0	2	0.459558	1	0.112
1195	CLK1'	19	0.00426							6869	TACR1'	4	0	4	0.511216	1	0.346		1129	CHRM2'	2	2	0	1	0.854	1		5141	PDE4A	9	7	2	0.319122	0.178	0.769967		25111	Chrm4'	9	3	6	0.51899	0.915375	0.114
7150	TOP1'	9	0.0043							9578	CDC42BPB'	4	0	4	0.511216	1	0.346		26416	Mapk14'	30	1	29	3.83e-08	0.858	1.08e-09		3614	IMPDH1	5	3	2	0.0845786	0.183	0.223787		50488	MINK1'	22	12	10	0.137461	0.38293	0.115
9201	DCLK1'	9	0.0043							4921	DDR2'	8	0	8	0.594568	1	0.35		1131	CHRM3'	2	2	0	1	0.859	1		3615	IMPDH2	5	3	2	0.0845786	0.183	0.223787		5138	PDE2A'	11	6	5	0.0789212	0.253577	0.115
10769	PLK2'	9	0.0043							85366	MYLK2'	6	0	6	0.569445	1	0.359		1132	CHRM4'	2	2	0	1	0.859	1		782	CACNB1	4	2	2	0.0327172	0.183	0.0796464		7048	TGFBR2'	6	1	5	0.686147	0.987249	0.115
10645	CAMKK2'	13	0.00433							3065	HDAC1'	2	0	2	0.471333	1	0.361		11200	CHEK2'	32	1	31	4.77e-09	0.864	9.28e-11		9128	PRPF4	4	2	2	0.0327172	0.183	0.0796464		2563	GABRD'	7	4	3	0.0387324	0.1385	0.119
10038	PARP2'	6	0.0044							8798	DYRK4'	2	0	2	0.471333	1	0.361		25229	Chrm1'	26	4	22	0.852411	0.867	0.756785		13488	Drd1a	4	2	2	0.0327172	0.183	0.0796464		4851	NOTCH1'	4	1	3	0.400259	0.870701	0.119
5058	PAK1'	10	0.00454							23012	STK38L'	2	0	2	0.471333	1	0.361		43	ACHE'	7	1	6	0.884092	0.867	0.825031		50686	Gsk3a	3	2	1	0.126138	0.183	0.3802		3062	HCRTR2'	3	0	3	0.630464	1	0.119
784	CACNB3'	4	0.00486							23476	BRD4'	2	0	2	0.471333	1	0.361		328	APEX1'	6	2	4	0.999717	0.869	0.999695		84027	Gsk3b	3	2	1	0.126138	0.183	0.3802		100033901	BCHE'	6	2	4	0.387024	0.826123	0.12
785	CACNB4'	4	0.00486							155807	vpr'	2	0	2	0.471333	1	0.361		5871	MAP4K2'	23	1	22	0.000233618	0.87	2.54e-05		220	ALDH1A3	2	2	0	0.360113	0.183	1		6916	TBXAS1'	11	5	6	0.279408	0.658086	0.121
3592	IL12A'	4	0.00486							13319464	RVBD_2737c'	2	0	2	0.471333	1	0.361		2064	ERBB2'	56	3	53	1.15e-08	0.871	9.81e-11		1120	CHKB	2	2	0	0.360113	0.183	1		5566	PRKACA'	23	15	8	0.00690693	0.0191684	0.128
3593	IL12B'	4	0.00486							11188	NISCH'	3	0	3	0.510026	1	0.368		4790	NFKB1'	31	3	28	0.119873	0.871	0.0445996		2104	ESRRG	2	2	0	0.360113	0.183	1		5894	RAF1'	29	19	10	0.00548659	0.0144797	0.128
6583	SLC22A4'	4	0.00486							3320	HSP90AA1'	12	3	9	0.259872	0.299499	0.37		1574	CYP3A'	1	1	0	0.999977	0.873	1		5168	ENPP2	2	2	0	0.360113	0.183	1		6327	SCN2B'	6	4	2	0.00513278	0.0188327	0.13
19015	Ppard'	4	0.00486							1198	CLK3'	4	0	4	0.558129	1	0.387		5584	PRKCI'	39	1	38	7.22e-13	0.876	3.59e-15		10013	HDAC6	2	2	0	0.360113	0.183	1		100101555	CACNA1C'	6	4	2	0.00513278	0.0188327	0.13
56749	Dhodh'	4	0.00486							8445	DYRK2'	6	0	6	0.605251	1	0.391		817	CAMK2D'	30	1	29	1.77e-07	0.876	5.27e-09		10741	RBBP9	2	2	0	0.360113	0.183	1		100135490	Cacna1c'	6	4	2	0.00513278	0.0188327	0.13
130399	ACVR1C'	4	0.00486							29316	Adora2b'	3	0	3	0.53781	1	0.392		3643	INSR'	17	1	16	0.0427056	0.884	0.0134457		10840	ALDH1L1	2	2	0	0.360113	0.183	1		100720484	Cacna1f'	6	4	2	0.00513278	0.0188327	0.13
1022	CDK7'	22	0.00513							4145	MATK'	2	0	2	0.508025	1	0.394		5965	RECQL'	2	1	1	0.999817	0.884	0.99986		24267	Comt	2	2	0	0.360113	0.183	1		100726255	Cacna1d'	6	4	2	0.00513278	0.0188327	0.13
2048	EPHB2'	13	0.00521							4331	MNAT1'	2	0	2	0.508025	1	0.394		6850	SYK'	20	1	19	0.00728739	0.889	0.00143066		27102	EIF2AK1	2	2	0	0.360113	0.183	1		100734741	Cacna1s'	6	4	2	0.00513278	0.0188327	0.13
8711	TNK1'	13	0.00521							12802	Cnr2'	2	0	2	0.508025	1	0.394		3091	HIF1A'	12	2	10	0.969272	0.892	0.942002		54861	SNRK	2	2	0	0.360113	0.183	1		5150	PDE7A'	4	2	2	0.0818498	0.28038	0.13
207	AKT1'	29	0.00579							24296	Cyp1a1'	3	1	2	0.235957	0.285131	0.394		3932	LCK'	55	3	52	2.6e-07	0.898	2.97e-09		160428	ALDH1L2	2	2	0	0.360113	0.183	1		27115	PDE7B'	4	2	2	0.0818498	0.28038	0.13
24230	Tspo'	7	0.0059							71742	Ulk3'	2	0	2	0.508025	1	0.394		6093	ROCK1'	19	1	18	0.0213331	0.899	0.00515085		282301	PDGFRA	2	2	0	0.360113	0.183	1		132	ADK'	3	1	2	0.232135	0.655913	0.13
3702	ITK'	19	0.00636							113235	SLC46A1'	5	3	2	0.024441	0.00442801	0.394		10951	CBX1'	2	1	1	0.999913	0.901	0.999927		338442	HCAR2	2	2	0	0.360113	0.183	1		2569	GABRR1'	2	0	2	0.505813	1	0.13
5970	RELA'	6	0.00648							389840	MAP3K15'	2	0	2	0.508025	1	0.394		6530	SLC6A2'	9	2	7	0.997839	0.901	0.99586		395605	CHRNB2	2	2	0	0.360113	0.183	1		5296	PIK3R2'	2	0	2	0.505813	1	0.13
7296	TXNRD1'	6	0.00648							508809	DHFR'	3	1	2	0.235957	0.285131	0.394		6795	AURKC'	19	1	18	0.0254912	0.903	0.00627913		395606	CHRNA4	2	2	0	0.360113	0.183	1		5321	PLA2G4A'	2	0	2	0.505813	1	0.13
79858	NEK11'	6	0.00648							11184	MAP4K1'	6	0	6	0.622529	1	0.408		11183	MAP4K5'	32	1	31	4.11e-07	0.909	9.61e-09		403701	DRD2	2	2	0	0.360113	0.183	1		6527	SLC5A4'	2	0	2	0.505813	1	0.13
5027	P2RX7'	8	0.00675							84006	Prkci'	4	0	4	0.580651	1	0.408		10733	PLK4'	20	1	19	0.0254701	0.917	0.00571631		527165	PDGFRB	2	2	0	0.360113	0.183	1		11556	Adrb3'	2	0	2	0.505813	1	0.13
8644	AKR1C3'	11	0.00695							5603	MAPK13'	18	5	13	0.229782	0.172258	0.41		5742	PTGS1'	8	1	7	0.938795	0.919	0.881599		1111	CHEK1	16	10	6	0.117285	0.187	0.27024		18387	Oprk1'	2	0	2	0.505813	1	0.13
2042	EPHA3'	15	0.00731							3417	IDH1'	22	6	16	0.231662	0.163448	0.416		5979	RET'	32	2	30	0.0130212	0.923	0.0018757		817	CAMK2D	15	11	4	0.316505	0.188	0.721779		25706	Cckbr'	2	0	2	0.505813	1	0.13
23411	SIRT1'	7	0.00801							15550	Htr1a'	4	1	3	0.333952	0.441237	0.417		1128	CHRM1'	7	2	5	0.999923	0.923	0.999855		774	CACNA1B	6	4	2	0.151857	0.189	0.397224		42452	Oct-TyrR'	2	0	2	0.505813	1	0.13
3725	JUN'	10	0.0088							1394	CRHR1'	2	1	1	0.143213	0.125602	0.425		1158731	lef'	3	1	2	0.999824	0.924	0.999713		2859	GPR35	6	4	2	0.151857	0.189	0.397224		50508	NOX3'	2	0	2	0.505813	1	0.13
778	CACNA1F'	4	0.00889							3067	HDC'	2	1	1	0.143213	0.125602	0.425		2237	FEN1'	5	1	4	0.997041	0.926	0.993592		7150	TOP1	9	4	5	0.00915287	0.189	0.0115058		57301	Ccr1'	2	0	2	0.505813	1	0.13
3565	IL4'	4	0.00889							10392	NOD1'	3	2	1	0.0265137	0.00755872	0.425		2322	FLT3'	35	3	32	0.143157	0.928	0.0430086		15559	Htr2b	5	4	1	0.295196	0.189	0.749116		207777	Bzrap1'	2	0	2	0.505813	1	0.13
6580	SLC22A1'	9	0.00894							81640	Amd1'	3	2	1	0.0265137	0.00755872	0.425		2324	FLT4'	32	2	30	0.0195799	0.931	0.00299384		9201	DCLK1	4	4	0	0.494599	0.189	1		1551	CYP3A7'	9	4	5	0.28036	0.652223	0.13
80122	MAP3K19'	22	0.00908							403761	KCNH2'	2	1	1	0.143213	0.125602	0.425		3716	JAK1'	46	1	45	3.81e-13	0.935	6.12e-16		29290	Adora1	13	8	5	0.109991	0.194	0.245766		9641	IKBKE'	7	2	5	0.572322	0.939709	0.13
415116	PIM3'	22	0.00908							659	BMPR2'	2	0	2	0.543009	1	0.426		7010	TEK'	41	1	40	2.98e-10	0.935	1.36e-12		246	ALOX15	12	10	2	0.507621	0.197	0.936883		5602	MAPK10'	29	20	9	0.000822882	0.0017421	0.131
7444	VRK2'	6	0.00919							2950	GSTP1'	2	0	2	0.543009	1	0.426		7297	TYK2'	36	1	35	1.7e-07	0.938	2.2e-09		24413	Nr3c1	27	6	21	4.52e-11	0.197	1.45e-14		102800317	CSNK1E'	17	11	6	0.0103547	0.0291753	0.134
24296	Cyp1a1'	6	0.00919							9943	OXSR1'	2	0	2	0.543009	1	0.426		12932283	ampC'	8	1	7	0.979055	0.945	0.947948		5608	MAP2K6	10	7	3	0.236575	0.202	0.553436		53949	Chrm5'	9	3	6	0.576033	0.929978	0.134
55351	STK32B'	6	0.00919							3553	IL1B'	5	1	4	0.402002	0.563339	0.428		2050	EPHB4'	42	3	39	0.0368456	0.951	0.00525194		51776	ZAK	12	7	5	0.0812661	0.202	0.162855		7046	TGFBR1'	12	3	9	0.862553	0.997092	0.136
83903	GSG2'	6	0.00919							13649	Egfr'	5	0	5	0.631675	1	0.435		2321	FLT1'	33	2	31	0.0369275	0.951	0.00583075		8737	RIPK1	4	3	1	0.240173	0.205	0.615966		1137	CHRNA4'	8	4	4	0.158447	0.421888	0.139
682930	Cacna1s'	6	0.00919							204851	HIPK1'	5	0	5	0.631675	1	0.435		57396	CLK4'	25	1	24	0.0140361	0.956	0.00184692		29335	Oprk1	6	3	3	0.0365035	0.205	0.0676927		1141	CHRNB2'	8	4	4	0.158447	0.421888	0.139
331	XIAP'	5	0.00984							951475	HCVgp1'	5	2	3	0.184944	0.121196	0.441		9475	ROCK2'	43	1	42	1.63e-08	0.966	7.25e-11		6200	RPS6KB3	3	3	0	0.463111	0.205	1		8644	AKR1C3'	7	3	4	0.277978	0.647344	0.139
14182	Fgfr1'	5	0.00984							765	CA6'	8	1	7	0.530901	0.791841	0.443		1019	CDK4'	24	1	23	0.0661527	0.969	0.0126528		7486	WRN	3	3	0	0.463111	0.205	1		7294	TXK'	5	1	4	0.617756	0.966006	0.139
12933205	folA'	5	0.00984							100135548	Htr4'	4	0	4	0.623643	1	0.448		5578	PRKCA'	42	1	41	1.26e-06	0.978	9.19e-09		904	CCNT1	10	10	0	0.753947	0.206	1		155348	gag-pol'	15	6	9	0.615381	0.931002	0.142
53904	MYO3A'	7	0.0106							1499	CTNNB1'	2	0	2	0.576221	1	0.456		1436	CSF1R'	24	1	23	0.154395	0.979	0.0369655		26524	LATS2	6	4	2	0.172091	0.207	0.415616		10000	AKT3'	45	35	10	1.07e-08	2.58e-09	0.143
1198	CLK3'	10	0.0107							2645	GCK'	2	0	2	0.576221	1	0.456		6790	AURKA'	49	1	48	4.47e-09	0.981	8.39e-12		8973	CHRNA6	5	2	3	0.0104779	0.215	0.0146729		2564	GABRE'	7	4	3	0.0569927	0.171575	0.143
2044	EPHA5'	14	0.0109							9290	GPR55'	2	0	2	0.576221	1	0.456		3717	JAK2'	72	2	70	6.17e-12	0.983	1.27e-15		3294	HSD17B2	2	2	0	0.410871	0.215	1		706	TSPO'	3	0	3	0.686386	1	0.143
27	ABL2'	29	0.011							140469	MYO3B'	2	0	2	0.576221	1	0.456		1559	CYP2C9'	11	2	9	0.999994	0.986	0.999947		6513	SLC2A1	2	2	0	0.410871	0.215	1		1559	CYP2C9'	44	25	19	0.202397	0.452452	0.143
316	AOX1'	9	0.0111							167359	NIM1K'	2	0	2	0.576221	1	0.456		5588	PRKCQ'	49	1	48	8.76e-08	0.987	2.17e-10		18671	Abcb1a	2	2	0	0.410871	0.215	1		25096	Pld1'	3	2	1	0.00575647	0.0251915	0.147
196	AHR'	8	0.0112							100130827	SBK3'	2	0	2	0.576221	1	0.456		5580	PRKCD'	51	1	50	4.17e-08	0.989	7.6e-11		938625	clpP	2	2	0	0.410871	0.215	1		100533247	LOC100533247'	3	2	1	0.00575647	0.0251915	0.147
7498	XDH'	15	0.0113							762	CA4'	12	5	7	0.102995	0.0215117	0.458		3718	JAK3'	75	1	74	3.51e-17	0.994	5.13e-22		100008972	PYGM	2	2	0	0.410871	0.215	1		3633	INPP5B'	2	1	1	0.0602994	0.234043	0.147
6098	ROS1'	22	0.0125							4128	MAOA'	9	2	7	0.403146	0.469815	0.458		5156	PDGFRA'	63	1	62	2.4e-10	0.995	6.25e-14		816	CAMK2B	12	8	4	0.20941	0.217	0.456417		3635	INPP5D'	2	1	1	0.0602994	0.234043	0.147
540446	ACHE'	6	0.0126							5610	EIF2AK2'	8	4	4	0.0708067	0.0112385	0.468		23683	PRKD3'	66	1	65	7.1e-11	0.996	1.14e-14		6196	RPS6KA2	13	8	5	0.130644	0.217	0.265545		3636	INPPL1'	2	1	1	0.0602994	0.234043	0.147
9149	DYRK1B'	15	0.0129							10461	MERTK'	6	0	6	0.687097	1	0.472		5159	PDGFRB'	49	1	48	0.000169225	0.997	1.21e-06		25	ABL1	70	46	24	0.290349	0.218	0.578276		4319	MMP10'	2	1	1	0.0602994	0.234043	0.147
11040	PIM2'	15	0.0129							6539	SLC6A12'	1	0	1	0.554666	1	0.475		3316	HSPB2'	29	0	29	1.79e-22	1	3.69e-25		216	ALDH1A1	23	16	7	0.324054	0.219	0.660714		4320	MMP11'	2	1	1	0.0602994	0.234043	0.147
4170	MCL1'	10	0.013							7040	TGFB1'	2	0	2	0.607631	1	0.486		80351	TNKS2'	7	0	7	0.0305811	1	0.0102801		5159	PDGFRB	53	26	27	0.0022142	0.222	0.000469201		4324	MMP15'	2	1	1	0.0602994	0.234043	0.147
9134	CCNE2'	16	0.0131							8737	RIPK1'	2	0	2	0.607631	1	0.486		26524	LATS2'	6	0	6	0.0809961	1	0.0337542		23235	SIK2	14	6	8	0.00548096	0.225	0.00330487		4326	MMP17'	2	1	1	0.0602994	0.234043	0.147
814	CAMK4'	9	0.0137							27347	STK39'	2	0	2	0.607631	1	0.486		2194	FASN'	2	0	2	0.814212	1	0.70546		2044	EPHA5	8	7	1	0.544178	0.227	0.951916		4327	MMP19'	2	1	1	0.0602994	0.234043	0.147
7006	TEC'	7	0.0138							403882	HTR2A'	2	0	2	0.607631	1	0.486		5128	CDK17'	2	0	2	0.814212	1	0.70546		22848	AAK1	9	7	2	0.399166	0.227	0.803728		5266	PI3'	2	1	1	0.0602994	0.234043	0.147
15499	Hsf1'	7	0.0138							13319863	RVBD_1284'	2	0	2	0.607631	1	0.486		3636621	NCE103'	2	0	2	0.814212	1	0.70546		190	NR0B1	15	3	12	1.4e-08	0.228	1.4e-10		8510	MMP23B'	2	1	1	0.0602994	0.234043	0.147
24660	Pmp22'	34	0.0143							896	CCND3'	8	3	5	0.213922	0.105252	0.488		23387	SIK3'	9	0	9	0.000902951	1	0.000180038		8989	TRPA1	4	3	1	0.271427	0.228	0.635864		9313	MMP20'	2	1	1	0.0602994	0.234043	0.147
100	ADA'	5	0.0143							1024	CDK8'	5	0	5	0.684232	1	0.488		9641	IKBKE'	12	0	12	0.0118673	1	0.00211633		18391	Sigmar1	5	3	2	0.122051	0.228	0.262821		10893	MMP24'	2	1	1	0.0602994	0.234043	0.147
2247	FGF2'	5	0.0143							51701	NLK'	4	0	4	0.663733	1	0.488		10494	STK25'	7	0	7	0.0135757	1	0.00423489		79934	ADCK4	7	3	4	0.0147574	0.228	0.0170787		16330	Inpp5b'	2	1	1	0.0602994	0.234043	0.147
12801	Cnr1'	5	0.0143							100462812	FGFR3P1'	4	0	4	0.663733	1	0.488		30811	HUNK'	7	0	7	0.0135757	1	0.00423489		518675	BZRAP1	5	3	2	0.122051	0.228	0.262821		18127	Nos3'	2	1	1	0.0602994	0.234043	0.147
50508	NOX3'	5	0.0143							3654	IRAK1'	9	0	9	0.756053	1	0.499		5027	P2RX7'	6	0	6	0.0425733	1	0.0165271		3985	LIMK2	3	3	0	0.49941	0.228	1		56547	MMP26'	2	1	1	0.0602994	0.234043	0.147
100135627	Tacr3'	5	0.0143							13361	Dhfr'	7	3	4	0.176604	0.0635437	0.507		5465	PPARA'	7	0	7	0.348239	1	0.176093		1373	CPS1	3	1	2	0.00575647	0.234	0.00959977		57552	NCEH1'	2	1	1	0.0602994	0.234043	0.147
658	BMPR1B'	11	0.0144							3620	IDO1'	3	0	3	0.662013	1	0.511		7301	TYRO3'	6	0	6	0.512967	1	0.31087		3633	INPP5B	2	1	1	0.0602994	0.234	0.147361		64066	MMP27'	2	1	1	0.0602994	0.234043	0.147
4215	MAP3K3'	11	0.0144							6300	MAPK12'	12	4	8	0.259872	0.125855	0.513		5295	PIK3R1'	3	0	3	0.481385	1	0.342789		3635	INPP5D	2	1	1	0.0602994	0.234	0.147361		65046	Ap2s1'	2	1	1	0.0602994	0.234043	0.147
57118	CAMK1D'	11	0.0144							6347	CCL2'	2	0	2	0.637237	1	0.515		1024	CDK8'	5	0	5	0.684232	1	0.487819		3636	INPPL1	2	1	1	0.0602994	0.234	0.147361		79148	MMP28'	2	1	1	0.0602994	0.234043	0.147
51135	IRAK4'	14	0.0144							23411	SIRT1'	2	0	2	0.637237	1	0.515		4543	MTNR1A'	2	0	2	0.738242	1	0.619385		4319	MMP10	2	1	1	0.0602994	0.234	0.147361		80332	ADAM33'	2	1	1	0.0602994	0.234043	0.147
920	CD4'	4	0.0146							13869177	C694_00020'	2	0	2	0.637237	1	0.515		8428	STK24'	2	0	2	0.738242	1	0.619385		4320	MMP11	2	1	1	0.0602994	0.234	0.147361		118856	MMP21'	2	1	1	0.0602994	0.234043	0.147
19713	Ret'	4	0.0146							2741	GLRA1'	1	0	1	0.603281	1	0.521		11011	TLK2'	2	0	2	0.738242	1	0.619385		4324	MMP15	2	1	1	0.0602994	0.234	0.147361		1114791	dfrA'	2	1	1	0.0602994	0.234043	0.147
100009585	CACNA1S'	4	0.0146							3611	ILK'	2	1	1	0.225594	0.163871	0.521		3630	INS'	4	0	4	0.831004	1	0.679284		4326	MMP17	2	1	1	0.0602994	0.234	0.147361		10549022	dfrA1'	2	1	1	0.0602994	0.234043	0.147
100327259	CACNA1D'	4	0.0146							285220	EPHA6'	6	0	6	0.743957	1	0.534		10298	PAK4'	4	0	4	0.831004	1	0.679284		4327	MMP19	2	1	1	0.0602994	0.234	0.147361		1787	TRDMT1'	1	0	1	0.351695	1	0.147
285220	EPHA6'	15	0.0148							1459	CSNK2A2'	5	0	5	0.73148	1	0.539		2041	EPHA1'	2	0	2	0.982469	1	0.951206		5167	ENPP1	3	1	2	0.00575647	0.234	0.00959977		1788	DNMT3A'	1	0	1	0.351695	1	0.147
5127	CDK16'	12	0.0154							2350	FOLR2'	5	3	2	0.0716117	0.00993183	0.543		8569	MKNK1'	2	0	2	0.982469	1	0.951206		5266	PI3	2	1	1	0.0602994	0.234	0.147361		1789	DNMT3B'	1	0	1	0.351695	1	0.147
3553	IL1B'	10	0.0156							3780	KCNN1'	2	0	2	0.665058	1	0.543		3569	IL6'	12	0	12	0.00162969	1	0.000232993		8510	MMP23B	2	1	1	0.0602994	0.234	0.147361		1241	LTB4R'	2	0	2	0.549409	1	0.148
5965	RECQL'	20	0.016							3782	KCNN3'	2	0	2	0.665058	1	0.543		22858	ICK'	9	0	9	0.0350218	1	0.00972545		9313	MMP20	2	1	1	0.0602994	0.234	0.147361		3978	LIG1'	2	0	2	0.549409	1	0.148
246	ALOX15'	18	0.0166							8202	NCOA3'	4	2	2	0.185011	0.0729508	0.543		8780	RIOK3'	7	0	7	0.0761054	1	0.0285286		10893	MMP24	2	1	1	0.0602994	0.234	0.147361		3980	LIG3'	2	0	2	0.549409	1	0.148
16542	Kdr'	9	0.0166							9874	TLK1'	2	0	2	0.665058	1	0.543		5311	PKD2'	6	0	6	0.164885	1	0.0761175		16330	Inpp5b	2	1	1	0.0602994	0.234	0.147361		3981	LIG4'	2	0	2	0.549409	1	0.148
978	CDA'	6	0.0169							15563	Htr5a'	4	2	2	0.185011	0.0729508	0.543		4294	MAP3K10'	5	0	5	0.165892	1	0.083735		18127	Nos3	2	1	1	0.0602994	0.234	0.147361		5605	MAP2K2'	14	8	6	0.0921102	0.240115	0.148
6898	TAT'	6	0.0169							53904	MYO3A'	2	0	2	0.665058	1	0.543		9201	DCLK1'	4	0	4	0.333952	1	0.205601		22978	NT5C2	3	1	2	0.00575647	0.234	0.00959977		8767	RIPK2'	20	13	7	0.0133257	0.0320911	0.154
361523	Cyp2b2'	6	0.0169							140609	NEK7'	2	0	2	0.665058	1	0.543		6869	TACR1'	4	0	4	0.511216	1	0.34598		54261	Kcnn1	3	1	2	0.00575647	0.234	0.00959977		25290	Alox5'	13	7	6	0.165365	0.393271	0.155
5585	PKN1'	11	0.017							134	ADORA1'	7	0	7	0.767365	1	0.544		9578	CDC42BPB'	4	0	4	0.511216	1	0.34598		54262	Kcnn2	3	1	2	0.00575647	0.234	0.00959977		24613	Oprd1'	6	3	3	0.151857	0.394896	0.156
8576	STK16'	11	0.017							2778	GNAS'	7	2	5	0.42249	0.346357	0.555		51701	NLK'	4	0	4	0.663733	1	0.488058		54263	Kcnn3	3	1	2	0.00575647	0.234	0.00959977		5594	MAPK1'	49	31	18	0.0251793	0.0566616	0.157
951475	HCVgp1'	8	0.0174							135	ADORA2A'	7	0	7	0.778688	1	0.557		100462812	FGFR3P1'	4	0	4	0.663733	1	0.488058		56547	MMP26	2	1	1	0.0602994	0.234	0.147361		5603	MAPK13'	21	11	10	0.29588	0.599808	0.158
5347	PLK1'	12	0.0179							262	AMD1'	3	2	1	0.0767136	0.0167705	0.564		10769	PLK2'	2	0	2	0.797317	1	0.685595		57552	NCEH1	2	1	1	0.0602994	0.234	0.147361		1571	CYP2E1'	8	4	4	0.192878	0.460799	0.158
5429	POLH'	12	0.0179							4889	NPY5R'	2	1	1	0.268052	0.182374	0.564		3577	CXCR1'	2	0	2	0.891488	1	0.803628		64066	MMP27	2	1	1	0.0602994	0.234	0.147361		6885	MAP3K7'	17	11	6	0.0178525	0.0420567	0.163
100135548	Htr4'	10	0.0185							51311	TLR8'	2	1	1	0.268052	0.182374	0.564		140901	STK35'	2	0	2	0.943588	1	0.880547		65046	Ap2s1	2	1	1	0.0602994	0.234	0.147361		51776	ZAK'	12	7	5	0.0812661	0.202338	0.163
1633	DCK'	5	0.02							338442	HCAR2'	2	1	1	0.268052	0.182374	0.564		598	BCL2L1'	1	0	1	0.950544	1	0.909012		65206	Kcnn4	3	1	2	0.00575647	0.234	0.00959977		1134	CHRNA1'	2	0	2	0.590224	1	0.166
6869	TACR1'	9	0.02							57551	TAOK1'	8	0	8	0.797609	1	0.565		6787	NEK4'	1	0	1	0.978009	1	0.952315		79148	MMP28	2	1	1	0.0602994	0.234	0.147361		1140	CHRNB1'	2	0	2	0.590224	1	0.166
6549	SLC9A2'	3	0.0205							5598	MAPK7'	2	0	2	0.691131	1	0.57		84385	Nr1i2'	12	0	12	0.000481936	1	6.22e-05		80332	ADAM33	2	1	1	0.0602994	0.234	0.147361		1144	CHRND'	2	0	2	0.590224	1	0.166
240	ALOX5'	18	0.0206							7006	TEC'	3	1	2	0.421893	0.375009	0.57		5063	PAK3'	7	0	7	0.097105	1	0.0377122		118856	MMP21	2	1	1	0.0602994	0.234	0.147361		1146	CHRNG'	2	0	2	0.590224	1	0.166
5142	PDE4B'	12	0.0207							8408	ULK1'	2	0	2	0.691131	1	0.57		84254	CAMKK1'	7	0	7	0.097105	1	0.0377122		935189	L	3	1	2	0.00575647	0.234	0.00959977		1230	CCR1'	2	0	2	0.590224	1	0.166
2023	ENO1'	2	0.0212							19016	Pparg'	2	0	2	0.691131	1	0.57		440275	EIF2AK4'	7	0	7	0.097105	1	0.0377122		1114791	dfrA	2	1	1	0.0602994	0.234	0.147361		11423	Ache'	2	0	2	0.590224	1	0.166
3098	HK1'	2	0.0212							57302	Cnr2'	2	0	2	0.691131	1	0.57		102724428	LOC102724428'	7	0	7	0.097105	1	0.0377122		10549022	dfrA1	2	1	1	0.0602994	0.234	0.147361		399501	ADRA2A'	2	0	2	0.590224	1	0.166
3099	HK2'	2	0.0212							83817	Ache'	2	0	2	0.691131	1	0.57		1198	CLK3'	4	0	4	0.558129	1	0.387263		100733252	Kcnn3	3	1	2	0.00575647	0.234	0.00959977		641353	ADRA2B'	2	0	2	0.590224	1	0.166
3101	HK3'	2	0.0212							427317	DHFR'	3	1	2	0.421893	0.375009	0.57		902	CCNH'	2	0	2	0.909754	1	0.829229		27163	NAAA	1	1	0	0.351695	0.234	1		733706	ADRA2C'	2	0	2	0.590224	1	0.166
4507	MTAP'	2	0.0212							4835	NQO2'	6	3	3	0.164885	0.0372959	0.576		2147	F2'	18	0	18	5.22e-07	1	1.93e-08		12932283	ampC	19	14	5	0.43546	0.234	0.809333		6300	MAPK12'	16	9	7	0.145877	0.332771	0.167
5045	FURIN'	2	0.0212							22875	ENPP4'	4	1	3	0.511216	0.522368	0.576		7272	TTK'	23	0	23	6.96e-06	1	1.62e-07		5586	PKN2	14	10	4	0.343321	0.237	0.680909		2194	FASN'	13	10	3	6.52e-05	9.69e-05	0.168
5540	NPY4R'	2	0.0212							100526835	FPGT-TNNI3K'	4	0	4	0.75073	1	0.581		6885	MAP3K7'	20	0	20	0.000110999	1	4.84e-06		815	CAMK2A	13	9	4	0.292255	0.239	0.587236		1578	CYP3AP1'	5	2	3	0.323067	0.68681	0.168
11647	Alpl'	2	0.0212							5894	RAF1'	15	4	11	0.445375	0.30813	0.585		5287	PIK3C2B'	11	0	11	0.000241777	1	3.39e-05		281126	DRD2	11	6	5	0.0702719	0.239	0.108071		64816	CYP3A43'	5	2	3	0.323067	0.68681	0.168
12675	Chuk'	2	0.0212							3781	KCNN2'	2	0	2	0.715506	1	0.595		340156	MYLK4'	14	0	14	0.00138256	1	0.000154646		9682	KDM4A	6	6	0	0.666744	0.239	1		79424	CYP3AP2'	5	2	3	0.323067	0.68681	0.168
12772	Ccr2'	2	0.0212							7786	MAP3K12'	2	0	2	0.715506	1	0.595		4058	LTK'	17	0	17	0.0034737	1	0.000318297		18595	Pdgfra	6	6	0	0.666744	0.239	1		1514	CTSL'	3	0	3	0.735718	1	0.168
13548	Dyrk1a'	2	0.0212							166614	DCLK2'	2	0	2	0.715506	1	0.595		984	CDK11B'	6	0	6	0.00106062	1	0.000329139		5605	MAP2K2	14	8	6	0.0921102	0.24	0.148092		13361	Dhfr'	15	11	4	0.000491525	0.000826498	0.168
29735	Slc16a7'	2	0.0212							13317197	RVBD_3588c'	2	0	2	0.715506	1	0.595		5585	PKN1'	12	0	12	0.00303933	1	0.000461809		3055	HCK	13	11	2	0.628467	0.244	0.967531		9261	MAPKAPK2'	59	50	9	3.15e-18	6.85e-21	0.169
51110	LACTB2'	2	0.0212							100135540	Hrh2'	2	0	2	0.715506	1	0.595		81788	NUAK2'	12	0	12	0.0102145	1	0.00178582		776	CACNA1D	6	4	2	0.215567	0.244	0.45152		24260	Chrm3'	9	3	6	0.679797	0.952468	0.178
76768	Alpi'	2	0.0212							54106	TLR9'	2	1	1	0.31047	0.20047	0.602		9252	RPS6KA5'	15	0	15	0.0174026	1	0.00248449		2560	GABRB1	7	4	3	0.107199	0.244	0.194577		658	BMPR1B'	6	2	4	0.535712	0.885084	0.179
109899	Akp1'	2	0.0212							672	BRCA1'	6	3	3	0.198822	0.0432108	0.616		7465	WEE1'	8	0	8	0.0124555	1	0.00342656		8729	GBF1	3	2	1	0.194914	0.248	0.442728		57118	CAMK1D'	6	2	4	0.535712	0.885084	0.179
114294	LACTB'	2	0.0212							7298	TYMS'	7	3	4	0.275726	0.087488	0.616		8576	STK16'	10	0	10	0.0221334	1	0.00523637		10564	ARFGEF2	3	2	1	0.194914	0.248	0.442728		81645	Chrm2'	7	2	5	0.688866	0.961267	0.18
116590	Mapk1'	2	0.0212							2348	FOLR1'	5	3	2	0.114049	0.0145344	0.619		91807	MYLK3'	10	0	10	0.0221334	1	0.00523637		10565	ARFGEF1	3	2	1	0.194914	0.248	0.442728		7525	YES1'	16	9	7	0.166887	0.357326	0.181
145567	TTC7B'	2	0.0212							4543	MTNR1A'	2	0	2	0.738242	1	0.619		5606	MAP2K3'	12	0	12	0.0333844	1	0.00696166		219	ALDH1B1	2	2	0	0.459558	0.248	1		7941	PLA2G7'	5	2	3	0.351207	0.705933	0.181
256281	NUDT14'	2	0.0212							8428	STK24'	2	0	2	0.738242	1	0.619		9891	NUAK1'	9	0	9	0.0401291	1	0.0113552		984	CDK11B	2	2	0	0.459558	0.248	1		508809	DHFR'	9	7	2	0.000141972	0.000243192	0.185
678683	CYP2C8'	2	0.0212							11011	TLK2'	2	0	2	0.738242	1	0.619		131890	GRK7'	9	0	9	0.0518023	1	0.0152157		5915	RARB	2	2	0	0.459558	0.248	1		682930	Cacna1s'	6	4	2	0.0158432	0.0396103	0.185
2774506	TTC0168'	2	0.0212							3783750	LMP1'	5	3	2	0.114049	0.0145344	0.619		47	ACLY'	4	0	4	0.0321739	1	0.015618		14182	Fgfr1	2	2	0	0.459558	0.248	1		887	CCKBR'	2	0	2	0.628217	1	0.185
2775589	TTC0144'	2	0.0212							5754	PTK7'	2	1	1	0.35235	0.218166	0.637		24889	Cckar'	4	0	4	0.0321739	1	0.015618		1969	EPHA2	9	8	1	0.629859	0.252	0.974658		2597	GAPDH'	2	0	2	0.628217	1	0.185
2776664	TT_P0035'	2	0.0212							51284	TLR7'	2	1	1	0.35235	0.218166	0.637		83805	Src'	4	0	4	0.0321739	1	0.015618		5138	PDE2A	11	6	5	0.0789212	0.254	0.115264		11552	Adra2b'	2	0	2	0.628217	1	0.185
3168364	TTHA0536'	2	0.0212							387129	NPSR1'	10	2	8	0.641303	0.631906	0.638		403426	PLAU'	4	0	4	0.0321739	1	0.015618		5429	POLH	8	6	2	0.374689	0.254	0.731258		11553	Adra2c'	2	0	2	0.628217	1	0.185
3169356	TTHA0520'	2	0.0212							3783	KCNN4'	2	0	2	0.759408	1	0.643		4638	MYLK'	11	0	11	0.0677629	1	0.017509		11201	POLI	20	14	6	0.382125	0.26	0.69365		18390	Oprm1'	2	0	2	0.628217	1	0.185
3169567	TTHB078'	2	0.0212							4544	MTNR1B'	2	0	2	0.759408	1	0.643		2043	EPHA4'	9	0	9	0.141142	1	0.0496755		16590	Kit	6	4	2	0.238584	0.264	0.468996		552898	ADRA1D'	2	0	2	0.628217	1	0.185
4098731	ddl'	2	0.0212							5143	PDE4C'	3	1	2	0.510026	0.41563	0.643		8503	PIK3R3'	3	0	3	0.123037	1	0.0741235		24239	Cacna1c	6	4	2	0.238584	0.264	0.468996		7272	TTK'	18	12	6	0.0130722	0.0257342	0.186
5287	PIK3C2B'	8	0.0213							57144	PAK7'	2	0	2	0.759408	1	0.643		6789	STK4'	7	0	7	0.176604	1	0.0760426		811999	PF14_0417	6	4	2	0.238584	0.264	0.468996		5599	MAPK8'	36	27	9	1.35e-05	7.66e-06	0.187
55561	CDC42BPG'	8	0.0213							403963	HTR1D'	2	0	2	0.759408	1	0.643		5289	PIK3C3'	8	0	8	0.343556	1	0.162804		1018	CDK3	4	4	0	0.60921	0.264	1		4988	OPRM1'	16	8	8	0.392738	0.697036	0.188
6582	SLC22A2'	10	0.0219							855692	NCE103'	2	0	2	0.759408	1	0.643		25255	Dyrk1a'	8	0	8	0.343556	1	0.162804		6311	ATXN2	24	15	9	0.199218	0.264	0.336488		5337	PLD1'	3	2	1	0.0145004	0.0443872	0.191
8444	DYRK3'	10	0.0219							759	CA1'	8	0	8	0.857875	1	0.649		2081	ERN1'	6	0	6	0.352752	1	0.190759		7010	TEK	33	13	20	0.000197893	0.265	7.79e-06		5338	PLD2'	3	2	1	0.0145004	0.0443872	0.191
783	CACNB2'	6	0.022							472	ATM'	3	0	3	0.792305	1	0.653		55561	CDC42BPG'	4	0	4	0.385735	1	0.244272		2047	EPHB1	8	7	1	0.603188	0.267	0.959028		23646	PLD3'	3	2	1	0.0145004	0.0443872	0.191
4752	NEK3'	6	0.022							3645	INSRR'	2	0	2	0.779075	1	0.665		6608	SMO'	2	0	2	0.35235	1	0.260485		5609	MAP2K7	8	6	2	0.396235	0.268	0.741424		122618	PLD4'	3	2	1	0.0145004	0.0443872	0.191
8911	CACNA1I'	6	0.022							5218	CDK14'	2	0	2	0.779075	1	0.665		14182	Fgfr1'	2	0	2	0.35235	1	0.260485		673	BRAF	20	11	9	0.0773099	0.275	0.0896831		200150	PLD5'	3	2	1	0.0145004	0.0443872	0.191
8913	CACNA1G'	6	0.022							51765	MST4'	2	0	2	0.779075	1	0.665		319757	Smo'	2	0	2	0.35235	1	0.260485		805	CALM2	8	3	5	0.0076722	0.275	0.00466141		201164	PLD6'	3	2	1	0.0145004	0.0443872	0.191
814099	fabZ'	6	0.022							6610	SMPD2'	2	1	1	0.393306	0.235472	0.669		494551	WEE2'	2	0	2	0.35235	1	0.260485		808	CALM3	8	3	5	0.0076722	0.275	0.00466141		856395	TIM10'	2	1	1	0.10263	0.29919	0.191
782	CACNB1'	4	0.0223							155871	tat'	2	1	1	0.393306	0.235472	0.669		100301563	Htr1a'	2	0	2	0.35235	1	0.260485		873	CBR1	3	3	0	0.567992	0.275	1		1215	CMA1'	1	0	1	0.438913	1	0.191
11689	Alox5'	4	0.0223							3630	INS'	4	0	4	0.831004	1	0.679		51135	IRAK4'	7	0	7	0.495801	1	0.281844		24898	Slc6a3	15	8	7	0.0702332	0.277	0.0806252		1511	CTSG'	1	0	1	0.438913	1	0.191
11820	App'	4	0.0223							10298	PAK4'	4	0	4	0.831004	1	0.679		4751	NEK2'	6	0	6	0.493519	1	0.295051		5150	PDE7A	4	2	2	0.0818498	0.28	0.129864		4921	DDR2'	16	10	6	0.0532648	0.111527	0.194
16453	Jak3'	4	0.0223							1017	CDK2'	23	4	19	0.746038	0.754693	0.682		5609	MAP2K7'	6	0	6	0.493519	1	0.295051		5893	RAD52	8	2	6	0.000146539	0.28	2.86e-05		6580	SLC22A1'	11	8	3	0.00197943	0.0034592	0.195
5294	PIK3CG'	24	0.0223							5600	MAPK11'	12	5	7	0.285403	0.0473445	0.683		3579	CXCR2'	2	0	2	0.829836	1	0.724266		24598	Nos1	9	2	7	1.9e-05	0.28	1.94e-06		2560	GABRB1'	7	4	3	0.107199	0.244403	0.195
5144	PDE4D'	12	0.0238							10769	PLK2'	2	0	2	0.797317	1	0.686		7422	VEGFA'	2	0	2	0.829836	1	0.724266		27115	PDE7B	4	2	2	0.0818498	0.28	0.129864		3290	HSD11B1'	6	3	3	0.215567	0.464579	0.195
1969	EPHA2'	15	0.0241							5999	RGS4'	28	8	20	0.471183	0.176138	0.692		9706	ULK2'	2	0	2	0.829836	1	0.724266		170945	Chrna2	3	2	1	0.232135	0.28	0.471589		100144487	DRD1'	6	3	3	0.215567	0.464579	0.195
11184	MAP4K1'	13	0.0242							673	BRAF'	10	2	8	0.714245	0.664568	0.704		7941	PLA2G7'	1	0	1	0.960765	1	0.924347		2224	FDPS	2	2	0	0.505813	0.28	1		823	CAPN1'	5	2	3	0.379455	0.724072	0.195
3480	IGF1R'	29	0.0244							443551	PTGS1'	4	1	3	0.663733	0.59175	0.704		5376	PMP22'	2	0	2	0.978628	1	0.94318		3736	KCNA1	2	2	0	0.505813	0.28	1		1269	CNR2'	3	0	3	0.7787	1	0.195
4137	MAPT'	48	0.0256							891	CCNB1'	19	4	15	0.697114	0.595399	0.705		9344	TAOK2'	2	0	2	0.978628	1	0.94318		7415	VCP	2	2	0	0.505813	0.28	1		4638	MYLK'	15	10	5	0.0171831	0.0330304	0.198
898	CCNE1'	16	0.0266							9133	CCNB2'	19	4	15	0.697114	0.595399	0.705		3984	LIMK1'	2	0	2	0.984129	1	0.954802		50632	CALY	2	2	0	0.505813	0.28	1		3757	KCNH2'	41	22	19	0.503577	0.783842	0.198
538	ATP7A'	5	0.027							85417	CCNB3'	19	4	15	0.697114	0.595399	0.705		51347	TAOK3'	2	0	2	0.99131	1	0.97159		56274	Stk3	2	2	0	0.505813	0.28	1		19885	Rorc'	43	27	16	0.0577288	0.108252	0.201
1646	AKR1C2'	5	0.027							111	ADCY5'	4	2	2	0.359858	0.121196	0.705		1136	CHRNA3'	1	0	1	0.991295	1	0.977222		728642	CDK11A	2	2	0	0.505813	0.28	1		2950	GSTP1'	5	3	2	0.0684974	0.160839	0.204
2041	EPHA1'	12	0.0273							2194	FASN'	2	0	2	0.814212	1	0.705		3552	IL1A'	22	0	22	4.69e-19	1	4.11e-21		29336	Sigmar1	12	7	5	0.143143	0.281	0.21689		129807	NEU4'	3	1	2	0.387424	0.758935	0.204
1132	CHRM4'	28	0.0275							5128	CDK17'	2	0	2	0.814212	1	0.705		8550	MAPKAPK5'	26	0	26	1.23e-12	1	7.52e-15		779	CACNA1S	6	4	2	0.262295	0.283	0.486135		2897	GRIK1'	2	0	2	0.663409	1	0.204
440275	EIF2AK4'	9	0.0283							57014	Htr3b'	4	2	2	0.359858	0.121196	0.705		5255	PHKA1'	17	0	17	4.03e-10	1	1.3e-11		5062	PAK2	8	4	4	0.0651432	0.283	0.079564		266752	adra2c'	2	0	2	0.663409	1	0.204
134	ADORA1'	16	0.0295							3636621	NCE103'	2	0	2	0.814212	1	0.705		5256	PHKA2'	17	0	17	4.03e-10	1	1.3e-11		25590	Chrna4	6	4	2	0.262295	0.283	0.486135		281605	ADRB2'	2	0	2	0.663409	1	0.204
7849	PAX8'	11	0.0307							3579	CXCR2'	2	0	2	0.829836	1	0.724		5257	PHKB'	17	0	17	4.03e-10	1	1.3e-11		1460	CSNK2B	4	4	0	0.635243	0.283	1		6199	RPS6KB2'	8	5	3	0.0555857	0.119002	0.208
57551	TAOK1'	18	0.0308							7422	VEGFA'	2	0	2	0.829836	1	0.724		816	CAMK2B'	18	0	18	0.00042814	1	2.71e-05		24890	Esr1	4	4	0	0.635243	0.283	1		3620	IDO1'	3	0	3	0.797936	1	0.208
1018	CDK3'	8	0.031							9706	ULK2'	2	0	2	0.829836	1	0.724		2051	EPHB6'	19	0	19	0.00105111	1	6.67e-05		10298	PAK4	8	6	2	0.417798	0.283	0.75126		4140	MARK3'	12	8	4	0.0221458	0.0419967	0.211
6868	ADAM17'	8	0.031							5468	PPARG'	13	4	9	0.568197	0.268507	0.74		812762	CDPK1'	11	0	11	0.00216076	1	0.000356656		25865	PRKD2	32	16	16	0.0185317	0.284	0.00869603		100526835	FPGT-TNNI3K'	7	3	4	0.438735	0.755584	0.211
24239	Cacna1c'	8	0.031							1269	CNR2'	2	0	2	0.844265	1	0.742		1613	DAPK3'	18	0	18	0.00572648	1	0.000515663		5581	PRKCE	35	19	16	0.0562044	0.298	0.0440713		150	ADRA2A'	33	17	16	0.597274	0.855529	0.214
5606	MAP2K3'	13	0.031							3576	CXCL8'	2	0	2	0.844265	1	0.742		904	CCNT1'	18	0	18	0.00729873	1	0.000684775		367	AR	39	15	24	8.41e-05	0.299	1.07e-06		29336	Sigmar1'	12	7	5	0.143143	0.280532	0.217
2046	EPHA8'	12	0.0311							377677	CA13'	2	0	2	0.844265	1	0.742		8899	PRPF4B'	7	0	7	0.00344121	1	0.000975633		1723	DHODH	8	3	5	0.0101866	0.299	0.00570172		1814	DRD3'	24	10	14	0.874371	0.989063	0.221
6513	SLC2A1'	4	0.032							1432	MAPK14'	19	4	15	0.746764	0.620329	0.749		122011	CSNK1A1L'	8	0	8	0.00490532	1	0.00124912		23396	PIP5K1C	7	3	4	0.0312471	0.299	0.0277974		2324	FLT4'	40	27	13	0.00863984	0.0114963	0.221
852254	RPL19B'	4	0.032							8517	IKBKG'	2	1	1	0.508025	0.285131	0.749		1111	CHEK1'	17	0	17	0.0122501	1	0.00137699		856395	TIM10	2	1	1	0.10263	0.299	0.191493		25825	BACE2'	9	5	4	0.190763	0.370807	0.222
938625	clpP'	4	0.032							24626	Pde4b'	2	1	1	0.508025	0.285131	0.749		1452	CSNK1A1'	14	0	14	0.0112466	1	0.00163842		26013	L3MBTL1	6	5	1	0.535712	0.302	0.893005		25369	Adora2a'	6	2	4	0.625734	0.913457	0.222
759	CA1'	19	0.0325							24627	Pde4d'	2	1	1	0.508025	0.285131	0.749		5170	PDPK1'	14	0	14	0.0112466	1	0.00163842		54239	Chrnb2	6	4	2	0.286579	0.303	0.502925		6446	SGK1'	8	6	2	0.00193633	0.00314776	0.224
2796	GNRH1'	3	0.0342							25638	Pde4a'	2	1	1	0.508025	0.285131	0.749		57172	CAMK1G'	8	0	8	0.00632305	1	0.00164174		83732	RIOK1	6	4	2	0.286579	0.303	0.502925		3614	IMPDH1'	5	3	2	0.0845786	0.182512	0.224
2798	GNRHR'	3	0.0342							290646	Pde4c'	2	1	1	0.508025	0.285131	0.749		6196	RPS6KA2'	14	0	14	0.0164268	1	0.00254065		231	AKR1B1	8	7	1	0.658069	0.308	0.96509		3615	IMPDH2'	5	3	2	0.0845786	0.182512	0.224
8788	DLK1'	3	0.0342							25229	Chrm1'	26	4	22	0.852411	0.866562	0.757		4139	MARK1'	7	0	7	0.0169575	1	0.00539039		2101	ESRRA	2	2	0	0.549409	0.313	1		5004	ORM1'	3	1	2	0.425704	0.779456	0.224
9970	NR1I3'	3	0.0342							316	AOX1'	3	1	2	0.662013	0.489145	0.759		6733	SRPK2'	7	0	7	0.0169575	1	0.00539039		5916	RARG	2	2	0	0.549409	0.313	1		5005	ORM2'	3	1	2	0.425704	0.779456	0.224
10392	NOD1'	3	0.0342							894	CCND2'	5	3	2	0.246238	0.0292651	0.759		8394	PIP5K1A'	7	0	7	0.0169575	1	0.00539039		11329	STK38	2	2	0	0.549409	0.313	1		54658	UGT1A1'	3	1	2	0.425704	0.779456	0.224
25007	Tacr2'	3	0.0342							4216	MAP3K4'	2	0	2	0.857573	1	0.759		9024	BRSK2'	7	0	7	0.0169575	1	0.00539039		11040	PIM2	11	7	4	0.279408	0.322	0.433167		1636	ACE'	2	0	2	0.695866	1	0.224
57337	SENP7'	3	0.0342							23097	CDK19'	2	0	2	0.857573	1	0.759		8396	PIP4K2B'	7	0	7	0.0208936	1	0.00676722		5295	PIK3R1	5	3	2	0.214896	0.323	0.340574		9290	GPR55'	2	0	2	0.695866	1	0.224
282041	ROCK2'	3	0.0342							280741	CA4'	2	0	2	0.857573	1	0.759		9113	LATS1'	7	0	7	0.0208936	1	0.00676722		6774	STAT3	3	3	0	0.630464	0.323	1		266751	adra2b'	2	0	2	0.695866	1	0.224
396445	MYLK'	3	0.0342							100526081	HTR1A'	2	0	2	0.857573	1	0.759		8999	CDKL2'	8	0	8	0.0482129	1	0.0154165		11183	MAP4K5	17	11	6	0.323093	0.328	0.491686		100135587	Oprk1'	2	0	2	0.695866	1	0.224
100135549	Htr7'	3	0.0342							5298	PI4KB'	3	0	3	0.877847	1	0.763		8621	CDK13'	6	0	6	0.0599576	1	0.0241222		9367	RAB9A	23	18	5	0.726543	0.329	0.964698		2904	GRIN2B'	6	1	5	0.870395	0.996002	0.226
4088	SMAD3'	29	0.0347							761	CA3'	2	0	2	0.869833	1	0.775		55589	BMP2K'	9	0	9	0.0991794	1	0.0325098		5241	PGR	31	6	25	6.14e-12	0.329	5.47e-17		6532	SLC6A4'	27	14	13	0.542783	0.803459	0.227
204851	HIPK1'	11	0.0351							6331	SCN5A'	2	0	2	0.869833	1	0.775		102800317	CSNK1E'	11	0	11	0.123304	1	0.0362328		85366	MYLK2	8	6	2	0.481964	0.329	0.778853		1816	DRD5'	12	6	6	0.404519	0.676349	0.227
3782	KCNN3'	6	0.0352							56924	PAK6'	2	0	2	0.869833	1	0.775		23604	DAPK2'	7	0	7	0.108686	1	0.042956		240	ALOX5	18	9	9	0.0550382	0.333	0.0380675		2048	EPHB2'	12	8	4	0.03	0.0520011	0.233
5288	PIK3C2G'	6	0.0352							388228	SBK1'	2	0	2	0.869833	1	0.775		196	AHR'	5	0	5	0.147674	1	0.0733319		6300	MAPK12	16	9	7	0.145877	0.333	0.167		116444	GRIN3B'	4	0	4	0.900315	1	0.233
109731	Maob'	6	0.0352							24660	Pmp22'	19	5	14	0.688324	0.393791	0.783		6732	SRPK1'	10	0	10	0.207609	1	0.0747721		5298	PI4KB	5	5	0	0.74245	0.336	1		281133	ECE1'	1	0	1	0.514402	1	0.233
5129	CDK18'	5	0.0354							3363	HTR7'	12	5	7	0.420867	0.0685573	0.784		1387	CREBBP'	4	0	4	0.141227	1	0.0770137		759	CA1	14	10	4	0.485883	0.336	0.751584		4916	NTRK3'	19	13	6	0.0141004	0.0206866	0.235
8517	IKBKG'	5	0.0354							25369	Adora2a'	3	0	3	0.895722	1	0.789		1456	CSNK1G3'	7	0	7	0.22424	1	0.101482		4296	MAP3K11	6	4	2	0.336376	0.342	0.535419		5592	PRKG1'	13	7	6	0.307949	0.533559	0.235
12802	Cnr2'	5	0.0354							54101	RIPK4'	2	0	2	0.881116	1	0.79		8986	RPS6KA4'	7	0	7	0.22424	1	0.101482		5243	ABCB1	34	23	11	0.486073	0.345	0.716236		1268	CNR1'	3	0	3	0.832214	1	0.236
100135626	Tacr1'	5	0.0354							3577	CXCR1'	2	0	2	0.891488	1	0.804		10645	CAMKK2'	7	0	7	0.258211	1	0.120711		13319464	RVBD_2737c	3	2	1	0.309443	0.345	0.524908		5170	PDPK1'	11	6	5	0.262654	0.468966	0.236
1574	CYP3A'	18	0.0371							15561	Htr3a'	4	2	2	0.511216	0.167044	0.804		10746	MAP3K2'	7	0	7	0.311585	1	0.152759		1584	CYP11B1	2	2	0	0.590224	0.345	1		5742	PTGS1'	14	6	8	0.701597	0.927456	0.236
55589	BMP2K'	11	0.04							24312	Dhfr'	3	1	2	0.723971	0.522368	0.804		6777	STAT5B'	3	0	3	0.329008	1	0.219491		2739	GLO1	2	2	0	0.590224	0.345	1		1453	CSNK1D'	40	32	8	4.53e-08	4.27e-09	0.243
774	CACNA1B'	7	0.0403							842	CASP9'	2	1	1	0.607631	0.331574	0.81		65975	STK33'	9	0	9	0.499372	1	0.258393		3065	HDAC1	2	2	0	0.590224	0.345	1		783	CACNB2'	6	4	2	0.0365035	0.0695918	0.243
24950	Srd5a1'	7	0.0403							100169693	5ht2c'	2	1	1	0.607631	0.331574	0.81		7048	TGFBR2'	6	0	6	0.473819	1	0.2794		3303	HSPA1A	2	2	0	0.590224	0.345	1		8911	CACNA1I'	6	4	2	0.0365035	0.0695918	0.243
5598	MAPK7'	6	0.0434							55244	SLC47A1'	6	3	3	0.453905	0.0918012	0.812		11188	NISCH'	3	0	3	0.510026	1	0.367658		4547	MTTP	2	2	0	0.590224	0.345	1		8913	CACNA1G'	6	4	2	0.0365035	0.0695918	0.243
29716	Cacna1d'	6	0.0434							1508	CTSB'	2	0	2	0.901013	1	0.817		29316	Adora2b'	3	0	3	0.53781	1	0.392355		4750	NEK1	2	2	0	0.590224	0.345	1		22933	SIRT2'	6	4	2	0.0365035	0.0695918	0.243
2833	CXCR3'	4	0.0439							397309	HTR1D'	3	1	2	0.742541	0.532956	0.817		84006	Prkci'	4	0	4	0.580651	1	0.407795		4953	ODC1	2	2	0	0.590224	0.345	1		773	CACNA1A'	4	2	2	0.240173	0.467775	0.243
4791	NFKB2'	4	0.0439							136	ADORA2B'	3	0	3	0.918143	1	0.823		7040	TGFB1'	2	0	2	0.607631	1	0.486317		8854	ALDH1A2	2	2	0	0.590224	0.345	1		7412	VCAM1'	4	2	2	0.240173	0.467775	0.243
319757	Smo'	4	0.0439							5347	PLK1'	3	0	3	0.918143	1	0.823		8737	RIPK1'	2	0	2	0.607631	1	0.486317		23012	STK38L	2	2	0	0.590224	0.345	1		8899	PRPF4B'	4	2	2	0.240173	0.467775	0.243
443530	HSD11K'	4	0.0439							43	ACHE'	7	1	6	0.884092	0.867252	0.825		27347	STK39'	2	0	2	0.607631	1	0.486317		5255	PHKA1	8	3	5	0.0169725	0.347	0.00825407		403882	HTR2A'	4	2	2	0.240173	0.467775	0.243
613024	PGR'	4	0.0439							768	CA9'	8	2	6	0.797609	0.596822	0.825		403882	HTR2A'	2	0	2	0.607631	1	0.486317		5256	PHKA2	8	3	5	0.0169725	0.347	0.00825407		107	ADCY1'	2	0	2	0.725686	1	0.243
101825598	Maob'	4	0.0439							902	CCNH'	2	0	2	0.909754	1	0.829		13319863	RVBD_1284'	2	0	2	0.607631	1	0.486317		5257	PHKB	8	3	5	0.0169725	0.347	0.00825407		108	ADCY2'	2	0	2	0.725686	1	0.243
101825859	Maoa'	4	0.0439							1576	CYP3A4'	99	35	64	0.138254	8.86e-05	0.832		134	ADORA1'	7	0	7	0.767365	1	0.543641		8394	PIP5K1A	5	3	2	0.240936	0.347	0.359676		109	ADCY3'	2	0	2	0.725686	1	0.243
6011	GRK1'	9	0.0448							836	CASP3'	7	3	4	0.582785	0.171073	0.833		3783	KCNN4'	2	0	2	0.759408	1	0.64258		3363	HTR7	10	10	0	0.883026	0.348	1		112	ADCY6'	2	0	2	0.725686	1	0.243
64677	Srd5a2'	5	0.0452							6916	TBXAS1'	4	0	4	0.933318	1	0.833		4544	MTNR1B'	2	0	2	0.759408	1	0.64258		7525	YES1	16	9	7	0.166887	0.357	0.180814		114	ADCY8'	2	0	2	0.725686	1	0.243
4751	NEK2'	11	0.0452							1548	CYP2A6'	7	4	3	0.329836	0.0256001	0.833		57144	PAK7'	2	0	2	0.759408	1	0.64258		6517	SLC2A4	6	1	5	1.87e-05	0.359	2.76e-06		115	ADCY9'	2	0	2	0.725686	1	0.243
81788	NUAK2'	11	0.0452							10599	SLCO1B1'	6	2	4	0.743957	0.425017	0.842		403963	HTR1D'	2	0	2	0.759408	1	0.64258		4286	MITF	1	1	0	0.514402	0.359	1		116	ADCYAP1'	2	0	2	0.725686	1	0.243
1557	CYP2C19'	65	0.0466							3354	HTR1E'	6	3	3	0.532125	0.109898	0.852		855692	NCE103'	2	0	2	0.759408	1	0.64258		7187	TRAF3	1	1	0	0.514402	0.359	1		1135	CHRNA2'	2	0	2	0.725686	1	0.243
23621	BACE1'	14	0.0472							841	CASP8'	2	1	1	0.691131	0.375009	0.856		3645	INSRR'	2	0	2	0.779075	1	0.664643		8912	CACNA1H	6	4	2	0.361651	0.362	0.551111		55811	ADCY10'	2	0	2	0.725686	1	0.243
26524	LATS2'	7	0.048							25248	Cnr1'	1	0	1	0.911789	1	0.856		5218	CDK14'	2	0	2	0.779075	1	0.664643		7253	TSHR	39	15	24	0.000225202	0.363	2.42e-06		196883	ADCY4'	2	0	2	0.725686	1	0.243
1072	CFL1'	2	0.0487							80733	Car15'	2	0	2	0.931826	1	0.862		51765	MST4'	2	0	2	0.779075	1	0.664643		5467	PPARD	26	7	19	1.68e-06	0.365	2.39e-09		266750	adra2a'	2	0	2	0.725686	1	0.243
1073	CFL2'	2	0.0487							1719	DHFR'	9	5	4	0.354802	0.0182206	0.866		5298	PI4KB'	3	0	3	0.877847	1	0.763277		25825	BACE2	9	5	4	0.190763	0.371	0.22192		100009237	ADRA1A'	2	0	2	0.725686	1	0.243
1386	ATF2'	2	0.0487							24693	Ptgs1'	2	1	1	0.715506	0.388853	0.868		25369	Adora2a'	3	0	3	0.895722	1	0.788982		7299	TYR	5	3	2	0.267761	0.371	0.378569		29290	Adora1'	13	8	5	0.109991	0.193877	0.246
1621	DBH'	2	0.0487							590	BCHE'	2	0	2	0.937971	1	0.872		136	ADORA2B'	3	0	3	0.918143	1	0.823153		8396	PIP4K2B	5	3	2	0.267761	0.371	0.378569		22875	ENPP4'	11	8	3	0.00560909	0.00765147	0.25
2539	G6PD'	2	0.0487							6582	SLC22A2'	2	0	2	0.937971	1	0.872		5347	PLK1'	3	0	3	0.918143	1	0.823153		25101	Chrna3	5	3	2	0.267761	0.371	0.378569		18391	Sigmar1'	5	3	2	0.122051	0.227872	0.263
3297	HSF1'	2	0.0487							6725	SRMS'	2	0	2	0.937971	1	0.872		25825	BACE2'	2	0	2	0.968354	1	0.923214		57172	CAMK1G	5	3	2	0.267761	0.371	0.378569		518675	BZRAP1'	5	3	2	0.122051	0.227872	0.263
5297	PI4KA'	2	0.0487							25689	Htr5a'	2	0	2	0.937971	1	0.872		1143	CHRNB4'	1	0	1	0.984464	1	0.963853		8621	CDK13	3	3	0	0.686386	0.371	1		6329	SCN4A'	4	2	2	0.271427	0.49627	0.263
6955	TRA'	2	0.0487							71934	Car13'	4	2	2	0.64406	0.215265	0.872		64354	Htr6'	2	0	2	0.994211	1	0.979243		13316036	RVBD_0058	3	2	1	0.348557	0.377	0.549517		22983	MAST1'	4	2	2	0.271427	0.49627	0.263
6957	TRB'	2	0.0487							729230	CCR2'	2	0	2	0.937971	1	0.872		1263	PLK3'	1	0	1	0.993851	1	0.982736		100339192	GSK3A	3	2	1	0.348557	0.377	0.549517		6347	CCL2'	2	0	2	0.75299	1	0.263
6965	TRG'	2	0.0487							1577	CYP3A5'	21	8	13	0.561396	0.0633497	0.877		4214	MAP3K1'	1	0	1	0.993851	1	0.982736		2585	GALK2	2	2	0	0.628217	0.377	1		18386	Oprd1'	2	0	2	0.75299	1	0.263
8678	BECN1'	2	0.0487							7066	THPO'	7	2	5	0.838121	0.559296	0.879		90	ACVR1'	1	0	1	0.996556	1	0.989124		3676	ITGA4	2	2	0	0.628217	0.377	1		403910	ADRB2'	2	0	2	0.75299	1	0.263
11541	Adora2b'	2	0.0487							8900	CCNA1'	9	3	6	0.776754	0.372241	0.88		9429	ABCG2'	3	0	3	0.999223	1	0.994651		5137	PDE1C	2	2	0	0.628217	0.377	1		397309	HTR1D'	4	1	3	0.706342	0.951451	0.264
12169	Bmx'	2	0.0487							29527	Ptgs2'	2	1	1	0.738242	0.402391	0.88		9261	MAPKAPK2'	81	0	81	6.85e-42	1	4.18e-49		8877	SPHK1	2	2	0	0.628217	0.377	1		6196	RPS6KA2'	13	8	5	0.130644	0.216528	0.266
14255	Flt3'	2	0.0487							140901	STK35'	2	0	2	0.943588	1	0.881		301	ANXA1'	18	0	18	2.79e-23	1	5.12e-25		24626	Pde4b	2	2	0	0.628217	0.377	1		340156	MYLK4'	14	10	4	0.00943763	0.0116839	0.267
17096	Lyn'	2	0.0487							5742	PTGS1'	8	1	7	0.938795	0.919128	0.882		16855	Lgals4'	12	0	12	1.27e-11	1	9.49e-13		24627	Pde4d	2	2	0	0.628217	0.377	1		91	ACVR1B'	11	7	4	0.0882079	0.144886	0.267
18761	Prkcq'	2	0.0487							1147	CHUK'	12	4	8	0.769709	0.31313	0.889		5583	PRKCH'	37	0	37	1.48e-08	1	3.6e-11		25638	Pde4a	2	2	0	0.628217	0.377	1		6326	SCN2A'	11	7	4	0.0882079	0.144886	0.267
19072	Prep'	2	0.0487							155030	gag'	2	1	1	0.759408	0.41563	0.891		5260	PHKG1'	24	0	24	1.16e-08	1	1.48e-10		57105	CYSLTR2	2	2	0	0.628217	0.377	1		100051593	FTL'	9	5	4	0.261495	0.440039	0.267
20607	Sstr3'	2	0.0487							3355	HTR1F'	5	2	3	0.773379	0.362422	0.892		190	NR0B1'	12	0	12	6.49e-07	1	5.99e-08		71742	Ulk3	2	2	0	0.628217	0.377	1		1111	CHEK1'	16	10	6	0.117285	0.187024	0.27
20779	Src'	2	0.0487							890	CCNA2'	9	3	6	0.805381	0.390275	0.896		9128	PRPF4'	7	0	7	3.19e-05	1	7.56e-06		290646	Pde4c	2	2	0	0.628217	0.377	1		5292	PIM1'	33	24	9	0.00106396	0.00069869	0.272
22820	COPG1'	2	0.0487							5164	PDK2'	2	0	2	0.953402	1	0.897		27330	RPS6KA6'	17	0	17	0.000389685	1	2.72e-05		389840	MAP3K15	2	2	0	0.628217	0.377	1		100347336	PARP1'	5	4	1	0.000854608	0.00132767	0.273
22870	PPP6R1'	2	0.0487							5165	PDK3'	2	0	2	0.953402	1	0.897		3725	JUN'	12	0	12	0.000365813	1	4.62e-05		100348842	GSK3B	2	2	0	0.628217	0.377	1		24261	Chrnb1'	3	2	1	0.046222	0.0933488	0.273
55291	PPP6R3'	2	0.0487							5166	PDK4'	2	0	2	0.953402	1	0.897		11213	IRAK3'	12	0	12	0.000365813	1	4.62e-05		2260	FGFR1	25	17	8	0.51382	0.38	0.718635		25102	Chrna5'	3	2	1	0.046222	0.0933488	0.273
56637	Gsk3b'	2	0.0487							760	CA2'	11	3	8	0.862609	0.548905	0.899		4140	MARK3'	14	0	14	0.000476127	1	4.8e-05		5604	MAP2K1	12	8	4	0.42181	0.381	0.597293		25549	Slc18a2'	3	2	1	0.046222	0.0933488	0.273
57143	ADCK1'	2	0.0487							598	BCL2L1'	1	0	1	0.950544	1	0.909		57118	CAMK1D'	13	0	13	0.000786607	1	9.35e-05		775	CACNA1C	6	4	2	0.387024	0.382	0.566424		64574	Chrna10'	3	2	1	0.046222	0.0933488	0.273
57217	TTC7A'	2	0.0487							774	CACNA1B'	3	2	1	0.56467	0.113896	0.909		27102	EIF2AK1'	6	0	6	0.000320246	1	9.56e-05		1143	CHRNB4	9	4	5	0.0618921	0.382	0.0406342		65024	Chrna9'	3	2	1	0.046222	0.0933488	0.273
58813	Nt5e'	2	0.0487							15559	Htr2b'	4	3	1	0.333952	0.0201578	0.909		10114	HIPK3'	13	0	13	0.00225663	1	0.000297215		2559	GABRA6	7	4	3	0.234723	0.382	0.292481		79557	Chrna1'	3	2	1	0.046222	0.0933488	0.273
83471	Prep'	2	0.0487							2047	EPHB1'	3	0	3	0.967669	1	0.911		84580	Hdac5'	13	0	13	0.00225663	1	0.000297215		2561	GABRB2	7	4	3	0.234723	0.382	0.292481		81721	Chrna6'	3	2	1	0.046222	0.0933488	0.273
92745	SLC38A5'	2	0.0487							100524920	HTR2C'	12	9	3	0.0415515	9.43e-06	0.916		4293	MAP3K9'	10	0	10	0.00447919	1	0.000888577		407230	HTR2A	5	4	1	0.56913	0.382	0.8527		171131	Chrnb3'	3	2	1	0.046222	0.0933488	0.273
171384	Trpm8'	2	0.0487							6098	ROS1'	6	0	6	0.98123	1	0.919		4296	MAP3K11'	10	0	10	0.00447919	1	0.000888577		4170	MCL1	4	4	0	0.747816	0.382	1		1806	DPYD'	2	1	1	0.201864	0.413343	0.273
281607	AGTR1'	2	0.0487							3551	IKBKB'	4	1	3	0.922545	0.750848	0.922		24629	Pdgfrb'	5	0	5	0.00256451	1	0.00096076		8999	CDKL2	4	4	0	0.747816	0.382	1		1890	TYMP'	2	1	1	0.201864	0.413343	0.273
286818	PREP'	2	0.0487							25825	BACE2'	2	0	2	0.968354	1	0.923		65156	Dhodh'	5	0	5	0.00256451	1	0.00096076		50488	MINK1	22	12	10	0.137461	0.383	0.11453		2875	GPT'	2	1	1	0.201864	0.413343	0.273
403410	ADORA2B'	2	0.0487							7941	PLA2G7'	1	0	1	0.960765	1	0.924		10188	TNK2'	11	0	11	0.00721359	1	0.00134268		25290	Alox5	13	7	6	0.165365	0.393	0.15533		3054	HCFC1'	2	1	1	0.201864	0.413343	0.273
407157	AGTR2'	2	0.0487							29290	Adora1'	4	1	3	0.933318	0.761795	0.931		22983	MAST1'	7	0	7	0.00471887	1	0.00136393		4294	MAP3K10	5	3	2	0.295196	0.395	0.397224		3315	HSPB1'	2	1	1	0.201864	0.413343	0.273
445540	PREP'	2	0.0487							3248	HPGD'	6	2	4	0.890751	0.532933	0.933		23235	SIK2'	11	0	11	0.016183	1	0.00332402		24613	Oprd1	6	3	3	0.151857	0.395	0.155521		4325	MMP16'	2	1	1	0.201864	0.413343	0.273
1121139	SAV1163'	2	0.0487							2242	FES'	2	0	2	0.973976	1	0.934		23173	METAP1'	4	0	4	0.01607	1	0.007534		25103	Chrnb4	5	3	2	0.295196	0.395	0.397224		11491	Adam17'	2	1	1	0.201864	0.413343	0.273
13319491	RVBD_2763c'	2	0.0487							6256	RXRA'	5	2	3	0.869165	0.432622	0.94		8711	TNK1'	10	0	10	0.0380058	1	0.00970554		1445	CSK	6	5	1	0.666744	0.406	0.922293		18125	Nos1'	2	1	1	0.201864	0.413343	0.273
100008951	ADORA2B'	2	0.0487							3702	ITK'	4	0	4	0.984093	1	0.941		2011	MARK2'	11	0	11	0.0500209	1	0.0122163		65032	Htr7	9	8	1	0.803032	0.407	0.986651		19879	Slc22a8'	2	1	1	0.201864	0.413343	0.273
100135647	Cftr'	2	0.0487							3091	HIF1A'	12	2	10	0.969272	0.891837	0.942		18596	Pdgfrb'	11	0	11	0.0500209	1	0.0122163		1109	AKR1C4	7	2	5	0.00566257	0.408	0.00136803		24600	Nos3'	2	1	1	0.201864	0.413343	0.273
100144322	CACH2C'	2	0.0487							25590	Chrna4'	3	2	1	0.68372	0.151424	0.943		2868	GRK4'	7	0	7	0.0862408	1	0.0329072		25302	Chrna7	3	2	1	0.387424	0.408	0.572853		51185	CRBN'	2	1	1	0.201864	0.413343	0.273
100343957	SLC9A2'	2	0.0487							5376	PMP22'	2	0	2	0.978628	1	0.943		7535	ZAP70'	10	0	10	0.137109	1	0.0444683		659	BMPR2	2	2	0	0.663409	0.408	1		64386	MMP25'	2	1	1	0.201864	0.413343	0.273
100717592	Tbxa2r'	2	0.0487							9344	TAOK2'	2	0	2	0.978628	1	0.943		12748	Clk2'	3	0	3	0.0767136	1	0.0447933		5054	SERPINE1	2	2	0	0.663409	0.408	1		84706	GPT2'	2	1	1	0.201864	0.413343	0.273
729230	CCR2'	9	0.0515							100051593	FTL'	3	1	2	0.924578	0.673799	0.943		12750	Clk4'	3	0	3	0.0767136	1	0.0447933		2534	FYN	18	14	4	0.75847	0.412	0.953098		158584	FAAH2'	2	1	1	0.201864	0.413343	0.273
20423	Shh'	3	0.0517							155348	gag-pol'	8	2	6	0.942352	0.718353	0.944		16452	Jak2'	3	0	3	0.0767136	1	0.0447933		1806	DPYD	2	1	1	0.201864	0.413	0.273031		347527	ARSH'	2	1	1	0.201864	0.413343	0.273
4758	NEU1'	6	0.0527							4864	NPC1'	15	4	11	0.925421	0.586877	0.945		16453	Jak3'	3	0	3	0.0767136	1	0.0447933		1890	TYMP	2	1	1	0.201864	0.413	0.273031		396805	PGR'	2	1	1	0.201864	0.413343	0.273
4759	NEU2'	6	0.0527							11238	CA5B'	4	2	2	0.831004	0.313857	0.947		100727842	Adora2b'	3	0	3	0.0767136	1	0.0447933		2875	GPT	2	1	1	0.201864	0.413	0.273031		25601	Oprm1'	6	3	3	0.361651	0.591619	0.278
10825	NEU3'	6	0.0527							596	BCL2'	1	0	1	0.975309	1	0.948		53944	CSNK1G1'	8	0	8	0.132423	1	0.0497698		3054	HCFC1	2	1	1	0.201864	0.413	0.273031		2905	GRIN2C'	4	0	4	0.931057	1	0.279
23396	PIP5K1C'	6	0.0527							1268	CNR1'	1	0	1	0.975309	1	0.948		4215	MAP3K3'	7	0	7	0.191983	1	0.0840594		3315	HSPB1	2	1	1	0.201864	0.413	0.273031		2906	GRIN2D'	4	0	4	0.931057	1	0.279
84630	TTBK1'	6	0.0527							54239	Chrnb2'	3	2	1	0.704369	0.159198	0.948		5563	PRKAA2'	7	0	7	0.191983	1	0.0840594		4325	MMP16	2	1	1	0.201864	0.413	0.273031		3630	INS'	4	0	4	0.931057	1	0.279
146057	TTBK2'	6	0.0527							12932283	ampC'	8	1	7	0.979055	0.944886	0.948		24680	Prkca'	7	0	7	0.191983	1	0.0840594		11491	Adam17	2	1	1	0.201864	0.413	0.273031		5465	PPARA'	4	0	4	0.931057	1	0.279
9971	NR1H4'	13	0.054							2041	EPHA1'	2	0	2	0.982469	1	0.951		24681	Prkcg'	7	0	7	0.191983	1	0.0840594		18125	Nos1	2	1	1	0.201864	0.413	0.273031		146	ADRA1D'	22	9	13	0.920801	0.9934	0.281
29290	Adora1'	13	0.054							8569	MKNK1'	2	0	2	0.982469	1	0.951		25023	Prkcb'	7	0	7	0.191983	1	0.0840594		19879	Slc22a8	2	1	1	0.201864	0.413	0.273031		5288	PIK3C2G'	11	9	2	6.39e-05	4.34e-05	0.282
43	ACHE'	17	0.055							6787	NEK4'	1	0	1	0.978009	1	0.952		25522	Prkcz'	7	0	7	0.191983	1	0.0840594		24600	Nos3	2	1	1	0.201864	0.413	0.273031		2350	FOLR2'	9	7	2	0.00144169	0.00152533	0.282
10988	METAP2'	5	0.0565							240	ALOX5'	4	0	4	0.988632	1	0.954		29340	Prkce'	7	0	7	0.191983	1	0.0840594		51185	CRBN	2	1	1	0.201864	0.413	0.273031		3780	KCNN1'	7	5	2	0.0193251	0.028695	0.282
140469	MYO3B'	5	0.0565							763	CA5A'	4	2	2	0.852466	0.330162	0.955		81749	Prkch'	7	0	7	0.191983	1	0.0840594		60352	Mapk12	7	1	6	4.57e-06	0.413	2.57e-07		2869	GRK5'	6	4	2	0.0569686	0.0945136	0.282
4282	MIF'	7	0.0566							3984	LIMK1'	2	0	2	0.984129	1	0.955		85420	Prkcq'	7	0	7	0.191983	1	0.0840594		64386	MMP25	2	1	1	0.201864	0.413	0.273031		57787	MARK4'	6	4	2	0.0569686	0.0945136	0.282
7465	WEE1'	7	0.0566							5141	PDE4A'	3	1	2	0.941199	0.695043	0.955		170538	Prkcd'	7	0	7	0.191983	1	0.0840594		64462	Csnk1d	7	1	6	4.57e-06	0.413	2.57e-07		100533105	C8orf44-SGK3'	4	2	2	0.303318	0.523772	0.282
1592	CYP26A1'	4	0.0578							351	APP'	14	7	7	0.625212	0.0289073	0.955		79934	ADCK4'	4	0	4	0.162581	1	0.0900776		84706	GPT2	2	1	1	0.201864	0.413	0.273031		25675	Hmgcr'	2	0	2	0.777917	1	0.282
7042	TGFB2'	4	0.0578							2045	EPHA7'	2	0	2	0.985635	1	0.958		8491	MAP4K3'	7	0	7	0.241033	1	0.110875		158584	FAAH2	2	1	1	0.201864	0.413	0.273031		3357	HTR2B'	33	16	17	0.843223	0.969514	0.283
7043	TGFB3'	4	0.0578							2475	MTOR'	21	11	10	0.428902	0.00219164	0.96		5568	PRKACG'	7	0	7	0.275726	1	0.13098		347527	ARSH	2	1	1	0.201864	0.413	0.273031		3352	HTR1D'	19	9	10	0.731667	0.91901	0.284
29503	Slc22a2'	4	0.0578							19225	Ptgs2'	2	1	1	0.909754	0.543311	0.96		658	BMPR1B'	6	0	6	0.332566	1	0.177154		396805	PGR	2	1	1	0.201864	0.413	0.273031		4986	OPRK1'	7	2	5	0.84345	0.983131	0.286
397309	HTR1D'	8	0.0584							140	ADORA3'	10	2	8	0.973806	0.846103	0.961		1120	CHKB'	2	0	2	0.268052	1	0.193171		762	CA4	7	7	0	0.872801	0.422	1		2559	GABRA6'	7	4	3	0.234723	0.382331	0.292
5468	PPARG'	21	0.061							3361	HTR5A'	4	2	2	0.87157	0.346357	0.961		2641	GCG'	2	0	2	0.268052	1	0.193171		1137	CHRNA4	8	4	4	0.158447	0.422	0.138852		2561	GABRB2'	7	4	3	0.234723	0.382331	0.292
51347	TAOK3'	12	0.0619							4988	OPRM1'	8	3	5	0.908089	0.414113	0.962		5727	PTCH1'	2	0	2	0.268052	1	0.193171		1141	CHRNB2	8	4	4	0.158447	0.422	0.138852		1956	EGFR'	103	71	32	0.00134592	0.000610315	0.297
9262	STK17B'	7	0.0661							12932805	nfo'	8	3	5	0.908089	0.414113	0.962		8812	CCNK'	2	0	2	0.268052	1	0.193171		23043	TNIK	17	7	10	0.0229039	0.436	0.00477627		50507	NOX4'	10	8	2	0.000493208	0.000392834	0.302
27347	STK39'	5	0.0693							1143	CHRNB4'	1	0	1	0.984464	1	0.964		10013	HDAC6'	2	0	2	0.268052	1	0.193171		10461	MERTK	8	6	2	0.621977	0.438	0.833013		29716	Cacna1d'	6	4	2	0.0693353	0.108346	0.302
1459	CSNK2A2'	11	0.0711							4170	MCL1'	5	4	1	0.379427	0.00853458	0.964		15566	Htr7'	2	0	2	0.268052	1	0.193171		15558	Htr2a	9	6	3	0.479617	0.438	0.623653		3741	KCNA5'	2	0	2	0.800611	1	0.302
396910	ABCB1'	3	0.0726							613	BCR'	7	3	4	0.884092	0.323771	0.964		24159	Acly'	2	0	2	0.268052	1	0.193171		6898	TAT	16	2	14	1.92e-10	0.438	5.51e-14		11551	Adra2a'	2	0	2	0.800611	1	0.302
403881	HTR2B'	3	0.0726							1545	CYP1B1'	4	2	2	0.888501	0.362422	0.967		54861	SNRK'	2	0	2	0.268052	1	0.193171		1585	CYP11B2	2	2	0	0.695866	0.438	1		25645	Adrb3'	2	0	2	0.800611	1	0.302
239	ALOX12'	10	0.0734							2044	EPHA5'	2	0	2	0.989367	1	0.967		282301	PDGFRA'	2	0	2	0.268052	1	0.193171		5914	RARA	2	2	0	0.695866	0.438	1		24766	Scn2a1'	3	2	1	0.0689783	0.121658	0.311
1241	LTB4R'	4	0.0739							23632	CA14'	2	0	2	0.989367	1	0.967		527165	PDGFRB'	2	0	2	0.268052	1	0.193171		167359	NIM1K	2	2	0	0.695866	0.438	1		200316	APOBEC3F'	3	2	1	0.0689783	0.121658	0.311
1544	CYP1A2'	68	0.0745							660	BMX'	1	0	1	0.986163	1	0.967		2048	EPHB2'	6	0	6	0.433822	1	0.248723		493972	ADRB1	2	2	0	0.695866	0.438	1		277328	Trpa1'	3	2	1	0.0689783	0.121658	0.311
3783	KCNN4'	6	0.0746							9367	RAB9A'	14	4	10	0.953033	0.582578	0.969		8445	DYRK2'	6	0	6	0.605251	1	0.391387		100130827	SBK3	2	2	0	0.695866	0.438	1		5728	PTEN'	1	0	1	0.63629	1	0.311
56848	SPHK2'	6	0.0746							1137	CHRNA4'	3	2	1	0.807007	0.207123	0.97		6347	CCL2'	2	0	2	0.637237	1	0.51517		5142	PDE4B	12	5	7	0.0452691	0.44	0.0162429		396449	RTBDN'	1	0	1	0.63629	1	0.311
24680	Prkca'	9	0.0753							1141	CHRNB2'	3	2	1	0.807007	0.207123	0.97		23411	SIRT1'	2	0	2	0.637237	1	0.51517		5376	PMP22	8	5	3	0.396235	0.44	0.489348		8536	CAMK1'	13	9	4	0.0374455	0.0457069	0.314
24681	Prkcg'	9	0.0753							8644	AKR1C3'	2	1	1	0.931826	0.573022	0.97		13869177	C694_00020'	2	0	2	0.637237	1	0.51517		24922	Gabrb3	11	5	6	0.0882079	0.44	0.0479802		2903	GRIN2A'	4	0	4	0.94818	1	0.314
25023	Prkcb'	9	0.0753							100135539	Hrh1'	4	3	1	0.623643	0.0529026	0.97		100526835	FPGT-TNNI3K'	4	0	4	0.75073	1	0.581399		25450	Gabrb1	11	5	6	0.0882079	0.44	0.0479802		6197	RPS6KA3'	23	17	6	0.0026814	0.00179139	0.316
25522	Prkcz'	9	0.0753							51347	TAOK3'	2	0	2	0.99131	1	0.972		759	CA1'	8	0	8	0.857875	1	0.649474		25451	Gabrb2	11	5	6	0.0882079	0.44	0.0479802		6794	STK11'	8	6	2	0.0101866	0.011447	0.321
29340	Prkce'	9	0.0753							2078	ERG'	3	2	1	0.820822	0.215265	0.973		1508	CTSB'	2	0	2	0.901013	1	0.816829		29689	Gabrd	11	5	6	0.0882079	0.44	0.0479802		3781	KCNN2'	7	5	2	0.0312471	0.0411533	0.321
81749	Prkch'	9	0.0753							13489	Drd2'	2	1	1	0.937971	0.582491	0.973		5164	PDK2'	2	0	2	0.953402	1	0.89676		29709	Gabrg2	11	5	6	0.0882079	0.44	0.0479802		4758	NEU1'	7	5	2	0.0312471	0.0411533	0.321
85420	Prkcq'	9	0.0753							3274	HRH2'	5	2	3	0.941879	0.519355	0.974		5165	PDK3'	2	0	2	0.953402	1	0.89676		65187	Gabrq	11	5	6	0.0882079	0.44	0.0479802		4759	NEU2'	7	5	2	0.0312471	0.0411533	0.321
170538	Prkcd'	9	0.0753							2042	EPHA3'	2	0	2	0.992147	1	0.974		5166	PDK4'	2	0	2	0.953402	1	0.89676		65191	Gabre	11	5	6	0.0882079	0.44	0.0479802		10825	NEU3'	7	5	2	0.0312471	0.0411533	0.321
2778	GNAS'	11	0.0787							247	ALOX15B'	4	0	4	0.994761	1	0.974		2047	EPHB1'	3	0	3	0.967669	1	0.91085		79211	Gabrg3	11	5	6	0.0882079	0.44	0.0479802		25778	DSTYK'	6	4	2	0.08313	0.123027	0.321
51426	POLK'	21	0.0801							23435	TARDBP'	7	3	4	0.913553	0.354109	0.974		2042	EPHA3'	2	0	2	0.992147	1	0.973726		81658	Gabrp	11	5	6	0.0882079	0.44	0.0479802		9175	MAP3K13'	4	2	2	0.36797	0.57566	0.321
10000	AKT3'	22	0.0807							1136	CHRNA3'	1	0	1	0.991295	1	0.977		1139	CHRNA7'	1	0	1	0.994524	1	0.98426		140674	Gabrg1	11	5	6	0.0882079	0.44	0.0479802		4353	MPO'	2	0	2	0.821221	1	0.321
23435	TARDBP'	17	0.0817							15560	Htr2c'	4	3	1	0.682651	0.0635437	0.977		23621	BACE1'	2	0	2	0.996872	1	0.987111		100051593	FTL	9	5	4	0.261495	0.44	0.267465		100135540	Hrh2'	2	0	2	0.821221	1	0.321
100009114	ALOX15'	10	0.0818							3571199	ska'	3	1	2	0.972855	0.750848	0.978		5590	PRKCZ'	35	0	35	1.47e-09	1	3.72e-12		152	ADRA2C	38	21	17	0.157092	0.44	0.0999111		25553	Slc6a4'	14	7	7	0.62165	0.819038	0.322
673	BRAF'	18	0.0831							65032	Htr7'	8	5	3	0.69453	0.0351782	0.979		8536	CAMK1'	20	0	20	2.18e-06	1	6.74e-08		5610	EIF2AK2	5	4	1	0.640811	0.441	0.874457		155	ADRB3'	6	2	4	0.786524	0.955068	0.326
3738	KCNA3'	5	0.0835							1081	CGA'	3	2	1	0.857299	0.239842	0.979		84446	BRSK1'	17	0	17	0.000209426	1	1.37e-05		5613	PRKX	6	4	2	0.462678	0.441	0.610078		5607	MAP2K5'	14	7	7	0.635675	0.826266	0.33
396319	MTNR1A'	5	0.0835							3360	HTR4'	4	2	2	0.928113	0.40965	0.979		9833	MELK'	17	0	17	0.000259069	1	1.74e-05		4363	ABCC1	4	3	1	0.553863	0.442	0.774455		6311	ATXN2'	24	15	9	0.199218	0.263979	0.336
396338	MTNR1B'	5	0.0835							7498	XDH'	4	2	2	0.928113	0.40965	0.979		22848	AAK1'	14	0	14	0.0047346	1	0.000611129		4282	MIF	3	3	0	0.75798	0.442	1		5295	PIK3R1'	5	3	2	0.214896	0.323055	0.341
320	APBA1'	2	0.0837							64354	Htr6'	2	0	2	0.994211	1	0.979		10988	METAP2'	7	0	7	0.00244547	1	0.000680022		640	BLK	15	12	3	0.801047	0.447	0.966824		10494	STK25'	4	2	2	0.400259	0.60001	0.341
1374	CPT1A'	2	0.0837							1263	PLK3'	1	0	1	0.993851	1	0.983		815	CAMK2A'	17	0	17	0.00677622	1	0.000688044		2268	FGR	10	8	2	0.740916	0.447	0.936883		30811	HUNK'	4	2	2	0.400259	0.60001	0.341
3939	LDHA'	2	0.0837							4214	MAP3K1'	1	0	1	0.993851	1	0.983		4486	MST1R'	13	0	13	0.0116199	1	0.00187239		7066	THPO	13	8	5	0.389051	0.447	0.450934		6754	SSTR4'	2	0	2	0.839898	1	0.341
6550	SLC9A3'	2	0.0837							1139	CHRNA7'	1	0	1	0.994524	1	0.984		1455	CSNK1G2'	12	0	12	0.0180702	1	0.00341879		5468	PPARG	26	11	15	0.0139795	0.45	0.00151502		4915	NTRK2'	19	13	6	0.0507982	0.0548316	0.343
6584	SLC22A5'	2	0.0837							24208	Ar'	5	4	1	0.574109	0.0181659	0.984		4312	MMP1'	12	0	12	0.0461174	1	0.0101869		1559	CYP2C9	44	25	19	0.202397	0.452	0.143457		6554	SLC10A1'	2	1	1	0.307816	0.508915	0.346
7423	VEGFB'	2	0.0837							24448	Hrh1'	2	1	1	0.968354	0.643163	0.986		23043	TNIK'	13	0	13	0.0617507	1	0.0133255		1571	CYP2E1	8	4	4	0.192878	0.461	0.158329		396910	ABCB1'	2	1	1	0.307816	0.508915	0.346
11648	Akp3'	2	0.0837							23621	BACE1'	2	0	2	0.996872	1	0.987		11113	CIT'	10	0	10	0.107442	1	0.0330217		4161	MC5R	1	1	0	0.63629	0.463	1		84446	BRSK1'	18	14	4	0.000899641	0.000432615	0.35
12978	Csf1r'	2	0.0837							3362	HTR6'	12	6	6	0.86076	0.091274	0.987		2264	FGFR4'	14	0	14	0.245559	1	0.073159		7075	TIE1	11	7	4	0.457454	0.464	0.545591		9024	BRSK2'	10	8	2	0.00149631	0.000997601	0.36
16187	Il3'	2	0.0837							766	CA7'	4	2	2	0.957977	0.462492	0.988		1020	CDK5'	15	0	15	0.33562	1	0.108177		3290	HSD11B1	6	3	3	0.215567	0.465	0.194577		10110	SGK2'	9	7	2	0.00535396	0.00445957	0.36
19882	Mst1r'	2	0.0837							9134	CCNE2'	5	3	2	0.899258	0.204631	0.988		5595	MAPK3'	9	0	9	0.307299	1	0.13241		100144487	DRD1	6	3	3	0.215567	0.465	0.194577		4139	MARK1'	8	6	2	0.0169725	0.0172013	0.36
19886	Ros1'	2	0.0837							90	ACVR1'	1	0	1	0.996556	1	0.989		6446	SGK1'	3	0	3	0.297728	1	0.195896		773	CACNA1A	4	2	2	0.240173	0.468	0.243272		6733	SRPK2'	8	6	2	0.0169725	0.0172013	0.36
21846	Tie1'	2	0.0837							5138	PDE2A'	2	1	1	0.976413	0.666395	0.989		85366	MYLK2'	6	0	6	0.569445	1	0.359015		3552	IL1A	23	2	21	2.08e-18	0.468	1.8e-24		11188	NISCH'	6	4	2	0.114894	0.154704	0.36
22637	Zap70'	2	0.0837							6311	ATXN2'	11	5	6	0.931103	0.21435	0.99		11184	MAP4K1'	6	0	6	0.622529	1	0.40757		7412	VCAM1	4	2	2	0.240173	0.468	0.243272		151306	GPBAR1'	6	4	2	0.114894	0.154704	0.36
26054	SENP6'	2	0.0837							7157	TP53'	11	5	6	0.937972	0.222334	0.991		1499	CTNNB1'	2	0	2	0.576221	1	0.456415		8899	PRPF4B	4	2	2	0.240173	0.468	0.243272		8394	PIP5K1A'	5	3	2	0.240936	0.347118	0.36
26420	Mapk9'	2	0.0837							6622	SNCA'	3	2	1	0.936077	0.322022	0.992		2645	GCK'	2	0	2	0.576221	1	0.456415		24230	Tspo	6	2	4	0.0365035	0.468	0.0141978		6523	SLC5A1'	2	0	2	0.856787	1	0.36
77337	Akr1c21'	2	0.0837							771	CA12'	4	2	2	0.971764	0.4985	0.992		9290	GPR55'	2	0	2	0.576221	1	0.456415		403882	HTR2A	4	2	2	0.240173	0.468	0.243272		403963	HTR1D'	2	0	2	0.856787	1	0.36
281293	MAOA'	2	0.0837							1555	CYP2B6'	9	6	3	0.745214	0.0199091	0.992		140469	MYO3B'	2	0	2	0.576221	1	0.456415		100379267	Oprm1	5	2	3	0.10246	0.468	0.0676927		100379595	Adrb1'	2	0	2	0.856787	1	0.36
12931141	fabI'	2	0.0837							2740	GLP1R'	14	5	9	0.974816	0.4375	0.992		167359	NIM1K'	2	0	2	0.576221	1	0.456415		2584	GALK1	2	2	0	0.725686	0.468	1		5163	PDK1'	28	21	7	0.00170924	0.000729609	0.364
100009430	SLC9A3'	2	0.0837							898	CCNE1'	5	3	2	0.933099	0.239533	0.993		100130827	SBK3'	2	0	2	0.576221	1	0.456415		5153	PDE1B	2	2	0	0.725686	0.468	1		5606	MAP2K3'	9	5	4	0.439551	0.586435	0.374
131890	GRK7'	9	0.0845							5743	PTGS2'	7	3	4	0.97617	0.47226	0.993		285220	EPHA6'	6	0	6	0.743957	1	0.533687		27347	STK39	2	2	0	0.725686	0.468	1		9113	LATS1'	6	4	2	0.132761	0.171575	0.379
1234	CCR5'	6	0.0872							861	RUNX1'	9	7	2	0.499372	0.00173714	0.993		1459	CSNK2A2'	5	0	5	0.73148	1	0.538664		5170	PDPK1	11	6	5	0.262654	0.469	0.236026		7299	TYR'	5	3	2	0.267761	0.371092	0.379
2564	GABRE'	6	0.0872							865	CBFB'	9	7	2	0.499372	0.00173714	0.993		135	ADORA2A'	7	0	7	0.778688	1	0.557406		2041	EPHA1	6	5	1	0.739784	0.474	0.937219		8396	PIP4K2B'	5	3	2	0.267761	0.371092	0.379
779	CACNA1S'	7	0.0878							2237	FEN1'	5	1	4	0.997041	0.926102	0.994		2045	EPHA7'	2	0	2	0.985635	1	0.958143		4843	NOS2	20	5	15	2.92e-05	0.474	9.07e-08		25101	Chrna3'	5	3	2	0.267761	0.371092	0.379
5291	PIK3CB'	19	0.09							6531	SLC6A3'	8	3	5	0.985025	0.574658	0.994		2044	EPHA5'	2	0	2	0.989367	1	0.966804		8569	MKNK1	5	5	0	0.85829	0.474	1		57172	CAMK1G'	5	3	2	0.267761	0.371092	0.379
1584	CYP11B1'	4	0.0919							9429	ABCG2'	3	0	3	0.999223	1	0.995		23632	CA14'	2	0	2	0.989367	1	0.966804		15560	Htr2c	5	4	1	0.684241	0.48	0.887148		29316	Adora2b'	4	2	2	0.463743	0.645509	0.379
2739	GLO1'	4	0.0919							1557	CYP2C19'	38	14	24	0.94274	0.0944883	0.996		805	CALM2'	17	0	17	3.33e-11	1	1.01e-12		894	CCND2	5	3	2	0.407663	0.487	0.468996		6752	SSTR2'	2	0	2	0.872033	1	0.379
8798	DYRK4'	4	0.0919							51426	POLK'	6	2	4	0.994426	0.756806	0.996		808	CALM3'	17	0	17	3.33e-11	1	1.01e-12		2046	EPHA8	6	5	1	0.756126	0.491	0.940479		8476	CDC42BPA'	12	9	3	0.0133607	0.0106681	0.379
8854	ALDH1A2'	4	0.0919							6530	SLC6A2'	9	2	7	0.997839	0.901117	0.996		5163	PDK1'	34	0	34	1.01e-07	1	4.22e-10		6329	SCN4A	4	2	2	0.271427	0.496	0.262821		2557	GABRA4'	7	4	3	0.369115	0.498761	0.379
25149	Esr2'	4	0.0919							15558	Htr2a'	4	3	1	0.916592	0.154945	0.996		3960	LGALS4'	17	0	17	5.55e-08	1	2.13e-09		22983	MAST1	4	2	2	0.271427	0.496	0.262821		24660	Pmp22'	32	21	11	0.121661	0.129932	0.379
100009094	PGR'	4	0.0919							6309	SC5D'	2	1	1	0.994211	0.756383	0.997		5586	PKN2'	28	0	28	5.98e-07	1	6.09e-09		5136	PDE1A	2	2	0	0.75299	0.496	1		50686	Gsk3a'	3	2	1	0.126138	0.183006	0.38
1120	CHKB'	3	0.0966							6606	SMN1'	24	8	16	0.987723	0.415635	0.997		801	CALM1'	17	0	17	2.28e-05	1	1.23e-06		23411	SIRT1	2	2	0	0.75299	0.496	1		84027	Gsk3b'	3	2	1	0.126138	0.183006	0.38
4889	NPY5R'	3	0.0966							4137	MAPT'	20	6	14	0.994298	0.627021	0.997		7525	YES1'	22	0	22	0.000368542	1	1.5e-05		56997	ADCK3	2	2	0	0.75299	0.496	1		1903	S1PR3'	2	1	1	0.360113	0.550698	0.38
6870	TACR3'	3	0.0966							4088	SMAD3'	12	6	6	0.959578	0.160306	0.997		6197	RPS6KA3'	21	0	21	0.000914506	1	4.66e-05		60482	SLC5A7	2	2	0	0.75299	0.496	1		6609	SMPD1'	2	1	1	0.360113	0.550698	0.38
15566	Htr7'	3	0.0966							6097	RORC'	3	2	1	0.979179	0.425017	0.998		818	CAMK2G'	18	0	18	0.00192429	1	0.00014684		2557	GABRA4	7	4	3	0.369115	0.499	0.378679		24599	Nos2'	2	1	1	0.360113	0.550698	0.38
51311	TLR8'	3	0.0966							3351	HTR1B'	10	6	4	0.934337	0.0776873	0.998		5288	PIK3C2G'	8	0	8	0.00148645	1	0.000349939		10188	TNK2	6	4	2	0.535712	0.499	0.6503		287024	NOS3'	2	1	1	0.360113	0.550698	0.38
54861	SNRK'	3	0.0966							83523	Impa1'	5	2	3	0.996499	0.722865	0.998		1454	CSNK1E'	8	0	8	0.00206542	1	0.00049593		2263	FGFR2	12	10	2	0.854712	0.5	0.981161		100157809	PNLIP'	2	1	1	0.360113	0.550698	0.38
282301	PDGFRA'	3	0.0966							24898	Slc6a3'	2	1	1	0.997455	0.796468	0.999		202374	STK32A'	8	0	8	0.00206542	1	0.00049593		2936	GSR	16	1	15	2.92e-19	0.509	2.58e-23		23435	TARDBP'	26	20	6	0.000747678	0.000244604	0.381
527165	PDGFRB'	3	0.0966							29595	Htr2a'	16	11	5	0.761388	0.00126333	0.999		55781	RIOK2'	10	0	10	0.00285604	1	0.000544446		4886	NPY1R	4	1	3	0.0217362	0.509	0.00778903		120892	LRRK2'	19	13	6	0.071689	0.0718245	0.381
7294	TXK'	8	0.0976							1816	DRD5'	5	4	1	0.941879	0.0968354	0.999		9149	DYRK1B'	15	0	15	0.005493	1	0.000654161		6554	SLC10A1	2	1	1	0.307816	0.509	0.346356		247	ALOX15B'	11	5	6	0.778634	0.919572	0.381
7066	THPO'	15	0.0987							216	ALDH1A1'	7	3	4	0.997913	0.64171	0.999		57787	MARK4'	7	0	7	0.00632436	1	0.00186342		396910	ABCB1	2	1	1	0.307816	0.509	0.346356		140	ADORA3'	21	12	9	0.511242	0.647395	0.381
10495	ENOX2'	5	0.0992							4297	KMT2A'	4	0	4	0.999969	1	0.999		100533105	C8orf44-SGK3'	7	0	7	0.00632436	1	0.00186342		8654	PDE5A	4	3	1	0.635243	0.509	0.807753		595	CCND1'	12	4	8	0.957371	0.996919	0.381
4129	MAOB'	12	0.0994							3352	HTR1D'	12	8	4	0.928298	0.0218136	1		4593	MUSK'	14	0	14	0.0128072	1	0.00190346		2580	GAK	16	8	8	0.177952	0.512	0.0974964		5562	PRKAA1'	9	5	4	0.459648	0.601408	0.386
54101	RIPK4'	7	0.1							100135589	Sigmar1'	3	2	1	0.997	0.572076	1		147746	HIPK4'	17	0	17	0.0207247	1	0.00257618		4318	MMP9	24	8	16	0.00143621	0.512	2e-05		7068	THRB'	12	4	8	0.960144	0.997123	0.389
598	BCL2L1'	6	0.101							328	APEX1'	6	2	4	0.999717	0.868517	1		5593	PRKG2'	15	0	15	0.0216958	1	0.00322307		5588	PRKCQ	33	17	16	0.130887	0.513	0.0494611		83523	Impa1'	13	6	7	0.809858	0.934394	0.39
2859	GPR35'	6	0.101							1158731	lef'	3	1	2	0.999824	0.924417	1		4803	NGF'	6	0	6	0.0287548	1	0.0107658		135	ADORA2A	16	7	9	0.0777178	0.52	0.022165		774	CACNA1B'	6	4	2	0.151857	0.189048	0.397
4294	MAP3K10'	6	0.101							29581	Htr2b'	14	11	3	0.709706	0.000327118	1		8399	PLA2G10'	6	0	6	0.0287548	1	0.0107658		1138	CHRNA5	5	2	3	0.143235	0.524	0.08688		2859	GPR35'	6	4	2	0.151857	0.189048	0.397
396442	SRC'	13	0.102							1544	CYP1A2'	35	13	22	0.995622	0.226896	1		1196	CLK2'	18	0	18	0.0755762	1	0.011901		100533105	C8orf44-SGK3	4	2	2	0.303318	0.524	0.282376		4294	MAP3K10'	5	3	2	0.295196	0.394896	0.397
3091	HIF1A'	27	0.106							3028	HSD17B10'	7	5	2	0.985377	0.137172	1		5602	MAPK10'	18	0	18	0.0755762	1	0.011901		824	CAPN2	2	2	0	0.777917	0.524	1		25103	Chrnb4'	5	3	2	0.295196	0.394896	0.397
216	ALDH1A1'	24	0.108							1128	CHRM1'	7	2	5	0.999923	0.923304	1		16590	Kit'	7	0	7	0.0501108	1	0.0177972		9874	TLK1	2	2	0	0.777917	0.524	1		3292	HSD17B1'	4	2	2	0.494599	0.666676	0.397
590	BCHE'	8	0.109							5965	RECQL'	2	1	1	0.999817	0.884026	1		83732	RIOK1'	7	0	7	0.0667055	1	0.0245618		613	BCR	9	8	1	0.886912	0.525	0.991749		4846	NOS3'	4	2	2	0.494599	0.666676	0.397
5999	RGS4'	37	0.114							29238	Drd3'	6	5	1	0.968955	0.0709263	1		1760	DMPK'	7	0	7	0.133928	1	0.0547993		57551	TAOK1	10	8	2	0.812252	0.525	0.951505		15550	Htr1a'	2	0	2	0.88577	1	0.397
25248	Cnr1'	5	0.116							25075	Htr1b'	12	9	3	0.920796	0.00700733	1		6011	GRK1'	7	0	7	0.133928	1	0.0547993		4306	NR3C2	31	6	25	2.28e-09	0.529	1.18e-14		3351	HTR1B'	14	6	8	0.892352	0.976077	0.397
624	BDKRB2'	1	0.12							4221	MEN1'	2	0	2	0.999994	1	1		26576	SRPK3'	7	0	7	0.133928	1	0.0547993		54101	RIPK4	3	3	0	0.832214	0.531	1		6531	SLC6A3'	13	5	8	0.938172	0.9916	0.405
3984	LIMK1'	10	0.121							1815	DRD4'	8	6	2	0.979055	0.0693113	1		6462	SHBG'	6	0	6	0.148922	1	0.06761		2185	PTK2B	10	7	3	0.669004	0.534	0.786701		407136	HTR1D'	4	1	3	0.869857	0.980086	0.407
3028	HSD17B10'	20	0.123							10951	CBX1'	2	1	1	0.999913	0.900942	1		1445	CSK'	8	0	8	0.170968	1	0.0676742		5592	PRKG1	13	7	6	0.307949	0.534	0.235237		8639	AOC3'	2	1	1	0.410871	0.588928	0.412
54106	TLR9'	3	0.123							2100	ESR2'	9	7	2	0.961256	0.0278986	1		2642	GCGR'	4	0	4	0.208368	1	0.1191		5260	PHKG1	12	5	7	0.0901553	0.54	0.0282232		26524	LATS2'	6	4	2	0.172091	0.207055	0.416
1158731	lef'	19	0.123							7068	THRB'	2	0	2	0.999996	1	1		50507	NOX4'	4	0	4	0.208368	1	0.1191		14815	Nr3c1	20	2	18	7.68e-13	0.55	5.49e-18		4842	NOS1'	4	2	2	0.524677	0.68681	0.416
649	BMP1'	2	0.124							11201	POLI'	9	7	2	0.963526	0.0289073	1		11040	PIM2'	9	0	9	0.291788	1	0.12371		526221	DRD5	3	2	1	0.567992	0.55	0.672625		111	ADCY5'	2	0	2	0.89813	1	0.416
4830	NME1'	2	0.124							390245	KDM4E'	4	2	2	0.999824	0.794142	1		7294	TXK'	6	0	6	0.253902	1	0.127121		781	CACNA2D1	2	2	0	0.800611	0.55	1		57014	Htr3b'	2	0	2	0.89813	1	0.416
4831	NME2'	2	0.124							24175	Adra2c'	6	5	1	0.978287	0.0834367	1		12747	Clk1'	3	0	3	0.205969	1	0.129819		4803	NGF	2	2	0	0.800611	0.55	1		397393	CAPN2'	7	4	3	0.438735	0.553387	0.421
5537	PPP6C'	2	0.124							60448	Htr1f'	8	7	1	0.902773	0.00893123	1		5127	CDK16'	7	0	7	0.293533	1	0.141667		6257	RXRB	2	2	0	0.800611	0.55	1		4593	MUSK'	15	11	4	0.0330561	0.0239252	0.433
24653	Pla2g4a'	2	0.124							2099	ESR1'	10	6	4	0.996507	0.213509	1		18595	Pdgfra'	7	0	7	0.293533	1	0.141667		8408	ULK1	2	2	0	0.800611	0.55	1		11040	PIM2'	11	7	4	0.279408	0.322146	0.433
54305	Sstr2'	2	0.124							25553	Slc6a4'	6	5	1	0.98123	0.0887471	1		85443	DCLK3'	5	0	5	0.289654	1	0.16066		301	ANXA1	16	1	15	3.9e-17	0.551	1.26e-21		5287	PIK3C2B'	14	12	2	2.18e-05	4.08e-06	0.434
281958	OPRM1'	2	0.124							1559	CYP2C9'	11	2	9	0.999994	0.985896	1		2263	FGFR2'	13	0	13	0.478285	1	0.202505		1903	S1PR3	2	1	1	0.360113	0.551	0.3802		7465	WEE1'	7	5	2	0.0929403	0.0954542	0.434
282323	PRKACB'	2	0.124							1565	CYP2D6'	32	15	17	0.992886	0.0474663	1		5591	PRKDC'	6	0	6	0.453905	1	0.263946		6609	SMPD1	2	1	1	0.360113	0.551	0.3802		4316	MMP7'	4	2	2	0.553863	0.705933	0.434
2237	FEN1'	19	0.131							24316	Drd1'	8	7	1	0.938795	0.0130344	1		28234	SLCO1B3'	6	0	6	0.453905	1	0.263946		16855	Lgals4	12	1	11	1.59e-10	0.551	1.01e-13		3579	CXCR2'	2	0	2	0.909233	1	0.434
1128	CHRM1'	29	0.132							24174	Adra2b'	6	5	1	0.988852	0.108669	1		2869	GRK5'	3	0	3	0.391271	1	0.268139		23173	METAP1	5	1	4	0.00650425	0.551	0.0010696		85268	Hrh3'	2	0	2	0.909233	1	0.434
2950	GSTP1'	4	0.134							25083	Adra2a'	7	6	1	0.974485	0.0428012	1		6199	RPS6KB2'	4	0	4	0.436978	1	0.284375		24599	Nos2	2	1	1	0.360113	0.551	0.3802		8729	GBF1'	3	2	1	0.194914	0.247677	0.443
5328	PLAU'	4	0.134							3757	KCNH2'	24	15	9	0.959245	0.00246875	1		6868	ADAM17'	4	0	4	0.436978	1	0.284375		24813	Tat	4	1	3	0.0327172	0.551	0.0109174		10564	ARFGEF2'	3	2	1	0.194914	0.247677	0.443
7786	MAP3K12'	5	0.134							25323	Htr1d'	8	7	1	0.966985	0.0198787	1		16542	Kdr'	4	0	4	0.486924	1	0.325341		287024	NOS3	2	1	1	0.360113	0.551	0.3802		10565	ARFGEF1'	3	2	1	0.194914	0.247677	0.443
13315991	RVBD_0014c'	5	0.134							25187	Htr2c'	14	11	3	0.950629	0.00271431	1		3065	HDAC1'	2	0	2	0.471333	1	0.361193		100157809	PNLIP	2	1	1	0.360113	0.551	0.3802		2703416	UL48'	2	1	1	0.459558	0.623908	0.443
11201	POLI'	21	0.144							152	ADRA2C'	9	4	5	0.999974	0.754693	1		8798	DYRK4'	2	0	2	0.471333	1	0.361193		2558	GABRA5	9	4	5	0.174519	0.553	0.0878779		12933205	folA'	2	1	1	0.459558	0.623908	0.443
7253	TSHR'	24	0.147							3350	HTR1A'	14	10	4	0.990847	0.0216748	1		23012	STK38L'	2	0	2	0.471333	1	0.361193		2562	GABRB3	9	4	5	0.174519	0.553	0.0878779		100301563	Htr1a'	1	0	1	0.795987	1	0.443
776	CACNA1D'	6	0.148							58819	Txnrd1'	24	11	13	0.999679	0.245503	1		23476	BRD4'	2	0	2	0.471333	1	0.361193		2566	GABRG2	9	4	5	0.174519	0.553	0.0878779		7066	THPO'	13	8	5	0.389051	0.447214	0.451
855242	ERG2'	6	0.148							3269	HRH1'	4	3	1	0.999901	0.594591	1		155807	vpr'	2	0	2	0.471333	1	0.361193		397393	CAPN2	7	4	3	0.438735	0.553	0.421089		83942	TSSK1B'	11	9	2	0.00197943	0.000838836	0.452
5423	POLB'	17	0.148							29412	Adra1a'	8	6	2	0.999211	0.19286	1		13319464	RVBD_2737c'	2	0	2	0.471333	1	0.361193		12932805	nfo	28	9	19	0.000726668	0.565	3.13e-06		776	CACNA1D'	6	4	2	0.215567	0.244403	0.452
8729	GBF1'	3	0.152							147	ADRA1B'	8	6	2	0.999326	0.199657	1		13649	Egfr'	5	0	5	0.631675	1	0.43511		2556	GABRA3	11	4	7	0.0548598	0.571	0.010612		3576	CXCL8'	4	2	2	0.582065	0.724072	0.452
10564	ARFGEF2'	3	0.152							24473	Htr1a'	14	10	4	0.996304	0.0324404	1		204851	HIPK1'	5	0	5	0.631675	1	0.43511		2868	GRK4	5	3	2	0.517492	0.572	0.535419		4323	MMP14'	4	2	2	0.582065	0.724072	0.452
10565	ARFGEF1'	3	0.152							24318	Drd2'	10	9	1	0.975343	0.00672175	1		100135548	Htr4'	4	0	4	0.623643	1	0.448387		281125	DRD1	9	3	6	0.0457199	0.572	0.00879544		9262	STK17B'	4	2	2	0.582065	0.724072	0.452
24303	Cyp2d3'	3	0.152							151	ADRA2B'	11	7	4	0.999809	0.263165	1		3620	IDO1'	3	0	3	0.662013	1	0.510647		5580	PRKCD	33	17	16	0.178625	0.573	0.063799		64158	Tuba1a'	4	2	2	0.582065	0.724072	0.452
29295	Cyp2b12'	3	0.152							55775	TDP1'	16	12	4	0.989191	0.0063374	1		3780	KCNN1'	2	0	2	0.665058	1	0.542928		9175	MAP3K13	4	2	2	0.36797	0.576	0.321298		3156	HMGCR'	2	0	2	0.919194	1	0.452
51284	TLR7'	3	0.152							641	BLM'	15	9	6	0.999707	0.171572	1		3782	KCNN3'	2	0	2	0.665058	1	0.542928		18669	Abcb1b	3	2	1	0.60003	0.576	0.689591		100722663	Adrb2'	2	0	2	0.919194	1	0.452
266684	Cyp2d1'	3	0.152							3656265	Tb927.3.3270'	15	10	5	0.998889	0.0655253	1		9874	TLK1'	2	0	2	0.665058	1	0.542928		1991	ELANE	2	2	0	0.821221	0.576	1		816	CAMK2B'	12	8	4	0.20941	0.216528	0.456
286953	Cyp2b3'	3	0.152							19885	Rorc'	14	10	4	0.998384	0.0444272	1		53904	MYO3A'	2	0	2	0.665058	1	0.542928		7786	MAP3K12	2	2	0	0.821221	0.576	1		2066	ERBB4'	26	19	7	0.0205506	0.0105639	0.458
286963	Cyp2d5'	3	0.152							150	ADRA2A'	9	5	4	0.999992	0.634191	1		140609	NEK7'	2	0	2	0.665058	1	0.542928		10800	CYSLTR1	2	2	0	0.821221	0.576	1		24409	Grin2a'	5	2	3	0.807198	0.925042	0.462
292728	Cyp2b21'	3	0.152							6532	SLC6A4'	8	6	2	0.999855	0.268094	1		5598	MAPK7'	2	0	2	0.691131	1	0.569559		14254	Flt1	2	2	0	0.821221	0.576	1		24412	Grin2d'	5	2	3	0.807198	0.925042	0.462
100301563	Htr1a'	3	0.152							148	ADRA1A'	8	6	2	0.999912	0.290857	1		8408	ULK1'	2	0	2	0.691131	1	0.569559		13315991	RVBD_0014c	2	2	0	0.821221	0.576	1		170796	Grin3b'	5	2	3	0.807198	0.925042	0.462
10746	MAP3K2'	9	0.153							146	ADRA1D'	8	6	2	0.999937	0.306251	1		19016	Pparg'	2	0	2	0.691131	1	0.569559		5606	MAP2K3	9	5	4	0.439551	0.586	0.374045		191573	Grin3a'	5	2	3	0.807198	0.925042	0.462
1585	CYP11B2'	4	0.157							10280	SIGMAR1'	11	10	1	0.987682	0.00566811	1		57302	Cnr2'	2	0	2	0.691131	1	0.569559		24947	Gabra3	11	5	6	0.1995	0.586	0.0905083		16590	Kit'	6	4	2	0.238584	0.263608	0.469
6579	SLCO1A2'	4	0.157							3356	HTR2A'	21	15	6	0.996975	0.00468598	1		83817	Ache'	2	0	2	0.691131	1	0.569559		29707	Gabra5	11	5	6	0.1995	0.586	0.0905083		24239	Cacna1c'	6	4	2	0.238584	0.263608	0.469
9290	GPR55'	4	0.157							29413	Adra1d'	8	6	2	0.999975	0.349225	1		4216	MAP3K4'	2	0	2	0.857573	1	0.758836		29708	Gabra6	11	5	6	0.1995	0.586	0.0905083		811999	PF14_0417'	6	4	2	0.238584	0.263608	0.469
25154	Pgr'	4	0.157							51053	GMNN'	55	18	37	0.999999	0.633371	1		23097	CDK19'	2	0	2	0.857573	1	0.758836		140675	Gabra4	11	5	6	0.1995	0.586	0.0905083		894	CCND2'	5	3	2	0.407663	0.487033	0.469
55315	SLC29A3'	4	0.157							3358	HTR2C'	16	11	5	0.999823	0.0722811	1		280741	CA4'	2	0	2	0.857573	1	0.758836		84580	Hdac5	12	4	8	0.03	0.588	0.00330487		23097	CDK19'	3	1	2	0.797936	0.93067	0.469
222962	SLC29A4'	4	0.157							3357	HTR2B'	16	12	4	0.999184	0.0215493	1		100526081	HTR1A'	2	0	2	0.857573	1	0.758836		8639	AOC3	2	1	1	0.410871	0.589	0.412294		100526081	HTR1A'	2	0	2	0.928119	1	0.469
775	CACNA1C'	7	0.157							24173	Adra1b'	8	6	2	0.999988	0.380814	1		54101	RIPK4'	2	0	2	0.881116	1	0.789588		14073	Faah	4	1	3	0.0464067	0.589	0.0146729		170945	Chrna2'	3	2	1	0.232135	0.28038	0.472
12932805	nfo'	17	0.157							4000	LMNA'	42	18	24	0.999994	0.230021	1		6916	TBXAS1'	4	0	4	0.933318	1	0.833136		200576	PIKFYVE	7	1	6	0.00027237	0.589	9.01e-06		412	STS'	2	1	1	0.505813	0.655913	0.472
231	AKR1B1'	11	0.158							1814	DRD3'	8	7	1	0.999962	0.192075	1		25248	Cnr1'	1	0	1	0.911789	1	0.855678		6822	SULT2A1	1	1	0	0.764257	0.589	1		53637	S1PR5'	2	1	1	0.505813	0.655913	0.472
9344	TAOK2'	9	0.167							1813	DRD2'	14	12	2	0.999404	0.0127282	1		80733	Car15'	2	0	2	0.931826	1	0.862009		25601	Oprm1	6	3	3	0.361651	0.592	0.278158		111174	Taar1'	2	1	1	0.505813	0.655913	0.472
496	ATP4B'	2	0.168							1812	DRD1'	14	9	5	0.999999	0.357951	1		2242	FES'	2	0	2	0.973976	1	0.933908		558	AXL	12	8	4	0.693076	0.599	0.744371		7297	TYK2'	30	23	7	0.00229562	0.000552321	0.475
501	ALDH7A1'	2	0.168							5243	ABCB1'	7	6	1	0.999999	0.443912	1		3702	ITK'	4	0	4	0.984093	1	0.940715		351	APP	25	11	14	0.0736907	0.6	0.0103427		3356	HTR2A'	35	18	17	0.929884	0.978295	0.476
973	CD79A'	2	0.168							10919	EHMT2'	29	18	11	1	0.177271	1		596	BCL2'	1	0	1	0.975309	1	0.947703		5603	MAPK13	21	11	10	0.29588	0.6	0.157901		136	ADORA2B'	7	4	3	0.529224	0.62096	0.476
974	CD79B'	2	0.168							107	ADCY1'	2	2	0	0.607631	0.0606314	1		1268	CNR1'	1	0	1	0.975309	1	0.947703		8856	NR1I2	26	11	15	0.0474955	0.6	0.00439447		5747	PTK2'	33	24	9	0.0201932	0.00873403	0.485
1394	CRHR1'	2	0.168							108	ADCY2'	2	2	0	0.607631	0.0606314	1		5582	PRKCG'	36	0	36	1.19e-08	1	3.2e-11		10494	STK25	4	2	2	0.400259	0.6	0.340574		56924	PAK6'	7	5	2	0.138968	0.131707	0.486
1806	DPYD'	2	0.168							109	ADCY3'	2	2	0	0.607631	0.0606314	1		6195	RPS6KA1'	24	0	24	8.42e-06	1	1.78e-07		30811	HUNK	4	2	2	0.400259	0.6	0.340574		779	CACNA1S'	6	4	2	0.262295	0.283082	0.486
2249	FGF4'	2	0.168							112	ADCY6'	2	2	0	0.607631	0.0606314	1		120892	LRRK2'	24	0	24	0.00017407	1	5.2e-06		5562	PRKAA1	9	5	4	0.459648	0.601	0.385947		25590	Chrna4'	6	4	2	0.262295	0.283082	0.486
2252	FGF7'	2	0.168							114	ADCY8'	2	2	0	0.607631	0.0606314	1		5604	MAP2K1'	17	0	17	0.0076721	1	0.000795078		239	ALOX12	6	4	2	0.666744	0.605	0.720754		9376	SLC22A8'	2	0	2	0.936107	1	0.486
2253	FGF8'	2	0.168							115	ADCY9'	2	2	0	0.607631	0.0606314	1		1195	CLK1'	15	0	15	0.0326127	1	0.00524259		2555	GABRA2	11	4	7	0.0702719	0.605	0.0132132		5376	PMP22'	8	5	3	0.396235	0.440039	0.489
2255	FGF10'	2	0.168							116	ADCYAP1'	2	2	0	0.607631	0.0606314	1		4915	NTRK2'	16	0	16	0.0508175	1	0.00832346		1025	CDK9	12	10	2	0.918933	0.61	0.988116		23621	BACE1'	14	10	4	0.100743	0.0786818	0.491
2257	FGF12'	2	0.168							5422	POLA1'	4	4	0	0.141227	0.000667573	1		5607	MAP2K5'	18	0	18	0.0572373	1	0.00834086		812762	CDPK1	11	3	8	0.0107921	0.611	0.000586609		154	ADRB2'	10	5	5	0.790291	0.884649	0.491
2258	FGF13'	2	0.168							5621	PRNP'	1	1	0	0.875187	0.331574	1		27148	STK36'	8	0	8	0.0551385	1	0.0179581		289606	Gabra2	11	5	6	0.230231	0.616	0.10206		11183	MAP4K5'	17	11	6	0.323093	0.327923	0.492
3497	IGHE'	2	0.168							9356	SLC22A6'	1	1	0	0.875187	0.331574	1		2241	FER'	10	0	10	0.147868	1	0.0488154		136	ADORA2B	7	4	3	0.529224	0.621	0.475994		2064	ERBB2'	46	34	12	0.00434039	0.00100787	0.492
3567	IL5'	2	0.168							9568	GABBR2'	2	2	0	0.607631	0.0606314	1		6416	MAP2K4'	12	0	12	0.17798	1	0.0537755		55589	BMP2K	6	4	2	0.686147	0.621	0.731258		153	ADRB1'	9	4	5	0.879345	0.953355	0.501
3656	IRAK2'	2	0.168							55811	ADCY10'	2	2	0	0.607631	0.0606314	1		8767	RIPK2'	12	0	12	0.235186	1	0.0775372		5143	PDE4C	2	2	0	0.856787	0.623	1		1024	CDK8'	6	3	3	0.722673	0.825519	0.503
5564	PRKAB1'	2	0.168							196883	ADCY4'	2	2	0	0.607631	0.0606314	1		5566	PRKACA'	13	0	13	0.270581	1	0.0884766		56848	SPHK2	2	2	0	0.856787	0.623	1		24410	Grin2b'	5	2	3	0.846706	0.939709	0.503
5565	PRKAB2'	2	0.168							2171	FABP5'	2	2	0	0.183721	0.0102703	1		8851	CDK5R1'	8	0	8	0.377862	1	0.184675		57144	PAK7	2	2	0	0.856787	0.623	1		3358	HTR2C'	34	18	16	0.910765	0.963388	0.503
5571	PRKAG1'	2	0.168							2914	GRM4'	1	1	0	0.554666	0.14495	1		4916	NTRK3'	9	0	9	0.530585	1	0.282451		1066	CES1	4	1	3	0.0628102	0.624	0.0190704		55781	RIOK2'	13	11	2	0.000402575	8.94e-05	0.503
6566	SLC16A1'	2	0.168							5728	PTEN'	1	1	0	0.554666	0.14495	1		2268	FGR'	9	0	9	0.605184	1	0.344881		24889	Cckar	6	1	5	0.00320764	0.624	0.000222122		54239	Chrnb2'	6	4	2	0.286579	0.302759	0.503
8817	FGF18'	2	0.168							396449	RTBDN'	1	1	0	0.554666	0.14495	1		10461	MERTK'	6	0	6	0.687097	1	0.471675		2703416	UL48	2	1	1	0.459558	0.624	0.442728		83732	RIOK1'	6	4	2	0.286579	0.302759	0.503
8822	FGF17'	2	0.168							1489531	SV40gp6'	2	2	0	0.183721	0.0102703	1		472	ATM'	3	0	3	0.792305	1	0.653128		12933205	folA	2	1	1	0.459558	0.624	0.442728		16542	Kdr'	4	2	2	0.660123	0.772882	0.503
8829	NRP1'	2	0.168							246	ALOX15'	3	3	0	0.996373	0.287396	1		6098	ROS1'	6	0	6	0.98123	1	0.919133		23028	KDM1A	1	1	0	0.795987	0.624	1		9256	BZRAP1'	2	0	2	0.943248	1	0.503
12534	Cdk1'	2	0.168							1558	CYP2C8'	8	8	0	0.999211	0.0418003	1		660	BMX'	1	0	1	0.986163	1	0.967041		983	CDK1	40	21	19	0.231698	0.625	0.0786276		24176	Adrb2'	2	0	2	0.943248	1	0.503
16337	Insr'	2	0.168							5980	REV3L'	2	2	0	0.901013	0.174956	1		247	ALOX15B'	4	0	4	0.994761	1	0.973797		3553	IL1B	11	3	8	0.0131548	0.629	0.000705639		7421	VDR'	8	4	4	0.78048	0.869802	0.513
19879	Slc22a8'	2	0.168							9376	SLC22A8'	1	1	0	0.972278	0.500467	1		5605	MAP2K2'	17	0	17	0.0016307	1	0.00013472		27148	STK36	9	3	6	0.0711885	0.629	0.013062		6622	SNCA'	12	9	3	0.0580122	0.0373118	0.516
24385	Gck'	2	0.168							281125	DRD1'	1	1	0	0.980414	0.532956	1		8444	DYRK3'	12	0	12	0.00130217	1	0.00018241		472	ATM	3	3	0	0.896749	0.629	1		24408	Grin1'	5	2	3	0.85829	0.943961	0.516
26357	Abcg2'	2	0.168							282022	PTGS1'	1	1	0	0.980414	0.532956	1		1612	DAPK1'	9	0	9	0.0303796	1	0.00827857		29705	Gabra1	11	5	6	0.246249	0.63	0.108112		24411	Grin2c'	5	2	3	0.85829	0.943961	0.516
29465	Trpv2'	2	0.168							3177	SLC29A2'	5	5	0	0.165892	0.000279095	1		5613	PRKX'	9	0	9	0.0303796	1	0.00827857		5590	PRKCZ	19	8	11	0.0977154	0.633	0.0157933		8780	RIOK3'	3	1	2	0.847395	0.946927	0.519
30849	PIK3R4'	2	0.168							3383	ICAM1'	2	2	0	0.797317	0.113896	1		25989	ULK3'	9	0	9	0.0303796	1	0.00827857		9344	TAOK2	4	4	0	0.924299	0.637	1		15561	Htr3a'	2	0	2	0.949624	1	0.519
51393	TRPV2'	2	0.168							4846	NOS3'	2	2	0	0.797317	0.113896	1		5129	CDK18'	5	0	5	0.024441	1	0.0102196		29316	Adora2b	4	2	2	0.463743	0.646	0.378569		13319464	RVBD_2737c'	3	2	1	0.309443	0.345217	0.525
51422	PRKAG2'	2	0.168							6865	TACR2'	2	2	0	0.995741	0.432622	1		28996	HIPK2'	13	0	13	0.0861597	1	0.0200487		196	AHR	2	2	0	0.872033	0.646	1		5663	PSEN1'	2	1	1	0.590224	0.71199	0.525
53632	PRKAG3'	2	0.168							7299	TYR'	1	1	0	0.944475	0.428577	1		5608	MAP2K6'	10	0	10	0.0899173	1	0.0266495		5218	CDK14	2	2	0	0.872033	0.646	1		8698	S1PR4'	2	1	1	0.590224	0.71199	0.525
66026	Trpv4'	2	0.168							9177	HTR3B'	7	7	0	0.846669	0.00302762	1		51776	ZAK'	10	0	10	0.0899173	1	0.0266495		51765	MST4	2	2	0	0.872033	0.646	1		534799	TOP1'	2	1	1	0.590224	0.71199	0.525
81539	SLC38A1'	2	0.168							22171	Tyms'	4	4	0	0.308134	0.00231061	1		695	BTK'	15	0	15	0.138949	1	0.0320655		8644	AKR1C3	7	3	4	0.277978	0.647	0.138852		3091	HIF1A'	30	21	9	0.103338	0.065112	0.528
81640	Amd1'	2	0.168							25432	Drd4'	4	4	0	0.985367	0.114575	1		55351	STK32B'	4	0	4	0.0849869	1	0.0441384		100135548	Htr4	10	3	7	0.037718	0.647	0.00378226		4322	MMP13'	4	1	3	0.94296	0.991075	0.528
209176	Ido2'	2	0.168							25675	Hmgcr'	2	2	0	0.665058	0.0729508	1		1022	CDK7'	14	0	14	0.212754	1	0.0601451		100135539	Hrh1	3	3	0	0.9066	0.647	1		1574	CYP3A'	23	18	5	0.00468892	0.00115517	0.531
347527	ARSH'	2	0.168							25750	Maob'	2	2	0	0.797317	0.113896	1		29110	TBK1'	9	0	9	0.16504	1	0.0601505		140	ADORA3	21	12	9	0.511242	0.647	0.380831		4058	LTK'	14	10	4	0.140007	0.104416	0.535
617917	AKR1C3'	2	0.168							109731	Maob'	2	2	0	0.665058	0.0729508	1		846	CASR'	3	0	3	0.235957	1	0.150904		1551	CYP3A7	9	4	5	0.28036	0.652	0.13031		11213	IRAK3'	10	8	2	0.0188829	0.00913028	0.535
694181	DRD2'	2	0.168							645694	HTR5BP'	2	2	0	0.665058	0.0729508	1		83903	GSG2'	3	0	3	0.235957	1	0.150904		132	ADK	3	1	2	0.232135	0.656	0.129864		4296	MAP3K11'	6	4	2	0.336376	0.342486	0.535
923602	katG'	2	0.168							100	ADA'	2	2	0	0.393306	0.0289617	1		1509	CTSD'	5	0	5	0.446792	1	0.274256		412	STS	2	1	1	0.505813	0.656	0.471589		2868	GRK4'	5	3	2	0.517492	0.571824	0.535
924440	inhA'	2	0.168							3066	HDAC2'	2	2	0	0.637237	0.0666953	1		4145	MATK'	2	0	2	0.508025	1	0.393751		6401	SELE	12	1	11	1.56e-08	0.656	6.84e-12		4293	MAP3K9'	3	1	2	0.861367	0.951451	0.535
939223	fabL'	2	0.168							3683	ITGAL'	2	2	0	0.393306	0.0289617	1		4331	MNAT1'	2	0	2	0.508025	1	0.393751		26395	Map2k1	7	1	6	0.000950164	0.656	2.86e-05		6915	TBXA2R'	2	0	2	0.955314	1	0.535
100009586	SLC9A1'	2	0.168							6240	RRM1'	4	4	0	0.0427988	0.000133749	1		12802	Cnr2'	2	0	2	0.508025	1	0.393751		53637	S1PR5	2	1	1	0.505813	0.656	0.471589		390245	KDM4E'	16	9	7	0.753541	0.814595	0.541
100135466	Trpv1'	2	0.168							9612	NCOR2'	3	3	0	0.149203	0.00231866	1		71742	Ulk3'	2	0	2	0.508025	1	0.393751		111174	Taar1	2	1	1	0.505813	0.656	0.471589		7075	TIE1'	11	7	4	0.457454	0.464463	0.546
100622149	CACNA1S'	2	0.168							2550	GABBR1'	2	2	0	0.691131	0.0793864	1		389840	MAP3K15'	2	0	2	0.508025	1	0.393751		79646	PANK3	1	1	0	0.823449	0.656	1		25195	Drd5'	7	3	4	0.897446	0.958324	0.546
83523	Impa1'	18	0.174							5423	POLB'	5	5	0	0.992011	0.0834367	1		590	BCHE'	2	0	2	0.937971	1	0.871586		4297	KMT2A	16	12	4	0.894824	0.656	0.956358		6571	SLC18A2'	6	5	1	0.0158432	0.00885965	0.55
4544	MTNR1B'	5	0.174							58963	Htr3b'	6	6	0	0.95296	0.0181374	1		6582	SLC22A2'	2	0	2	0.937971	1	0.871586		836	CASP3	19	5	14	0.00140541	0.658	7.1e-06		13316036	RVBD_0058'	3	2	1	0.348557	0.376956	0.55
773	CACNA1A'	4	0.181							79246	Htr3a'	6	6	0	0.95296	0.0181374	1		6725	SRMS'	2	0	2	0.937971	1	0.871586		6916	TBXAS1	11	5	6	0.279408	0.658	0.120754		100339192	GSK3A'	3	2	1	0.348557	0.376956	0.55
6581	SLC22A3'	4	0.181							81645	Chrm2'	2	2	0	0.989367	0.362422	1		25689	Htr5a'	2	0	2	0.937971	1	0.871586		4313	MMP2	10	7	3	0.801496	0.659	0.848782		18	ABAT'	2	1	1	0.628217	0.736505	0.55
6777	STAT5B'	4	0.181							407230	HTR2A'	5	5	0	0.379427	0.00125413	1		729230	CCR2'	2	0	2	0.937971	1	0.871586		65975	STK33	8	6	2	0.848729	0.664	0.914553		3707	ITPKB'	2	1	1	0.628217	0.736505	0.55
7040	TGFB1'	4	0.181							100033901	BCHE'	2	2	0	0.917767	0.190948	1		6198	RPS6KB1'	26	0	26	0.000113582	1	2.61e-06		6582	SLC22A2	9	3	6	0.0922473	0.665	0.0166035		1198	CLK3'	12	10	2	0.00307475	0.000857372	0.551
7412	VCAM1'	4	0.181							154	ADRB2'	2	2	0	0.999571	0.584584	1		25778	DSTYK'	10	0	10	0.000129497	1	2.02e-05		6093	ROCK1	9	8	1	0.950772	0.666	0.995658		672	BRCA1'	9	7	2	0.0534078	0.0320954	0.551
5293	PIK3CD'	22	0.182							790	CAD'	3	3	0	0.0265137	0.000278194	1		2872	MKNK2'	24	0	24	0.000581266	1	2.06e-05		3292	HSD17B1	4	2	2	0.494599	0.667	0.397224		8912	CACNA1H'	6	4	2	0.361651	0.36242	0.551
1119	CHKA'	3	0.183							975	CD81'	3	3	0	0.0767136	0.000982043	1		558	AXL'	22	0	22	0.00119953	1	5.77e-05		4846	NOS3	4	2	2	0.494599	0.667	0.397224		84254	CAMKK1'	4	2	2	0.727669	0.813977	0.551
5150	PDE7A'	3	0.183							1066	CES1'	1	1	0	0.719551	0.218166	1		2931	GSK3A'	19	0	19	0.0213331	1	0.0022673		6323	SCN1A	3	2	1	0.711866	0.667	0.749116		440275	EIF2AK4'	4	2	2	0.727669	0.813977	0.551
6327	SCN2B'	3	0.183							1233	CCR4'	3	3	0	0.0987703	0.00134958	1		6794	STK11'	7	0	7	0.0107062	1	0.00327713		6328	SCN3A	3	2	1	0.711866	0.667	0.749116		102724428	LOC102724428'	3	1	2	0.874203	0.955589	0.551
27115	PDE7B'	3	0.183							1633	DCK'	3	3	0	0.176951	0.00293006	1		9175	MAP3K13'	6	0	6	0.0352295	1	0.0134316		598	BCL2L1	2	2	0	0.88577	0.667	1		5608	MAP2K6'	10	7	3	0.236575	0.202338	0.553
29277	Cyp2c11'	3	0.183							2169	FABP2'	2	2	0	0.143213	0.00755872	1		2444	FRK'	17	0	17	0.184478	1	0.0415327		79247	Htr5b	2	2	0	0.88577	0.667	1		2648	KAT2A'	7	4	3	0.652384	0.709406	0.553
56274	Stk3'	3	0.183							2173	FABP7'	2	2	0	0.268052	0.0167705	1		13315991	RVBD_0014c'	5	0	5	0.0987811	1	0.0466616		5300	PIN1	6	4	2	0.739784	0.667	0.760772		6788	STK3'	17	13	4	0.0324182	0.0140018	0.556
1460	CSNK2B'	6	0.185							2744	GLS'	2	2	0	0.953402	0.239842	1		80122	MAP3K19'	14	0	14	0.268443	1	0.0827858		1158731	lef	14	9	5	0.737489	0.673	0.723607		818	CAMK2G'	15	11	4	0.100647	0.0630701	0.556
1129	CHRM2'	23	0.188							2918	GRM8'	2	2	0	0.268052	0.0167705	1		415116	PIM3'	14	0	14	0.268443	1	0.0827858		29581	Htr2b	16	11	5	0.827319	0.676	0.86065		5593	PRKG2'	8	4	4	0.828129	0.895341	0.556
6256	RXRA'	11	0.195							3054	HCFC1'	3	3	0	0.0265137	0.000278194	1		23396	PIP5K1C'	4	0	4	0.232505	1	0.134942		1816	DRD5	12	6	6	0.404519	0.676	0.226713		1019	CDK4'	18	10	8	0.812073	0.865233	0.56
5218	CDK14'	5	0.196							3324	HSP90AA2'	3	3	0	0.0767136	0.000982043	1		3654	IRAK1'	9	0	9	0.756053	1	0.498613		10951	CBX1	19	8	11	0.129062	0.677	0.0205389		5743	PTGS2'	14	8	6	0.737489	0.786514	0.562
7299	TYR'	5	0.196							3978	LIG1'	3	3	0	0.176951	0.00293006	1		57551	TAOK1'	8	0	8	0.797609	1	0.565132		29595	Htr2a	18	13	5	0.88708	0.681	0.935666		151	ADRA2B'	28	16	12	0.818093	0.863837	0.566
596	BCL2'	6	0.204							3980	LIG3'	3	3	0	0.176951	0.00293006	1		3781	KCNN2'	2	0	2	0.715506	1	0.595046		3569	IL6	22	3	19	1.66e-08	0.681	1.86e-13		23604	DAPK2'	11	9	2	0.0107921	0.00390557	0.566
85443	DCLK3'	6	0.204							3981	LIG4'	3	3	0	0.176951	0.00293006	1		7786	MAP3K12'	2	0	2	0.715506	1	0.595046		5871	MAP4K2	9	7	2	0.894083	0.682	0.953603		775	CACNA1C'	6	4	2	0.387024	0.382331	0.566
3735	KARS'	4	0.207							4157	MC1R'	2	2	0	0.143213	0.00755872	1		166614	DCLK2'	2	0	2	0.715506	1	0.595046		6865	TACR2	5	5	0	0.957137	0.684	1		5965	RECQL'	12	7	5	0.693076	0.73357	0.568
79934	ADCK4'	4	0.207							4860	PNP'	2	2	0	0.268052	0.0167705	1		13317197	RVBD_3588c'	2	0	2	0.715506	1	0.595046		1578	CYP3AP1	5	2	3	0.323067	0.687	0.16826		25302	Chrna7'	3	2	1	0.387424	0.408036	0.573
518675	BZRAP1'	4	0.207							5429	POLH'	2	2	0	0.976413	0.297468	1		100135540	Hrh2'	2	0	2	0.715506	1	0.595046		3767	KCNJ11	6	2	4	0.172091	0.687	0.0529228		25	ABL1'	70	46	24	0.290349	0.217581	0.578
5610	EIF2AK2'	7	0.208							5915	RARB'	1	1	0	0.719551	0.218166	1		240	ALOX5'	4	0	4	0.988632	1	0.953639		4842	NOS1	4	2	2	0.524677	0.687	0.415616		8900	CCNA1'	11	6	5	0.810965	0.85847	0.587
2155	F7'	2	0.214							5916	RARG'	1	1	0	0.777455	0.252396	1		4221	MEN1'	2	0	2	0.999994	1	0.999905		64816	CYP3A43	5	2	3	0.323067	0.687	0.16826		815	CAMK2A'	13	9	4	0.292255	0.238796	0.587
2847	MCHR1'	2	0.214							6559	SLC12A3'	2	2	0	0.143213	0.00755872	1		2936	GSR'	12	0	12	1.39e-12	1	1.01e-13		79424	CYP3AP2	5	2	3	0.323067	0.687	0.16826		9833	MELK'	17	14	3	0.00280168	0.00051704	0.59
4161	MC5R'	2	0.214							6570	SLC18A1'	2	2	0	0.143213	0.00755872	1		255239	ANKK1'	8	0	8	0.0221115	1	0.00644031		537043	DRD3	3	2	1	0.735718	0.687	0.762122		25154	Pgr'	6	5	1	0.0283422	0.0150028	0.595
17295	Met'	2	0.214							6646	SOAT1'	2	2	0	0.143213	0.00755872	1		200576	PIKFYVE'	4	0	4	0.0232807	1	0.011107		5128	CDK17	2	2	0	0.89813	0.687	1		9507	ADAMTS4'	2	1	1	0.695866	0.779456	0.595
277328	Trpa1'	2	0.214							8435	SOAT2'	2	2	0	0.35235	0.024594	1		6772	STAT1'	3	0	3	0.0571585	1	0.0328464		760	CA2	15	10	5	0.801047	0.688	0.809333		11096	ADAMTS5'	2	1	1	0.695866	0.779456	0.595
312896	Trpa1'	2	0.214							9099	USP2'	3	3	0	0.857299	0.0672941	1		780	DDR1'	14	0	14	0.162851	1	0.0421076		4988	OPRM1	16	8	8	0.392738	0.697	0.188043		18126	Nos2'	2	1	1	0.695866	0.779456	0.595
1489531	SV40gp6'	2	0.214							10002	NR2E3'	3	3	0	0.176951	0.00293006	1		5058	PAK1'	6	0	6	0.133697	1	0.0596841		2147	F2	18	3	15	1.1e-05	0.697	3.23e-09		146802	SLC47A2'	1	0	1	0.914321	1	0.595
4318	MMP9'	14	0.214							19122	Prnp'	3	3	0	0.0767136	0.000982043	1		6793	STK10'	13	0	13	0.246642	1	0.0779331		780	DDR1	16	7	9	0.225664	0.703	0.0572162		361523	Cyp2b2'	1	0	1	0.914321	1	0.595
11329	STK38'	3	0.216							22173	Tyr'	1	1	0	0.500099	0.125602	1		25537	Rock2'	2	0	2	0.225594	1	0.160437		4137	MAPT	47	23	24	0.157811	0.704	0.019733		29238	Drd3'	8	3	5	0.969581	0.992552	0.596
24297	Cyp1a2'	3	0.216							24414	Grm1'	1	1	0	0.646591	0.182374	1		282322	PRKACA'	2	0	2	0.225594	1	0.160437		4316	MMP7	4	2	2	0.553863	0.706	0.433721		26576	SRPK3'	9	7	2	0.081306	0.0469862	0.596
171522	Cyp2d4'	3	0.216							24813	Tat'	3	3	0	0.0767136	0.000982043	1		403881	HTR2B'	2	0	2	0.225594	1	0.160437		7941	PLA2G7	5	2	3	0.351207	0.706	0.181289		6011	GRK1'	4	2	2	0.78465	0.848294	0.596
15550	Htr1a'	5	0.218							26013	L3MBTL1'	4	4	0	0.700809	0.0144399	1		55872	PBK'	2	0	2	0.31047	1	0.226648		55561	CDC42BPG	8	2	6	0.0392784	0.706	0.00339366		407139	ADRA2C'	4	2	2	0.78465	0.848294	0.596
9578	CDC42BPB'	6	0.224							29509	Slc22a6'	1	1	0	0.685176	0.20047	1		814	CAMK4'	4	0	4	0.462154	1	0.304784		9706	ULK2	2	2	0	0.909233	0.706	1		516422	ADRA2B'	4	2	2	0.78465	0.848294	0.596
22875	ENPP4'	6	0.224							51185	CRBN'	2	2	0	0.143213	0.00755872	1		5062	PAK2'	4	0	4	0.462154	1	0.304784		58819	Txnrd1	60	31	29	0.210611	0.707	0.0358203		101902575	ADRA2C'	4	2	2	0.78465	0.848294	0.596
22858	ICK'	7	0.226							55750	AGK'	3	3	0	0.0265137	0.000278194	1		659	BMPR2'	2	0	2	0.543009	1	0.42553		2648	KAT2A	7	4	3	0.652384	0.709	0.553436		1760	DMPK'	2	0	2	0.972493	1	0.596
140901	STK35'	7	0.226							60590	Grm8'	2	2	0	0.143213	0.00755872	1		2950	GSTP1'	2	0	2	0.543009	1	0.42553		5663	PSEN1	2	1	1	0.590224	0.712	0.524908		6416	MAP2K4'	17	13	4	0.0492591	0.0206866	0.597
5742	PTGS1'	17	0.227							64781	CERK'	3	3	0	0.0265137	0.000278194	1		9943	OXSR1'	2	0	2	0.543009	1	0.42553		8698	S1PR4	2	1	1	0.590224	0.712	0.524908		5604	MAP2K1'	12	8	4	0.42181	0.380918	0.597
3780	KCNN1'	4	0.234							80036	TRPM3'	2	2	0	0.143213	0.00755872	1		2741	GLRA1'	1	0	1	0.603281	1	0.521485		534799	TOP1	2	1	1	0.590224	0.712	0.524908		5289	PIK3C3'	25	22	3	4.76e-07	7.06e-09	0.601
5128	CDK17'	5	0.241							282134	ADRA1A'	2	2	0	0.953402	0.239842	1		761	CA3'	2	0	2	0.869833	1	0.774671		823	CAPN1	5	2	3	0.379455	0.724	0.194577		3248	HPGD'	16	12	4	0.0923249	0.0468942	0.607
57014	Htr3b'	5	0.241							338445	MAOB'	2	2	0	0.143213	0.00755872	1		6331	SCN5A'	2	0	2	0.869833	1	0.774671		3576	CXCL8	4	2	2	0.582065	0.724	0.45152		3064	HTT'	15	11	4	0.148484	0.089966	0.607
1445	CSK'	8	0.244							396805	PGR'	3	3	0	0.0265137	0.000278194	1		56924	PAK6'	2	0	2	0.869833	1	0.774671		4323	MMP14	4	2	2	0.582065	0.724	0.45152		83511	Slc6a2'	4	0	4	0.996561	1	0.607
5591	PRKDC'	8	0.244							487230	HTR1A'	2	2	0	0.143213	0.00755872	1		388228	SBK1'	2	0	2	0.869833	1	0.774671		9262	STK17B	4	2	2	0.582065	0.724	0.45152		1612	DAPK1'	14	12	2	0.000909443	0.000131734	0.61
9682	KDM4A'	8	0.244							697796	DRD1'	2	2	0	0.35235	0.024594	1		6401	SELE'	12	0	12	1.35e-09	1	1.07e-10		64158	Tuba1a	4	2	2	0.582065	0.724	0.45152		8444	DYRK3'	10	8	2	0.0439436	0.0198767	0.61
5980	REV3L'	6	0.244							2703416	UL48'	3	3	0	0.123037	0.0017934	1		1453	CSNK1D'	30	0	30	1.1e-05	1	1.22e-07		5965	RECQL	12	7	5	0.693076	0.734	0.568414		2078	ERG'	8	6	2	0.175286	0.123364	0.61
861	RUNX1'	12	0.247							100009114	ALOX15'	3	3	0	0.918143	0.0962011	1		26395	Map2k1'	9	0	9	3.28e-06	1	5.22e-07		2554	GABRA1	11	4	7	0.170725	0.735	0.0306793		5613	PRKX'	6	4	2	0.462678	0.441444	0.61
865	CBFB'	12	0.247							38	ACAT1'	2	2	0	0.508025	0.043709	1		4914	NTRK1'	27	0	27	0.00100842	1	2.96e-05		11113	CIT	10	4	6	0.271255	0.735	0.0797092		25989	ULK3'	4	2	2	0.801392	0.858386	0.61
23012	STK38L'	3	0.249							153	ADRB1'	3	3	0	0.997746	0.317699	1		64158	Tuba1a'	10	0	10	0.00133351	1	0.000239354		18	ABAT	2	1	1	0.628217	0.737	0.549517		148	ADRA1A'	21	11	10	0.935878	0.96472	0.611
24300	Cyp2b1'	3	0.249							978	CDA'	2	2	0	0.576221	0.0547708	1		728642	CDK11A'	6	0	6	0.00173739	1	0.000549626		3707	ITPKB	2	1	1	0.628217	0.737	0.549517		890	CCNA2'	11	6	5	0.839651	0.876675	0.613
760	CA2'	19	0.25							1131	CHRM3'	2	2	0	1	0.858951	1		5567	PRKACB'	16	0	16	0.00909642	1	0.00106293		55351	STK32B	5	1	4	0.054275	0.737	0.00747118		54737	MPHOSPH8'	10	5	5	0.903204	0.941702	0.613
1950	EGF'	2	0.261							1132	CHRM4'	2	2	0	1	0.858951	1		1592	CYP26A1'	5	0	5	0.0096164	1	0.00380821		100328964	HTR1D	4	1	3	0.153058	0.737	0.04313		8737	RIPK1'	4	3	1	0.240173	0.204902	0.616
3700	ITIH4'	2	0.261							1585	CYP11B2'	2	2	0	0.576221	0.0547708	1		7075	TIE1'	13	0	13	0.0732979	1	0.0164273		4145	MATK	1	1	0	0.885584	0.737	1		1312	COMT'	2	1	1	0.725686	0.798232	0.616
4886	NPY1R'	2	0.261							2030	SLC29A1'	2	2	0	0.738242	0.0927546	1		412	STS'	4	0	4	0.0427988	1	0.0211349		4160	MC4R	1	1	0	0.885584	0.737	1		15558	Htr2a'	9	6	3	0.479617	0.438178	0.624
4887	NPY2R'	2	0.261							2648	KAT2A'	7	7	0	0.42249	0.000235482	1		7867	MAPKAPK3'	4	0	4	0.0427988	1	0.0211349		51426	POLK	14	9	5	0.809848	0.738	0.769486		22858	ICK'	8	6	2	0.192878	0.13458	0.624
5319	PLA2G1B'	2	0.261							2916	GRM6'	1	1	0	0.603281	0.163871	1		50508	NOX3'	4	0	4	0.0427988	1	0.0211349		6868	ADAM17	9	2	7	0.0224075	0.741	0.000956893		415116	PIM3'	26	21	5	0.00242131	0.000269668	0.631
6772	STAT1'	2	0.261							3689	ITGB2'	2	2	0	0.508025	0.043709	1		1901	S1PR1'	6	0	6	0.105636	1	0.0455759		27	ABL2	12	11	1	0.988219	0.751	0.999651		8989	TRPA1'	4	3	1	0.271427	0.227872	0.636
12766	Cxcr3'	2	0.261							3707	ITPKB'	4	4	0	0.0849869	0.000327294	1		9262	STK17B'	6	0	6	0.105636	1	0.0455759		100526835	FPGT-TNNI3K	7	3	4	0.438735	0.756	0.210867		396319	MTNR1A'	2	1	1	0.75299	0.815411	0.636
282322	PRKACA'	2	0.261							4160	MC4R'	2	2	0	0.508025	0.043709	1		83942	TSSK1B'	6	0	6	0.105636	1	0.0455759		6331	SCN5A	7	2	5	0.138968	0.758	0.0231828		396338	MTNR1B'	2	1	1	0.75299	0.815411	0.636
404074	ALOX5'	2	0.261							4313	MMP2'	2	2	0	0.999614	0.590737	1		132	ADK'	3	0	3	0.149203	1	0.0912721		388228	SBK1	2	2	0	0.936107	0.758	1		5753	PTK6'	18	14	4	0.0412939	0.0137857	0.636
618607	AKR1A1'	2	0.261							4322	MMP13'	2	2	0	0.984129	0.330162	1		5296	PIK3R2'	3	0	3	0.149203	1	0.0912721		129807	NEU4	3	1	2	0.387424	0.759	0.204432		6789	STK4'	8	6	2	0.211168	0.146259	0.637
100302667	Pde3a'	2	0.261							5315	PKM'	5	5	0	0.79841	0.0103895	1		1119	CHKA'	2	0	2	0.393306	1	0.294359		100911581	LOC100911581	4	1	3	0.1807	0.759	0.050724		9891	NUAK1'	8	6	2	0.211168	0.146259	0.637
100714172	Aox1'	2	0.261							5914	RARA'	1	1	0	0.859881	0.316437	1		2870	GRK6'	2	0	2	0.393306	1	0.294359		5582	PRKCG	19	8	11	0.21827	0.762	0.0349309		891	CCNB1'	22	13	9	0.816393	0.825309	0.643
100731540	Pde3b'	2	0.261							6571	SLC18A2'	2	2	0	0.508025	0.043709	1		3549	IHH'	2	0	2	0.393306	1	0.294359		100135589	Sigmar1	9	6	3	0.854135	0.763	0.832037		9133	CCNB2'	22	13	9	0.816393	0.825309	0.643
873	CBR1'	4	0.261							6774	STAT3'	2	2	0	0.738242	0.0927546	1		5321	PLA2G4A'	2	0	2	0.393306	1	0.294359		9429	ABCG2	7	7	0	0.987841	0.771	1		85417	CCNB3'	22	13	9	0.816393	0.825309	0.643
4154	MBNL1'	11	0.265							7015	TERT'	3	3	0	0.941199	0.114623	1		6046	BRD2'	2	0	2	0.393306	1	0.294359		16542	Kdr	4	2	2	0.660123	0.773	0.502925		10188	TNK2'	6	4	2	0.535712	0.498761	0.65
4363	ABCC1'	5	0.265							8824	CES2'	1	1	0	0.603281	0.163871	1		6469	SHH'	2	0	2	0.393306	1	0.294359		85443	DCLK3	2	2	0	0.943248	0.773	1		4215	MAP3K3'	4	2	2	0.845352	0.885084	0.65
7941	PLA2G7'	5	0.265							8877	SPHK1'	1	1	0	0.82341	0.285131	1		7042	TGFB2'	2	0	2	0.393306	1	0.294359		24473	Htr1a	24	17	7	0.942397	0.775	0.95627		5563	PRKAA2'	4	2	2	0.845352	0.885084	0.65
9706	ULK2'	5	0.265							15357	Hmgcr'	2	2	0	0.225594	0.0133467	1		7043	TGFB3'	2	0	2	0.393306	1	0.294359		25083	Adra2a	12	8	4	0.877228	0.779	0.85141		4914	NTRK1'	23	17	6	0.11236	0.0494353	0.65
672	BRCA1'	6	0.265							24947	Gabra3'	2	2	0	0.99131	0.378338	1		8019	BRD3'	2	0	2	0.393306	1	0.294359		5004	ORM1	3	1	2	0.425704	0.779	0.223787		4853	NOTCH2'	2	1	1	0.777917	0.831128	0.655
3320	HSP90AA1'	13	0.269							25154	Pgr'	3	3	0	0.297728	0.00631663	1		12801	Cnr1'	2	0	2	0.393306	1	0.294359		5005	ORM2	3	1	2	0.425704	0.779	0.223787		4854	NOTCH3'	2	1	1	0.777917	0.831128	0.655
8856	NR1I2'	19	0.282							29707	Gabra5'	2	2	0	0.99131	0.378338	1		14083	Ptk2'	2	0	2	0.393306	1	0.294359		9507	ADAMTS4	2	1	1	0.695866	0.779	0.594982		4855	NOTCH4'	2	1	1	0.777917	0.831128	0.655
4145	MATK'	3	0.284							29708	Gabra6'	2	2	0	0.99131	0.378338	1		24598	Nos1'	2	0	2	0.393306	1	0.294359		10988	METAP2	8	1	7	0.00193633	0.779	2.4e-05		6098	ROS1'	18	13	5	0.224675	0.134662	0.656
71742	Ulk3'	3	0.284							55315	SLC29A3'	2	2	0	0.576221	0.0547708	1		50846	DHH'	2	0	2	0.393306	1	0.294359		11096	ADAMTS5	2	1	1	0.695866	0.779	0.594982		216	ALDH1A1'	23	16	7	0.324054	0.219383	0.661
389840	MAP3K15'	3	0.284							56848	SPHK2'	1	1	0	0.937662	0.41563	1		56274	Stk3'	2	0	2	0.393306	1	0.294359		18126	Nos2	2	1	1	0.695866	0.779	0.594982		8576	STK16'	10	8	2	0.0756542	0.0333573	0.663
6097	RORC'	10	0.286							116443	GRIN3A'	2	2	0	0.99131	0.378338	1		497756	Si'	2	0	2	0.393306	1	0.294359		54658	UGT1A1	3	1	2	0.425704	0.779	0.223787		2081	ERN1'	4	2	2	0.858055	0.892894	0.663
84006	Prkci'	6	0.287							140675	Gabra4'	2	2	0	0.99131	0.378338	1		13318096	RVBD_3273'	2	0	2	0.393306	1	0.294359		140469	MYO3B	1	1	0	0.914321	0.779	1		5585	PKN1'	4	2	2	0.858055	0.892894	0.663
1991	ELANE'	4	0.289							222962	SLC29A4'	2	2	0	0.576221	0.0547708	1		4921	DDR2'	8	0	8	0.594568	1	0.349639		225689	MAPK15	5	3	2	0.79235	0.781	0.709905		131890	GRK7'	4	2	2	0.858055	0.892894	0.663
2565	GABRG1'	4	0.289							397432	HTR2A'	2	2	0	0.738242	0.0927546	1		1269	CNR2'	2	0	2	0.844265	1	0.742047		407137	HTR1A	4	3	1	0.900315	0.781	0.918037		526221	DRD5'	3	2	1	0.567992	0.550243	0.673
2567	GABRG3'	4	0.289							407135	HTR2B'	2	2	0	0.508025	0.043709	1		3576	CXCL8'	2	0	2	0.844265	1	0.742047		5587	PRKD1	28	12	16	0.170801	0.782	0.014989		8986	RPS6KA4'	4	2	2	0.869857	0.900207	0.675
2568	GABRP'	4	0.289							479182	HMGCR'	2	2	0	0.225594	0.0133467	1		377677	CA13'	2	0	2	0.844265	1	0.742047		3757	KCNH2	41	22	19	0.503577	0.784	0.198345		282135	ADRA2A'	4	2	2	0.869857	0.900207	0.675
3781	KCNN2'	4	0.289							538909	HTR2C'	2	2	0	0.508025	0.043709	1		5599	MAPK8'	41	0	41	2.3e-10	1	2.32e-13		4221	MEN1	11	9	2	0.971978	0.786	0.991421		6732	SRPK1'	17	14	3	0.0103547	0.00184489	0.676
6753	SSTR3'	4	0.289							100624857	DRD2'	4	4	0	0.28253	0.00198643	1		5579	PRKCB'	43	0	43	1e-09	1	9.08e-13		5743	PTGS2	14	8	6	0.737489	0.787	0.561986		6256	RXRA'	12	9	3	0.20941	0.121568	0.676
14254	Flt1'	4	0.289							840	CASP7'	2	2	0	0.715506	0.0859912	1		19015	Ppard'	5	0	5	0.000314463	1	0.000111333		5311	PKD2	10	2	8	0.0155244	0.787	0.000322959		1436	CSF1R'	33	25	8	0.0366225	0.00823121	0.677
24360	Fabp1'	4	0.289							1129	CHRM2'	2	2	0	1	0.853934	1		56749	Dhodh'	5	0	5	0.000314463	1	0.000111333		6869	TACR1	14	2	12	0.000150692	0.787	1.3e-07		5586	PKN2'	14	10	4	0.343321	0.236811	0.681
55879	GABRQ'	4	0.289							1133	CHRM5'	2	2	0	0.999998	0.814038	1		1536	CYBB'	4	0	4	0.00340201	1	0.00151204		9578	CDC42BPB	7	2	5	0.17474	0.787	0.0294322		2629	GBA'	4	1	3	0.98602	0.997442	0.686
1269	CNR2'	5	0.289							1326	MAP3K8'	4	4	0	0.0692467	0.000248846	1		5105	PCK1'	4	0	4	0.00340201	1	0.00151204		55244	SLC47A1	9	3	6	0.225077	0.793	0.0406487		1859	DYRK1A'	36	30	6	7.52e-05	1.43e-06	0.687
1786	DNMT1'	5	0.289							1584	CYP11B1'	2	2	0	0.471333	0.0385335	1		5106	PCK2'	4	0	4	0.00340201	1	0.00151204		1815	DRD4	13	9	4	0.916287	0.794	0.909036		2100	ESR2'	31	25	6	0.00276501	0.000210498	0.687
407136	HTR1D'	7	0.303							1646	AKR1C2'	1	1	0	0.801759	0.268946	1		27035	NOX1'	4	0	4	0.00340201	1	0.00151204		1312	COMT	2	1	1	0.725686	0.798	0.615966		8491	MAP4K3'	4	2	2	0.880803	0.907053	0.687
220	ALDH1A3'	2	0.308							1787	TRDMT1'	1	1	0	0.292936	0.0649008	1		60352	Mapk12'	4	0	4	0.00340201	1	0.00151204		1387	CREBBP	6	1	5	0.0365035	0.798	0.00234967		7155	TOP2B'	2	0	2	0.988454	1	0.687
262	AMD1'	2	0.308							1788	DNMT3A'	1	1	0	0.292936	0.0649008	1		64462	Csnk1d'	4	0	4	0.00340201	1	0.00151204		768	CA9	9	6	3	0.886912	0.799	0.854032		60489	APOBEC3G'	6	5	1	0.08313	0.0411533	0.69
652	BMP4'	2	0.308							1789	DNMT3B'	1	1	0	0.292936	0.0649008	1		79400	NOX5'	4	0	4	0.00340201	1	0.00151204		3360	HTR4	6	4	2	0.87978	0.802	0.846125		18669	Abcb1b'	3	2	1	0.60003	0.57566	0.69
2641	GCG'	2	0.308							2167	FABP4'	2	2	0	0.040602	0.00179535	1		347527	ARSH'	4	0	4	0.00340201	1	0.00151204		6532	SLC6A4	27	14	13	0.542783	0.803	0.226629		6753	SSTR3'	1	0	1	0.958432	1	0.69
5741	PTH'	2	0.308							2168	FABP1'	2	2	0	0.040602	0.00179535	1		293	SLC25A6'	2	0	2	0.00314875	1	0.00202437		134	ADORA1	14	5	9	0.186511	0.804	0.0205828		1813	DRD2'	26	14	12	0.967454	0.978411	0.693
7067	THRA'	2	0.308							2172	FABP6'	2	2	0	0.040602	0.00179535	1		79888	LPCAT1'	2	0	2	0.00314875	1	0.00202437		5347	PLK1	5	3	2	0.821189	0.804	0.731258		11201	POLI'	20	14	6	0.382125	0.260167	0.694
7915	ALDH5A1'	2	0.308							2903	GRIN2A'	2	2	0	0.985635	0.338274	1		100625051	CSNK1D'	2	0	2	0.00314875	1	0.00202437		4129	MAOB	11	4	7	0.279408	0.812	0.0519154		9263	STK17A'	14	11	3	0.0921102	0.0352029	0.696
10840	ALDH1L1'	2	0.308							4282	MIF'	2	2	0	0.829836	0.128607	1		1025	CDK9'	21	0	21	0.0321457	1	0.0032351		84254	CAMKK1	4	2	2	0.727669	0.814	0.551111		10645	CAMKK2'	9	7	2	0.190763	0.105508	0.699
16001	Igf1r'	2	0.308							4547	MTTP'	2	2	0	0.471333	0.0385335	1		973	CD79A'	3	0	3	0.0265137	1	0.0147478		440275	EIF2AK4	4	2	2	0.727669	0.814	0.551111		397432	HTR2A'	5	4	1	0.214896	0.1385	0.706
23173	METAP1'	2	0.308							5209	PFKFB3'	2	2	0	0.040602	0.00179535	1		974	CD79B'	3	0	3	0.0265137	1	0.0147478		390245	KDM4E	16	9	7	0.753541	0.815	0.541005		4543	MTNR1A'	2	1	1	0.839898	0.870701	0.706
24267	Comt'	2	0.308							5426	POLE'	2	2	0	0.040602	0.00179535	1		6506	SLC1A2'	3	0	3	0.0265137	1	0.0147478		3738	KCNA3	4	1	3	0.271427	0.815	0.0770218		147	ADRA1B'	17	9	8	0.960601	0.971348	0.707
25033	Sstr1'	2	0.308							5427	POLE2'	2	2	0	0.040602	0.00179535	1		30849	PIK3R4'	3	0	3	0.0265137	1	0.0147478		29347	Faah	4	1	3	0.271427	0.815	0.0770218		10114	HIPK3'	17	15	2	0.000245908	1.27e-05	0.71
80271	ITPKC'	2	0.308							6241	RRM2'	2	2	0	0.040602	0.00179535	1		81539	SLC38A1'	3	0	3	0.0265137	1	0.0147478		396319	MTNR1A	2	1	1	0.75299	0.815	0.635864		225689	MAPK15'	5	3	2	0.79235	0.781094	0.71
160428	ALDH1L2'	2	0.308							6285	S100B'	2	2	0	0.040602	0.00179535	1		595	CCND1'	19	0	19	0.153005	1	0.0285591		396338	MTNR1B	2	1	1	0.75299	0.815	0.635864		8711	TNK1'	4	2	2	0.900315	0.919445	0.71
338442	HCAR2'	2	0.308							9682	KDM4A'	6	6	0	0.453905	0.000722707	1		1859	DYRK1A'	19	0	19	0.153005	1	0.0285591		25553	Slc6a4	14	7	7	0.62165	0.819	0.321897		5243	ABCB1'	34	23	11	0.486073	0.345154	0.716
395605	CHRNB2'	2	0.308							10857	PGRMC1'	2	2	0	0.040602	0.00179535	1		6540	SLC6A13'	1	0	1	0.109112	1	0.0879953		5595	MAPK3	6	4	2	0.896838	0.822	0.858295		2260	FGFR1'	25	17	8	0.51382	0.380285	0.719
395606	CHRNA4'	2	0.308							11770	Fabp4'	2	2	0	0.040602	0.00179535	1		11438	Chrna4'	1	0	1	0.109112	1	0.0879953		285220	EPHA6	11	4	7	0.296474	0.822	0.0555506		239	ALOX12'	6	4	2	0.666744	0.604681	0.721
100038021	TRPV1'	2	0.308							24294	Cyp11b2'	2	2	0	0.040602	0.00179535	1		11444	Chrnb2'	1	0	1	0.109112	1	0.0879953		5584	PRKCI	17	6	11	0.153033	0.823	0.0102812		3326	HSP90AB1'	2	0	2	0.99209	1	0.721
100135518	Ebp'	2	0.308							24409	Grin2a'	2	2	0	0.973976	0.28925	1		3567	IL5'	2	0	2	0.143213	1	0.0991001		6793	STK10	10	6	4	0.841891	0.823	0.721779		4544	MTNR1B'	2	1	1	0.856787	0.881714	0.721
100727842	Adora2b'	2	0.308							24412	Grin2d'	2	2	0	0.973976	0.28925	1		8788	DLK1'	2	0	2	0.143213	1	0.0991001		58963	Htr3b	7	6	1	0.977512	0.823	0.992972		817	CAMK2D'	15	11	4	0.316505	0.187501	0.722
101093058	GABBR2'	2	0.308							25096	Pld1'	2	2	0	0.040602	0.00179535	1		9759	HDAC4'	2	0	2	0.143213	1	0.0991001		79246	Htr3a	7	6	1	0.977512	0.823	0.992972		6793	STK10'	10	6	4	0.841891	0.823262	0.722
101099637	GABBR1'	2	0.308							25195	Drd5'	4	4	0	0.9694	0.0836594	1		24385	Gck'	2	0	2	0.143213	1	0.0991001		891	CCNB1	22	13	9	0.816393	0.825	0.642802		1812	DRD1'	39	23	16	0.927244	0.923978	0.722
24947	Gabra3'	9	0.309							25330	Lipe'	1	1	0	0.206325	0.0437477	1		26357	Abcg2'	2	0	2	0.143213	1	0.0991001		9133	CCNB2	22	13	9	0.816393	0.825	0.642802		1158731	lef'	14	9	5	0.737489	0.672667	0.724
25255	Dyrk1a'	9	0.309							29261	Tyms'	2	2	0	0.040602	0.00179535	1		29941	PKN3'	2	0	2	0.143213	1	0.0991001		85417	CCNB3	22	13	9	0.816393	0.825	0.642802		5429	POLH'	8	6	2	0.374689	0.253577	0.731
29707	Gabra5'	9	0.309							50484	RRM2B'	2	2	0	0.040602	0.00179535	1		51393	TRPV2'	2	0	2	0.143213	1	0.0991001		1024	CDK8	6	3	3	0.722673	0.826	0.502534		55589	BMP2K'	6	4	2	0.686147	0.62096	0.731
29708	Gabra6'	9	0.309							54107	POLE3'	2	2	0	0.040602	0.00179535	1		79054	TRPM8'	2	0	2	0.143213	1	0.0991001		100033901	BCHE	6	2	4	0.387024	0.826	0.120419		5347	PLK1'	5	3	2	0.821189	0.804365	0.731
140675	Gabra4'	9	0.309							56655	POLE4'	2	2	0	0.040602	0.00179535	1		130399	ACVR1C'	2	0	2	0.143213	1	0.0991001		5607	MAP2K5	14	7	7	0.635675	0.826	0.330329		10746	MAP3K2'	4	2	2	0.91695	0.93027	0.731
24192	Akr1b1'	6	0.309							60489	APOBEC3G'	2	2	0	0.715506	0.0859912	1		396445	MYLK'	2	0	2	0.143213	1	0.0991001		2548	GAA	5	5	0	0.988737	0.83	1		6755	SSTR5'	1	0	1	0.97307	1	0.735
6199	RPS6KB2'	5	0.314							64532	Adcy5'	2	2	0	0.040602	0.00179535	1		698223	ROCK1'	2	0	2	0.143213	1	0.0991001		7153	TOP2A	6	4	2	0.904562	0.83	0.864045		5609	MAP2K7'	8	6	2	0.396235	0.268336	0.741
4843	NOS2'	8	0.316							79451	Fabp4'	2	2	0	0.040602	0.00179535	1		100135549	Htr7'	2	0	2	0.143213	1	0.0991001		2166	FAAH	4	1	3	0.303318	0.831	0.08688		25324	Htr4'	4	2	2	0.924299	0.935152	0.741
8569	MKNK1'	8	0.316							116444	GRIN3B'	2	2	0	0.971298	0.281021	1		7424	VEGFC'	2	0	2	0.433041	1	0.328002		4853	NOTCH2	2	1	1	0.777917	0.831	0.654733		81788	NUAK2'	4	2	2	0.924299	0.935152	0.741
328	APEX1'	22	0.316							170796	Grin3b'	2	2	0	0.973976	0.28925	1		11329	STK38'	2	0	2	0.433041	1	0.328002		4854	NOTCH3	2	1	1	0.777917	0.831	0.654733		1548	CYP2A6'	2	0	2	0.993863	1	0.741
1586	CYP17A1'	4	0.318							191573	Grin3a'	2	2	0	0.973976	0.28925	1		7225	TRPC6'	4	0	4	9.89e-06	1	4.09e-06		4855	NOTCH4	2	1	1	0.777917	0.831	0.654733		558	AXL'	12	8	4	0.693076	0.598602	0.744
2030	SLC29A1'	4	0.318							281126	DRD2'	4	4	0	0.793994	0.0224389	1		13316346	RVBD_1568'	4	0	4	9.89e-06	1	4.09e-06		53904	MYO3A	1	1	0	0.944484	0.831	1		238	ALK'	79	64	15	1.62e-06	1.81e-09	0.745
2563	GABRD'	4	0.318							407136	HTR1D'	2	2	0	0.96157	0.256303	1		6517	SLC2A4'	4	0	4	0.00157992	1	0.000689616		387129	NPSR1	19	6	13	0.0777028	0.845	0.00174853		15559	Htr2b'	5	4	1	0.295196	0.189048	0.749
5295	PIK3R1'	4	0.318							407137	HTR1A'	6	6	0	0.433822	0.00064659	1		2023	ENO1'	2	0	2	0.0175099	1	0.0114307		2642	GCGR	7	1	6	0.0247981	0.846	0.000746835		6323	SCN1A'	3	2	1	0.711866	0.666676	0.749
6754	SSTR4'	4	0.318							500892	Cyp11b1'	2	2	0	0.0175099	0.000728817	1		4507	MTAP'	2	0	2	0.0175099	1	0.0114307		202374	STK32A	8	1	7	0.0076722	0.846	0.000100427		6328	SCN3A'	3	2	1	0.711866	0.666676	0.749
6774	STAT3'	4	0.318							646480	FABP9'	2	2	0	0.040602	0.00179535	1		145567	TTC7B'	2	0	2	0.0175099	1	0.0114307		5598	MAPK7	1	1	0	0.951961	0.846	1		25750	Maob'	2	1	1	0.88577	0.901006	0.749
6792	CDKL5'	4	0.318							646486	FABP12'	2	2	0	0.040602	0.00179535	1		256281	NUDT14'	2	0	2	0.0175099	1	0.0114307		5579	PRKCB	29	9	20	0.0164466	0.846	4.17e-05		896	CCND3'	9	7	2	0.28036	0.155694	0.751
659	BMPR2'	3	0.318							100512329	DRD4'	2	2	0	0.471333	0.0385335	1		50488	MINK1'	19	0	19	0.0997141	1	0.0160074		29413	Adra1d	23	15	8	0.930802	0.846	0.881779		10298	PAK4'	8	6	2	0.417798	0.283301	0.751
9943	OXSR1'	3	0.318							1543	CYP1A1'	2	2	0	0.992904	0.394085	1		649	BMP1'	2	0	2	0.105031	1	0.0716591		6011	GRK1	4	2	2	0.78465	0.848	0.595909		759	CA1'	14	10	4	0.485883	0.3362	0.752
1787	TRDMT1'	1	0.319							1588	CYP19A1'	1	1	0	0.999925	0.841069	1		1232	CCR3'	2	0	2	0.105031	1	0.0716591		407139	ADRA2C	4	2	2	0.78465	0.848	0.595909		5300	PIN1'	6	4	2	0.739784	0.667192	0.761
1788	DNMT3A'	1	0.319							1786	DNMT1'	1	1	0	0.965054	0.477566	1		4830	NME1'	2	0	2	0.105031	1	0.0716591		516422	ADRA2B	4	2	2	0.78465	0.848	0.595909		3316	HSPB2'	17	16	1	7.9e-08	6.52e-10	0.762
1789	DNMT3B'	1	0.319							2170	FABP3'	2	2	0	0.105031	0.00522986	1		4831	NME2'	2	0	2	0.105031	1	0.0716591		101902575	ADRA2C	4	2	2	0.78465	0.848	0.595909		8317	CDC7'	10	9	1	0.00374342	0.00048922	0.762
397131	ATP4B'	1	0.319							2911	GRM1'	2	2	0	0.814212	0.121196	1		5537	PPP6C'	2	0	2	0.105031	1	0.0716591		6778	STAT6	2	2	0	0.972493	0.848	1		11309	SLCO2B1'	6	5	1	0.172091	0.0846614	0.762
4988	OPRM1'	15	0.322							3156	HMGCR'	2	2	0	0.844265	0.13612	1		23410	SIRT3'	2	0	2	0.105031	1	0.0716591		150	ADRA2A	33	17	16	0.597274	0.856	0.214287		537043	DRD3'	3	2	1	0.735718	0.68681	0.762
613	BCR'	13	0.324							3290	HSD11B1'	2	2	0	0.844265	0.13612	1		24653	Pla2g4a'	2	0	2	0.105031	1	0.0716591		590	BCHE	14	2	12	0.000909443	0.858	8.61e-07		3558	IL2'	2	1	1	0.89813	0.909439	0.762
1577	CYP3A5'	26	0.328							3309	HSPA5'	2	2	0	0.814212	0.121196	1		282323	PRKACB'	2	0	2	0.105031	1	0.0716591		25989	ULK3	4	2	2	0.801392	0.858	0.610078		6751	SSTR1'	1	0	1	0.979838	1	0.762
7184	HSP90B1'	8	0.335							3558	IL2'	2	2	0	0.814212	0.121196	1		1457	CSNK2A1'	14	0	14	0.416671	1	0.156728		729230	CCR2	7	2	5	0.30032	0.858	0.0541018		28996	HIPK2'	23	20	3	0.000355868	1.02e-05	0.764
289606	Gabra2'	9	0.344							4129	MAOB'	2	2	0	0.994773	0.417359	1		170851	Map2k1'	1	0	1	0.206325	1	0.168253		13489	Drd2	2	2	0	0.975668	0.858	1		1017	CDK2'	43	33	10	0.0308052	0.00359143	0.768
151306	GPBAR1'	4	0.346							4842	NOS1'	2	2	0	0.814212	0.121196	1		5587	PRKD1'	46	0	46	1.52e-08	1	1.31e-11		25689	Htr5a	2	2	0	0.975668	0.858	1		51426	POLK'	14	9	5	0.809848	0.737808	0.769
25290	Alox5'	10	0.351							5300	PIN1'	3	3	0	0.936077	0.109898	1		9448	MAP4K4'	30	0	30	0.000200784	1	3.38e-06		71934	Car13	2	2	0	0.975668	0.858	1		5141	PDE4A'	9	7	2	0.319122	0.178366	0.77
25053	Cyp2d2'	3	0.353							7398	USP1'	2	2	0	0.814212	0.121196	1		403655	SLC22A2'	6	0	6	6.29e-05	1	1.81e-05		8900	CCNA1	11	6	5	0.810965	0.858	0.586736		7184	HSP90B1'	2	0	2	0.995817	1	0.77
167359	NIM1K'	3	0.353							8317	CDC7'	2	2	0	0.814212	0.121196	1		7226	TRPM2'	4	0	4	0.000576718	1	0.000247182		9134	CCNE2	4	4	0	0.989813	0.863	1		4363	ABCC1'	4	3	1	0.553863	0.441702	0.774
100130827	SBK3'	3	0.353							23491	CES3'	1	1	0	0.43885	0.105818	1		281038	CASR'	3	0	3	0.04036	1	0.0228207		151	ADRA2B	28	16	12	0.818093	0.864	0.565967		2045	EPHA7'	10	8	2	0.219884	0.0983112	0.779
3294	HSD17B2'	2	0.354							24408	Grin1'	2	2	0	0.982469	0.322022	1		3939	LDHA'	2	0	2	0.0703509	1	0.0473107		1019	CDK4	18	10	8	0.812073	0.865	0.560241		85366	MYLK2'	8	6	2	0.481964	0.329146	0.779
5597	MAPK6'	2	0.354							24411	Grin2c'	2	2	0	0.982469	0.322022	1		7423	VEGFB'	2	0	2	0.0703509	1	0.0473107		2065	ERBB3	3	2	1	0.923787	0.868	0.880972		3274	HRH2'	6	3	3	0.964699	0.968062	0.779
6783	SULT1E1'	2	0.354							29336	Sigmar1'	2	2	0	0.992904	0.394085	1		312896	Trpa1'	2	0	2	0.183721	1	0.128902		140901	STK35	2	2	0	0.978487	0.868	1		855242	ERG2'	6	5	1	0.215567	0.106909	0.786
14073	Faah'	2	0.354							51716	CES1P1'	1	1	0	0.43885	0.105818	1		6539	SLC6A12'	1	0	1	0.554666	1	0.475291		7421	VDR	8	4	4	0.78048	0.87	0.512981		1901	S1PR1'	2	1	1	0.919194	0.924213	0.786
100008972	PYGM'	2	0.354							57599	WDR48'	2	2	0	0.105031	0.00522986	1		4297	KMT2A'	4	0	4	0.999969	1	0.999446		4543	MTNR1A	2	1	1	0.839898	0.871	0.705679		10682	EBP'	2	1	1	0.919194	0.924213	0.786
5243	ABCB1'	32	0.359							170572	HTR3C'	4	4	0	0.984093	0.110918	1		7068	THRB'	2	0	2	0.999996	1	0.999933		4851	NOTCH1	4	1	3	0.400259	0.871	0.119346		1786	DNMT1'	1	0	1	0.984906	1	0.786
29705	Gabra1'	9	0.361							200909	HTR3D'	4	4	0	0.984093	0.110918	1		2932	GSK3B'	45	0	45	2.01e-07	1	2.68e-10		5027	P2RX7	7	1	6	0.0387324	0.871	0.00122055		2185	PTK2B'	10	7	3	0.669004	0.533559	0.787
1268	CNR1'	5	0.364							221223	CES5A'	1	1	0	0.43885	0.105818	1		25865	PRKD2'	41	0	41	3.86e-07	1	8.58e-10		23387	SIK3	7	1	6	0.0387324	0.871	0.00122055		29110	TBK1'	11	9	2	0.144129	0.0503411	0.787
287609	Bzrap1'	7	0.364							285242	HTR3E'	4	4	0	0.984093	0.110918	1		2580	GAK'	14	0	14	0.127838	1	0.0307308		890	CCNA2	11	6	5	0.839651	0.877	0.613404		3361	HTR5A'	2	0	2	0.996764	1	0.787
5747	PTK2'	22	0.37							289606	Gabra2'	2	2	0	0.992904	0.394085	1		9748	SLK'	17	0	17	0.347997	1	0.103684		1136	CHRNA3	8	2	6	0.211168	0.877	0.0207563		1432	MAPK14'	29	21	8	0.353337	0.167297	0.791
6752	SSTR2'	4	0.375							537043	DRD3'	2	2	0	0.814212	0.121196	1		4233	MET'	54	0	54	4.66e-12	1	6.55e-16		26416	Mapk14	17	5	12	0.09958	0.879	0.00222078		2872	MKNK2'	22	18	4	0.0304627	0.0039874	0.792
6755	SSTR5'	4	0.375							100144487	DRD1'	2	2	0	0.844265	0.13612	1		3815	KIT'	37	0	37	0.0510046	1	0.00212283		24173	Adra1b	24	15	9	0.930092	0.88	0.833215		2011	MARK2'	14	12	2	0.0237733	0.0034846	0.796
51765	MST4'	4	0.375							320	APBA1'	1	1	0	0.370101	0.0855874	1		2260	FGFR1'	26	0	26	0.103576	1	0.0110237		4544	MTNR1B	2	1	1	0.856787	0.882	0.720934		18596	Pdgfrb'	10	8	2	0.253714	0.114786	0.796
1571	CYP2E1'	6	0.376							1574	CYP3A'	1	1	0	0.999977	0.873096	1		866	SERPINA6'	6	0	6	3.1e-08	1	8.22e-09		154	ADRB2	10	5	5	0.790291	0.885	0.491319		2322	FLT3'	53	42	11	0.00307102	8.18e-05	0.797
55244	SLC47A1'	7	0.385							2065	ERBB3'	3	3	0	0.833784	0.0598938	1		398105	incenp-a'	4	0	4	0.000135384	1	5.7e-05		658	BMPR1B	6	2	4	0.535712	0.885	0.178742		6198	RPS6KB1'	21	17	4	0.0560406	0.00962713	0.798
403882	HTR2A'	3	0.387							3359	HTR3A'	7	7	0	0.896761	0.00466854	1		398457	aurkb-a'	4	0	4	0.000135384	1	5.7e-05		4215	MAP3K3	4	2	2	0.845352	0.885	0.6503		5423	POLB'	10	6	4	0.920386	0.892874	0.798
3656265	Tb927.3.3270'	34	0.388							5337	PLD1'	2	2	0	0.0703509	0.00330233	1		398822	incenp-b'	4	0	4	0.000135384	1	5.7e-05		5563	PRKAA2	4	2	2	0.845352	0.885	0.6503		24175	Adra2c'	10	6	4	0.920386	0.892874	0.798
15561	Htr3a'	5	0.389							5338	PLD2'	2	2	0	0.0703509	0.00330233	1		5167	ENPP1'	3	0	3	0.00310515	1	0.00164227		57118	CAMK1D	6	2	4	0.535712	0.885	0.178742		4486	MST1R'	13	11	2	0.0539848	0.0108693	0.804
247	ALOX15B'	13	0.397							23646	PLD3'	2	2	0	0.0703509	0.00330233	1		5297	PI4KA'	3	0	3	0.00310515	1	0.00164227		5164	PDK2	2	2	0	0.983206	0.885	1		22848	AAK1'	9	7	2	0.399166	0.227462	0.804
217	ALDH2'	2	0.399							24417	Grm4'	1	1	0	0.370101	0.0855874	1		6955	TRA'	3	0	3	0.00310515	1	0.00164227		5165	PDK3	2	2	0	0.983206	0.885	1		11184	MAP4K1'	4	2	2	0.961318	0.961267	0.804
219	ALDH1B1'	2	0.399							24419	Grm6'	1	1	0	0.370101	0.0855874	1		6957	TRB'	3	0	3	0.00310515	1	0.00164227		5166	PDK4	2	2	0	0.983206	0.885	1		3355	HTR1F'	3	1	2	0.987992	0.993754	0.804
994	CDC25B'	2	0.399							24922	Gabrb3'	2	2	0	0.978628	0.305672	1		6965	TRG'	3	0	3	0.00310515	1	0.00164227		9099	USP2	2	2	0	0.983206	0.885	1		10280	SIGMAR1'	16	9	7	0.972253	0.966963	0.805
4117	MAK'	2	0.399							25450	Gabrb1'	2	2	0	0.978628	0.305672	1		8678	BECN1'	3	0	3	0.00310515	1	0.00164227		641	BLM	42	19	23	0.323343	0.889	0.0230121		1588	CYP19A1'	15	12	3	0.170567	0.05466	0.807
5915	RARB'	2	0.399							25451	Gabrb2'	2	2	0	0.978628	0.305672	1		11541	Adora2b'	3	0	3	0.00310515	1	0.00164227		6714	SRC	38	24	14	0.947167	0.89	0.86575		170572	HTR3C'	6	3	3	0.975213	0.975622	0.807
8503	PIK3R3'	2	0.399							29689	Gabrd'	2	2	0	0.978628	0.305672	1		14128	Fcer2a'	3	0	3	0.00310515	1	0.00164227		51053	GMNN	135	65	70	0.0719498	0.891	0.00016543		200909	HTR3D'	6	3	3	0.975213	0.975622	0.807
8814	CDKL1'	2	0.399							29709	Gabrg2'	2	2	0	0.978628	0.305672	1		15930	Ido1'	3	0	3	0.00310515	1	0.00164227		1234	CCR5	5	1	4	0.267761	0.892	0.0417684		285242	HTR3E'	6	3	3	0.975213	0.975622	0.807
24889	Cckar'	2	0.399							65187	Gabrq'	2	2	0	0.978628	0.305672	1		22870	PPP6R1'	3	0	3	0.00310515	1	0.00164227		22171	Tyms	10	1	9	0.00206987	0.892	5.34e-06		255239	ANKK1'	6	5	1	0.262295	0.131707	0.808
170698	Slco1a2'	2	0.399							65191	Gabre'	2	2	0	0.978628	0.305672	1		22978	NT5C2'	3	0	3	0.00310515	1	0.00164227		29253	Maoa	7	1	6	0.0569927	0.892	0.00189557		8654	PDE5A'	4	3	1	0.635243	0.509019	0.808
396318	LOC396318'	2	0.399							79211	Gabrg3'	2	2	0	0.978628	0.305672	1		55291	PPP6R3'	3	0	3	0.00310515	1	0.00164227		5423	POLB	10	6	4	0.920386	0.893	0.797746		12932283	ampC'	19	14	5	0.43546	0.23413	0.809
813594	PfM18AAP'	2	0.399							81658	Gabrp'	2	2	0	0.978628	0.305672	1		57217	TTC7A'	3	0	3	0.00310515	1	0.00164227		24175	Adra2c	10	6	4	0.920386	0.893	0.797746		760	CA2'	15	10	5	0.801047	0.688344	0.809
856395	TIM10'	1	0.4							122618	PLD4'	2	2	0	0.0703509	0.00330233	1		92745	SLC38A5'	3	0	3	0.00310515	1	0.00164227		2081	ERN1	4	2	2	0.858055	0.893	0.662954		7535	ZAP70'	15	13	2	0.0197582	0.00218719	0.826
3177	SLC29A2'	4	0.404							140674	Gabrg1'	2	2	0	0.978628	0.305672	1		403410	ADORA2B'	3	0	3	0.00310515	1	0.00164227		5585	PKN1	4	2	2	0.858055	0.893	0.662954		2042	EPHA3'	10	8	2	0.325839	0.15184	0.826
3383	ICAM1'	4	0.404							200150	PLD5'	2	2	0	0.0703509	0.00330233	1		935189	L'	3	0	3	0.00310515	1	0.00164227		131890	GRK7	4	2	2	0.858055	0.893	0.662954		9177	HTR3B'	6	3	3	0.981107	0.980141	0.826
2744	GLS'	6	0.421							201164	PLD6'	2	2	0	0.0703509	0.00330233	1		100008951	ADORA2B'	3	0	3	0.00310515	1	0.00164227		1558	CYP2C8	25	11	14	0.466938	0.894	0.0762657		100135589	Sigmar1'	9	6	3	0.854135	0.762738	0.832
18391	Sigmar1'	3	0.421							281293	MAOA'	1	1	0	0.370101	0.0855874	1		650	BMP2'	2	0	2	0.040602	1	0.0269059		29412	Adra1a	17	11	6	0.955674	0.894	0.89618		3320	HSP90AA1'	7	4	3	0.959552	0.944246	0.832
5376	PMP22'	7	0.426							1551	CYP3A7'	3	3	0	0.930546	0.105252	1		4141	MARS'	2	0	2	0.040602	1	0.0269059		5593	PRKG2	8	4	4	0.828129	0.895	0.556207		10461	MERTK'	8	6	2	0.621977	0.438178	0.833
4864	NPC1'	24	0.427							2905	GRIN2C'	2	2	0	0.98064	0.313857	1		12765	Cxcr2'	2	0	2	0.040602	1	0.0269059		771	CA12	4	4	0	0.994048	0.895	1		24173	Adra1b'	24	15	9	0.930092	0.88033	0.833
3767	KCNJ11'	4	0.432							2906	GRIN2D'	2	2	0	0.98064	0.313857	1		18761	Prkcq'	2	0	2	0.040602	1	0.0269059		43	ACHE	22	5	17	0.00726841	0.896	5.77e-06		3571199	ska'	16	14	2	0.012403	0.00100868	0.84
6751	SSTR1'	4	0.432							4154	MBNL1'	7	7	0	0.690634	0.00108865	1		23752	TSSK1A'	2	0	2	0.040602	1	0.0269059		8986	RPS6KA4	4	2	2	0.869857	0.9	0.675236		4985	OPRD1'	2	0	2	0.998694	1	0.84
11309	SLCO2B1'	4	0.432							7421	VDR'	3	3	0	0.987868	0.210367	1		56637	Gsk3b'	2	0	2	0.040602	1	0.0269059		282135	ADRA2A	4	2	2	0.869857	0.9	0.675236		24316	Drd1'	9	5	4	0.977014	0.96854	0.842
7153	TOP2A'	9	0.433							24410	Grin2b'	2	2	0	0.98064	0.313857	1		81771	Rps6ka1'	2	0	2	0.040602	1	0.0269059		898	CCNE1	4	4	0	0.994662	0.901	1		147746	HIPK4'	16	13	3	0.166887	0.0440411	0.843
1812	DRD1'	44	0.435							407140	ADRA1B'	2	2	0	0.857573	0.143728	1		140668	Abcc3'	2	0	2	0.040602	1	0.0269059		25750	Maob	2	1	1	0.88577	0.901	0.749116		3360	HTR4'	6	4	2	0.87978	0.802478	0.846
338	APOB'	2	0.443							539543	ADRA1D'	2	2	0	0.857573	0.143728	1		171384	Trpm8'	2	0	2	0.040602	1	0.0269059		100524920	HTR2C	4	3	1	0.974062	0.904	0.961158		24174	Adra2b'	10	6	4	0.957185	0.931002	0.847
412	STS'	2	0.443							811999	PF14_0417'	3	3	0	0.662013	0.0292651	1		288227	Bace2'	2	0	2	0.040602	1	0.0269059		1576	CYP3A4	142	59	83	0.00106056	0.906	1.44e-09		4313	MMP2'	10	7	3	0.801496	0.659082	0.849
495	ATP4A'	2	0.443							2902	GRIN1'	2	2	0	0.99359	0.401891	1		700407	IL8RB'	2	0	2	0.040602	1	0.0269059		861	RUNX1	11	4	7	0.511034	0.906	0.111269		25083	Adra2a'	12	8	4	0.877228	0.77854	0.851
2224	FDPS'	2	0.443							2904	GRIN2B'	2	2	0	0.99359	0.401891	1		12930180	metG'	2	0	2	0.040602	1	0.0269059		865	CBFB	11	4	7	0.511034	0.906	0.111269		9149	DYRK1B'	20	18	2	0.000551498	1.11e-05	0.852
2246	FGF1'	2	0.443							29705	Gabra1'	2	2	0	0.99359	0.401891	1		100008815	PRKACA'	2	0	2	0.040602	1	0.0269059		8491	MAP4K3	4	2	2	0.880803	0.907	0.687153		407230	HTR2A'	5	4	1	0.56913	0.382331	0.853
3736	KCNA1'	2	0.443							29994	BAZ2B'	3	3	0	0.972855	0.160267	1		5581	PRKCE'	45	0	45	2.01e-06	1	3.75e-09		3558	IL2	2	1	1	0.89813	0.909	0.762122		768	CA9'	9	6	3	0.886912	0.798993	0.854
4907	NT5E'	2	0.443							102551851	LOC102551851'	2	2	0	0.99359	0.401891	1		5601	MAPK9'	74	0	74	4e-26	1	3.5e-32		4312	MMP1	17	3	14	0.00560463	0.91	4.89e-06		1457	CSNK2A1'	26	22	4	0.0102542	0.000474911	0.856
5296	PIK3R2'	2	0.443																									25369	Adora2a	6	2	4	0.625734	0.913	0.22192		5595	MAPK3'	6	4	2	0.896838	0.821548	0.858
5321	PLA2G4A'	2	0.443																									25111	Chrm4	9	3	6	0.51899	0.915	0.114344		29581	Htr2b'	16	11	5	0.827319	0.676271	0.861
6336	SCN10A'	2	0.443																									64354	Htr6	4	3	1	0.978842	0.915	0.96509		4088	SMAD3'	29	23	6	0.11148	0.01714	0.863
16818	Lck'	2	0.443																									3352	HTR1D	19	9	10	0.731667	0.919	0.283864		7153	TOP2A'	6	4	2	0.904562	0.830498	0.864
114211	Mtnr1a'	2	0.443																									8711	TNK1	4	2	2	0.900315	0.919	0.709905		3359	HTR3A'	6	3	3	0.990166	0.987782	0.864
192646	Mtnr1b'	2	0.443																									287609	Bzrap1	8	2	6	0.331914	0.919	0.037266		6714	SRC'	38	24	14	0.947167	0.890149	0.866
341676	NEK5'	2	0.443																									247	ALOX15B	11	5	6	0.778634	0.92	0.380685		1080	CFTR'	2	1	1	0.972493	0.966006	0.868
397552	ATP4A'	2	0.443																									1555	CYP2B6	8	5	3	0.958281	0.92	0.877958		2321	FLT1'	35	27	8	0.169586	0.0316349	0.869
13318096	RVBD_3273'	2	0.443																									25187	Htr2c	16	11	5	0.984556	0.922	0.963471		3350	HTR1A'	20	12	8	0.979511	0.960863	0.873
100009164	AGTR1'	2	0.443																									1812	DRD1	39	23	16	0.927244	0.924	0.722369		3932	LCK'	46	37	9	0.0136461	0.000435691	0.873
1131	CHRM3'	20	0.447																									1901	S1PR1	2	1	1	0.919194	0.924	0.78615		5610	EIF2AK2'	5	4	1	0.640811	0.441444	0.874
9874	TLK1'	3	0.454																									10682	EBP	2	1	1	0.919194	0.924	0.78615		4317	MMP8'	2	1	1	0.975668	0.968904	0.874
15563	Htr5a'	3	0.454																									24409	Grin2a	5	2	3	0.807198	0.925	0.462481		5293	PIK3CD'	66	61	5	4.23e-18	3.38e-25	0.876
4316	MMP7'	4	0.46																									24412	Grin2d	5	2	3	0.807198	0.925	0.462481		1555	CYP2B6'	8	5	3	0.958281	0.919572	0.878
5298	PI4KB'	6	0.465																									170796	Grin3b	5	2	3	0.807198	0.925	0.462481		2065	ERBB3'	3	2	1	0.923787	0.867861	0.881
6546	SLC8A1'	1	0.472																									191573	Grin3a	5	2	3	0.807198	0.925	0.462481		29413	Adra1d'	23	15	8	0.930802	0.846088	0.882
23491	CES3'	1	0.472																									5578	PRKCA	26	10	16	0.328729	0.925	0.0174401		15560	Htr2c'	5	4	1	0.684241	0.479916	0.887
51716	CES1P1'	1	0.472																									4000	LMNA	100	48	52	0.228513	0.927	0.00292333		26013	L3MBTL1'	6	5	1	0.535712	0.301637	0.893
221223	CES5A'	1	0.472																									5742	PTGS1	14	6	8	0.701597	0.927	0.236037		282134	ADRA1A'	2	1	1	0.983206	0.9762	0.893
1573	CYP2J2'	2	0.485																									1557	CYP2C19	66	29	37	0.194045	0.93	0.00199212		29412	Adra1a'	17	11	6	0.955674	0.89416	0.896
5916	RARG'	2	0.485																									53949	Chrm5	9	3	6	0.576033	0.93	0.134091		6530	SLC6A2'	12	6	6	0.998427	0.99791	0.896
7424	VEGFC'	2	0.485																									10746	MAP3K2	4	2	2	0.91695	0.93	0.731258		24318	Drd2'	11	6	5	0.994904	0.990961	0.897
91754	NEK9'	2	0.485																									23097	CDK19	3	1	2	0.797936	0.931	0.468996		9252	RPS6KA5'	14	12	2	0.140007	0.0257342	0.899
8408	ULK1'	3	0.487																									4216	MAP3K4	1	1	0	0.98694	0.931	1		25075	Htr1b'	12	7	5	0.989881	0.978619	0.9
1139	CHRNA7'	6	0.487																									24174	Adra2b	10	6	4	0.957185	0.931	0.846646		4214	MAP3K1'	1	0	1	0.998281	1	0.904
100526835	FPGT-TNNI3K'	6	0.487																									155348	gag-pol	15	6	9	0.615381	0.931	0.141501		53944	CSNK1G1'	11	10	1	0.0480746	0.00567954	0.909
2560	GABRB1'	4	0.487																									83523	Impa1	13	6	7	0.809858	0.934	0.390012		1815	DRD4'	13	9	4	0.916287	0.793563	0.909
135	ADORA2A'	10	0.502																									25324	Htr4	4	2	2	0.924299	0.935	0.741424		80122	MAP3K19'	18	15	3	0.190771	0.0359366	0.909
1080	CFTR'	5	0.511																									81788	NUAK2	4	2	2	0.924299	0.935	0.741424		24448	Hrh1'	2	1	1	0.989818	0.983338	0.914
894	CCND2'	4	0.514																									9641	IKBKE	7	2	5	0.572322	0.94	0.13031		65975	STK33'	8	6	2	0.848729	0.664252	0.915
23097	CDK19'	4	0.514																									24410	Grin2b	5	2	3	0.846706	0.94	0.502534		407137	HTR1A'	4	3	1	0.900315	0.781094	0.918
19885	Rorc'	30	0.516																									11238	CA5B	2	2	0	0.994597	0.94	1		328	APEX1'	13	8	5	0.987895	0.967024	0.92
18669	Abcb1b'	3	0.518																									2237	FEN1	9	6	3	0.983307	0.941	0.94456		1195	CLK1'	23	21	2	0.000622326	5.27e-06	0.922
60489	APOBEC3G'	3	0.518																									54737	MPHOSPH8	10	5	5	0.903204	0.942	0.613404		13649	Egfr'	11	10	1	0.0702719	0.00888201	0.922
64354	Htr6'	8	0.523																									1577	CYP3A5	33	11	22	0.113107	0.944	0.000499088		1445	CSK'	6	5	1	0.666744	0.405549	0.922
2152	F3'	2	0.525																									24408	Grin1	5	2	3	0.85829	0.944	0.515543		55775	TDP1'	20	12	8	0.994256	0.983671	0.924
4547	MTTP'	2	0.525																									24411	Grin2c	5	2	3	0.85829	0.944	0.515543		100009114	ALOX15'	10	9	1	0.14452	0.0267971	0.926
4953	ODC1'	2	0.525																									3320	HSP90AA1	7	4	3	0.959552	0.944	0.832037		4314	MMP3'	2	1	1	0.993863	0.988337	0.93
12747	Clk1'	2	0.525																									765	CA6	3	3	0	0.997361	0.946	1		5291	PIK3CB'	59	56	3	7.97e-20	1.67e-27	0.93
51265	CDKL3'	2	0.525																									8780	RIOK3	3	1	2	0.847395	0.947	0.519355		1196	CLK2'	31	28	3	0.000170906	4.56e-07	0.933
81657	Gabbr1'	2	0.525																									763	CA5A	2	2	0	0.995817	0.948	1		3269	HRH1'	8	4	4	0.999075	0.9981	0.933
83633	Gabbr2'	2	0.525																									60448	Htr1f	6	5	1	0.996961	0.951	0.996099		1613	DAPK3'	18	16	2	0.0412939	0.00245895	0.934
13319464	RVBD_2737c'	2	0.525																									1508	CTSB	8	1	7	0.0995646	0.951	0.00200647		25432	Drd4'	5	3	2	0.991662	0.977227	0.934
84580	Hdac5'	6	0.53																									4293	MAP3K9	3	1	2	0.861367	0.951	0.535419		57396	CLK4'	39	35	4	2.41e-05	1.83e-08	0.935
9376	SLC22A8'	4	0.54																									397309	HTR1D	4	1	3	0.706342	0.951	0.263904		29595	Htr2a'	18	13	5	0.88708	0.680533	0.936
6916	TBXAS1'	8	0.541																									24260	Chrm3	9	3	6	0.679797	0.952	0.17794		246	ALOX15'	12	10	2	0.507621	0.196584	0.937
4543	MTNR1A'	3	0.549																									153	ADRB1	9	4	5	0.879345	0.953	0.50125		2268	FGR'	10	8	2	0.740916	0.447214	0.937
3326	HSP90AB1'	6	0.551																									155	ADRB3	6	2	4	0.786524	0.955	0.326362		2041	EPHA1'	6	5	1	0.739784	0.474038	0.937
13649	Egfr'	6	0.551																									10919	EHMT2	85	44	41	0.675057	0.955	0.102082		3354	HTR1E'	1	0	1	0.999461	1	0.937
657	BMPR1A'	2	0.562																									102724428	LOC102724428	3	1	2	0.874203	0.956	0.551111		2043	EPHA4'	14	13	1	0.0153558	0.00069331	0.94
846	CASR'	2	0.562																									25195	Drd5	7	3	4	0.897446	0.958	0.545591		2046	EPHA8'	6	5	1	0.756126	0.490788	0.94
2597	GAPDH'	2	0.562																									3362	HTR6	9	7	2	0.997702	0.96	0.994884		2237	FEN1'	9	6	3	0.983307	0.940737	0.945
3676	ITGA4'	2	0.562																									3350	HTR1A	20	12	8	0.979511	0.961	0.872604		4233	MET'	36	31	5	0.00823432	9.15e-05	0.945
3706	ITPKA'	2	0.562																									11184	MAP4K1	4	2	2	0.961318	0.961	0.803728		2778	GNAS'	10	9	1	0.236575	0.0503411	0.947
3707	ITPKB'	2	0.562																									81645	Chrm2	7	2	5	0.688866	0.961	0.180236		1020	CDK5'	27	24	3	0.00693838	9.29e-05	0.947
3990	LIPC'	2	0.562																									23632	CA14	2	2	0	0.9975	0.961	1		3815	KIT'	48	40	8	0.0144227	0.000157996	0.951
5137	PDE1C'	2	0.562																									1544	CYP1A2	66	30	36	0.420467	0.962	0.0116839		57551	TAOK1'	10	8	2	0.812252	0.52505	0.952
5550	PREP'	2	0.562																									834	CASP1	11	1	10	0.0131548	0.963	2.29e-05		1545	CYP1B1'	14	13	1	0.0272277	0.00137321	0.952
5617	PRL'	2	0.562																									3358	HTR2C	34	18	16	0.910765	0.963	0.502649		2044	EPHA5'	8	7	1	0.544178	0.227462	0.952
6348	CCL3'	2	0.562																									148	ADRA1A	21	11	10	0.935878	0.965	0.611181		2534	FYN'	18	14	4	0.75847	0.411612	0.953
9254	CACNA2D2'	2	0.562																									1080	CFTR	2	1	1	0.972493	0.966	0.867587		5871	MAP4K2'	9	7	2	0.894083	0.68158	0.954
178296	mex-5'	2	0.562																									7294	TXK	5	1	4	0.617756	0.966	0.138852		25323	Htr1d'	8	5	3	0.995803	0.982513	0.956
308451	Itpkc'	2	0.562																									5315	PKM	2	2	0	0.998071	0.967	1		24473	Htr1a'	24	17	7	0.942397	0.774732	0.956
136	ADORA2B'	6	0.571																									10280	SIGMAR1	16	9	7	0.972253	0.967	0.804922		4297	KMT2A'	16	12	4	0.894824	0.656399	0.956
57144	PAK7'	3	0.578																									328	APEX1	13	8	5	0.987895	0.967	0.919507		51135	IRAK4'	13	12	1	0.0674236	0.00531689	0.957
403963	HTR1D'	3	0.578																									3274	HRH2	6	3	3	0.964699	0.968	0.779459		2047	EPHB1'	8	7	1	0.603188	0.266964	0.959
4835	NQO2'	4	0.59																									24316	Drd1	9	5	4	0.977014	0.969	0.841754		2050	EPHB4'	39	30	9	0.534846	0.144951	0.96
5311	PKD2'	4	0.59																									1509	CTSD	8	1	7	0.175286	0.969	0.00437083		5294	PIK3CG'	57	54	3	1.02e-15	7.07e-23	0.961
24922	Gabrb3'	6	0.591																									4317	MMP8	2	1	1	0.975668	0.969	0.874457		1543	CYP1A1'	13	12	1	0.0828931	0.00691468	0.961
25450	Gabrb1'	6	0.591																									3357	HTR2B	33	16	17	0.843223	0.97	0.282929		100524920	HTR2C'	4	3	1	0.974062	0.904151	0.961
25451	Gabrb2'	6	0.591																									147	ADRA1B	17	9	8	0.960601	0.971	0.707019		3551	IKBKB'	11	10	1	0.246249	0.0440358	0.963
29689	Gabrd'	6	0.591																									170572	HTR3C	6	3	3	0.975213	0.976	0.807253		102551851	LOC102551851'	2	1	1	0.998694	0.996002	0.963
29709	Gabrg2'	6	0.591																									200909	HTR3D	6	3	3	0.975213	0.976	0.807253		5290	PIK3CA'	91	86	5	2.15e-27	6e-39	0.963
65187	Gabrq'	6	0.591																									285242	HTR3E	6	3	3	0.975213	0.976	0.807253		25187	Htr2c'	16	11	5	0.984556	0.922225	0.963
65191	Gabre'	6	0.591																									3351	HTR1B	14	6	8	0.892352	0.976	0.397296		2261	FGFR3'	33	28	5	0.0779088	0.00289451	0.965
79211	Gabrg3'	6	0.591																									282134	ADRA1A	2	1	1	0.983206	0.976	0.893005		9367	RAB9A'	23	18	5	0.726543	0.328993	0.965
81658	Gabrp'	6	0.591																									25432	Drd4	5	3	2	0.991662	0.977	0.934071		7498	XDH'	12	11	1	0.16817	0.0215752	0.965
140674	Gabrg1'	6	0.591																									3356	HTR2A	35	18	17	0.929884	0.978	0.475834		231	AKR1B1'	8	7	1	0.658069	0.308145	0.965
574190	PPARG'	1	0.592																									1813	DRD2	26	14	12	0.967454	0.978	0.69349		64354	Htr6'	4	3	1	0.978842	0.915375	0.965
185	AGTR1'	2	0.598																									25075	Htr1b	12	7	5	0.989881	0.979	0.899867		6309	SC5D'	2	1	1	0.998854	0.996344	0.965
186	AGTR2'	2	0.598																									407136	HTR1D	4	1	3	0.869857	0.98	0.407048		4864	NPC1'	28	23	5	0.341877	0.0528013	0.966
1513	CTSK'	2	0.598																									9177	HTR3B	6	3	3	0.981107	0.98	0.826111		6850	SYK'	24	22	2	0.00510245	4.71e-05	0.966
1990	CELA1'	2	0.598																									6795	AURKC	6	4	2	0.996961	0.982	0.974088		1022	CDK7'	19	17	2	0.0907131	0.00543268	0.966
83810	Trpv1'	2	0.598																									3028	HSD17B10	20	5	15	0.257074	0.983	0.00209613		640	BLK'	15	12	3	0.801047	0.446794	0.967
100911581	LOC100911581'	2	0.598																									25323	Htr1d	8	5	3	0.995803	0.983	0.956166		3055	HCK'	13	11	2	0.628467	0.244265	0.968
706	TSPO'	3	0.606																									4986	OPRK1	7	2	5	0.84345	0.983	0.285664		3717	JAK2'	46	38	8	0.0842993	0.00230051	0.972
25101	Chrna3'	3	0.606																									24448	Hrh1	2	1	1	0.989818	0.983	0.913549		6795	AURKC'	6	4	2	0.996961	0.981556	0.974
29253	Maoa'	3	0.606																									55775	TDP1	20	12	8	0.994256	0.984	0.923989		1969	EPHA2'	9	8	1	0.629859	0.252223	0.975
5465	PPARA'	6	0.611																									766	CA7	2	2	0	0.999543	0.986	1		396442	SRC'	10	9	1	0.533163	0.165979	0.977
24410	Grin2b'	6	0.611																									28234	SLCO1B3	10	1	9	0.131299	0.986	0.000949112		3718	JAK3'	39	33	6	0.103447	0.00293598	0.98
281125	DRD1'	4	0.614																									7048	TGFBR2	6	1	5	0.686147	0.987	0.115264		10733	PLK4'	17	15	2	0.37928	0.0613751	0.981
5300	PIN1'	6	0.63																									3359	HTR3A	6	3	3	0.990166	0.988	0.864056		2263	FGFR2'	12	10	2	0.854712	0.499558	0.981
24408	Grin1'	6	0.63																									4314	MMP3	2	1	1	0.993863	0.988	0.930153		9475	ROCK2'	20	17	3	0.614368	0.161314	0.986
5914	RARA'	2	0.631																									1814	DRD3	24	10	14	0.874371	0.989	0.220838		65032	Htr7'	9	8	1	0.803032	0.407469	0.987
18126	Nos2'	2	0.631																									5999	RGS4	36	12	24	0.375761	0.99	0.00250068		3702	ITK'	12	11	1	0.473551	0.102416	0.987
6323	SCN1A'	3	0.633																									3656265	Tb927.3.3270	34	13	21	0.667234	0.99	0.0336255		1025	CDK9'	12	10	2	0.918933	0.609676	0.988
6328	SCN3A'	3	0.633																									24318	Drd2	11	6	5	0.994904	0.991	0.896745		5979	RET'	29	25	4	0.311643	0.0240432	0.99
25103	Chrnb4'	3	0.633																									4322	MMP13	4	1	3	0.94296	0.991	0.528367		11200	CHEK2'	19	18	1	0.0421592	0.000787116	0.991
8824	CES2'	1	0.641																									25229	Chrm1	47	14	33	0.094181	0.991	1.26e-05		4221	MEN1'	11	9	2	0.971978	0.786174	0.991
100144471	ADRA1A'	1	0.641																									6531	SLC6A3	13	5	8	0.938172	0.992	0.405251		613	BCR'	9	8	1	0.886912	0.52505	0.992
100519931	ADRA1B'	1	0.641																									29238	Drd3	8	3	5	0.969581	0.993	0.595736		58963	Htr3b'	7	6	1	0.977512	0.823262	0.993
1133	CHRM5'	16	0.644																									146	ADRA1D	22	9	13	0.920801	0.993	0.281406		79246	Htr3a'	7	6	1	0.977512	0.823262	0.993
4312	MMP1'	7	0.654																									3355	HTR1F	3	1	2	0.987992	0.994	0.803728		3643	INSR'	24	23	1	0.00393147	1.12e-05	0.994
1578	CYP3AP1'	3	0.658																									2904	GRIN2B	6	1	5	0.870395	0.996	0.226398		3654	IRAK1'	15	14	1	0.361297	0.0412691	0.994
2911	GRM1'	3	0.658																									102551851	LOC102551851	2	1	1	0.998694	0.996	0.963176		3362	HTR6'	9	7	2	0.997702	0.960149	0.995
2915	GRM5'	3	0.658																									29994	BAZ2B	1	1	0	0.999874	0.996	1		6790	AURKA'	27	24	3	0.330027	0.0204921	0.995
7398	USP1'	3	0.658																									6309	SC5D	2	1	1	0.998854	0.996	0.96509		6093	ROCK1'	9	8	1	0.950772	0.666012	0.996
64816	CYP3A43'	3	0.658																									595	CCND1	12	4	8	0.957371	0.997	0.381397		60448	Htr1f'	6	5	1	0.996961	0.950567	0.996
79424	CYP3AP2'	3	0.658																									10599	SLCO1B1	8	1	7	0.692049	0.997	0.0555506		9212	AURKB'	29	26	3	0.281475	0.0115459	0.997
2559	GABRA6'	4	0.659																									7046	TGFBR1	12	3	9	0.862553	0.997	0.136258		27	ABL2'	12	11	1	0.988219	0.751176	1
2561	GABRB2'	4	0.659																									7068	THRB	12	4	8	0.960144	0.997	0.389344		3480	IGF1R'	34	33	1	0.00869538	3.87e-06	1
762	CA4'	8	0.659																									1129	CHRM2	21	5	16	0.548999	0.997	0.00686677		5649109	DHFR-TS'	7	7	0	0.00052959	2.76e-05	1
7155	TOP2B'	5	0.662																									1128	CHRM1	27	7	20	0.464244	0.997	0.00240269		64677	Srd5a2'	5	5	0	0.0684974	0.011658	1
842	CASP9'	2	0.662																									2629	GBA	4	1	3	0.98602	0.997	0.685929		51284	TLR7'	4	4	0	0.0628102	0.0138833	1
1312	COMT'	2	0.662																									1132	CHRM4	24	5	19	0.314347	0.998	0.000551395		443530	HSD11K'	4	4	0	0.0628102	0.0138833	1
5153	PDE1B'	2	0.662																									6530	SLC6A2	12	6	6	0.998427	0.998	0.89618		613024	PGR'	4	4	0	0.0628102	0.0138833	1
7486	WRN'	2	0.662																									1133	CHRM5	18	4	14	0.649118	0.998	0.014766		9943	OXSR1'	4	4	0	0.1807	0.0485842	1
9568	GABBR2'	2	0.662																									3269	HRH1	8	4	4	0.999075	0.998	0.933189		4791	NFKB2'	3	3	0	0.194914	0.0681987	1
10257	ABCC4'	2	0.662																									4154	MBNL1	10	1	9	0.533163	0.998	0.0127516		101825598	Maob'	3	3	0	0.194914	0.0681987	1
14257	Flt4'	2	0.662																									5583	PRKCH	15	2	13	0.681266	1	0.00982534		101825859	Maoa'	3	3	0	0.194914	0.0681987	1
24182	Agtr2'	2	0.662																									1131	CHRM3	17	3	14	0.870074	1	0.0336437		219	ALDH1B1'	2	2	0	0.459558	0.247677	1
81638	Agtr1b'	2	0.662																									1565	CYP2D6	45	10	35	0.973372	1	0.00461182		984	CDK11B'	2	2	0	0.459558	0.247677	1
4357161	PGKC'	2	0.662																									1512	CTSH	2	0	2	0.150576	1	0.0268662		5915	RARB'	2	2	0	0.459558	0.247677	1
13319863	RVBD_1284'	2	0.662																									1728	NQO1	2	0	2	0.150576	1	0.0268662		14182	Fgfr1'	2	2	0	0.459558	0.247677	1
3248	HPGD'	9	0.665																									2900	GRIK4	2	0	2	0.150576	1	0.0268662		659	BMPR2'	2	2	0	0.663409	0.408036	1
4297	KMT2A'	17	0.683																									4830	NME1	2	0	2	0.150576	1	0.0268662		5054	SERPINE1'	2	2	0	0.663409	0.408036	1
2222	FDFT1'	1	0.684																									4831	NME2	2	0	2	0.150576	1	0.0268662		23028	KDM1A'	1	1	0	0.795987	0.623908	1
3985	LIMK2'	2	0.691																									6337	SCNN1A	2	0	2	0.150576	1	0.0268662		547694	LOX'	4	4	0	0.00130982	0.000215949	1
5136	PDE1A'	2	0.691																									6338	SCNN1B	2	0	2	0.150576	1	0.0268662		547835	LOC547835'	4	4	0	0.00130982	0.000215949	1
29347	Faah'	2	0.691																									6339	SCNN1D	2	0	2	0.150576	1	0.0268662		547836	LOXB1'	4	4	0	0.00130982	0.000215949	1
13869177	C694_00020'	2	0.691																									6340	SCNN1G	2	0	2	0.150576	1	0.0268662		547856	VLXC'	4	4	0	0.00130982	0.000215949	1
407137	HTR1A'	5	0.699																									23491	CES3	2	0	2	0.150576	1	0.0268662		547860	LOX7'	4	4	0	0.00130982	0.000215949	1
9429	ABCG2'	11	0.7																									24653	Pla2g4a	2	0	2	0.150576	1	0.0268662		547861	LOC547861'	4	4	0	0.00130982	0.000215949	1
1760	DMPK'	4	0.7																									25672	Nr3c2	4	0	4	0.00350897	1	8.68e-05		2264	FGFR4'	20	20	0	0.071504	0.000543683	1
2166	FAAH'	2	0.718																									51716	CES1P1	2	0	2	0.150576	1	0.0268662		8851	CDK5R1'	13	13	0	0.0828931	0.00253365	1
6725	SRMS'	4	0.72																									221223	CES5A	2	0	2	0.150576	1	0.0268662		5045	FURIN'	2	2	0	0.0264852	0.01068	1
6822	SULT2A1'	1	0.722																									281133	ECE1	1	0	1	0.514402	1	0.233344		7341	SUMO1'	2	2	0	0.0264852	0.01068	1
18671	Abcb1a'	1	0.722																									281958	OPRM1	2	0	2	0.150576	1	0.0268662		11647	Alpl'	2	2	0	0.0264852	0.01068	1
3620	IDO1'	3	0.727																									107	ADCY1	2	0	2	0.725686	1	0.243272		13837	Epha3'	2	2	0	0.0264852	0.01068	1
4216	MAP3K4'	3	0.727																									108	ADCY2	2	0	2	0.725686	1	0.243272		13844	Ephb2'	2	2	0	0.0264852	0.01068	1
100526081	HTR1A'	3	0.727																									109	ADCY3	2	0	2	0.725686	1	0.243272		14191	Fgr'	2	2	0	0.0264852	0.01068	1
781	CACNA2D1'	2	0.743																									112	ADCY6	2	0	2	0.725686	1	0.243272		58190	CTDSP1'	2	2	0	0.0264852	0.01068	1
841	CASP8'	2	0.743																									114	ADCY8	2	0	2	0.725686	1	0.243272		76768	Alpi'	2	2	0	0.0264852	0.01068	1
2550	GABBR1'	2	0.743																									115	ADCY9	2	0	2	0.725686	1	0.243272		109899	Akp1'	2	2	0	0.0264852	0.01068	1
3061	HCRTR1'	2	0.743																									116	ADCYAP1	2	0	2	0.725686	1	0.243272		320	APBA1'	2	2	0	0.10263	0.0443872	1
6257	RXRB'	2	0.743																									841	CASP8	8	0	8	0.0076722	1	1.15e-05		11648	Akp3'	2	2	0	0.10263	0.0443872	1
19016	Pparg'	2	0.743																									842	CASP9	8	0	8	0.00285027	1	3.4e-06		12978	Csf1r'	2	2	0	0.10263	0.0443872	1
24180	Agtr1a'	2	0.743																									1135	CHRNA2	2	0	2	0.725686	1	0.243272		16187	Il3'	2	2	0	0.10263	0.0443872	1
57302	Cnr2'	2	0.743																									1513	CTSK	3	0	3	0.387424	1	0.050724		19882	Mst1r'	2	2	0	0.10263	0.0443872	1
65061	CDK15'	2	0.743																									2897	GRIK1	2	0	2	0.663409	1	0.204432		19886	Ros1'	2	2	0	0.10263	0.0443872	1
83817	Ache'	2	0.743																									3061	HCRTR1	4	0	4	0.335581	1	0.02387		21846	Tie1'	2	2	0	0.10263	0.0443872	1
526221	DRD5'	2	0.743																									3741	KCNA5	2	0	2	0.800611	1	0.301884		22637	Zap70'	2	2	0	0.10263	0.0443872	1
100135589	Sigmar1'	9	0.745																									5422	POLA1	9	0	9	0.000638802	1	2.78e-07		26054	SENP6'	2	2	0	0.10263	0.0443872	1
388228	SBK1'	3	0.747																									5621	PRNP	3	0	3	0.463111	1	0.0676927		26420	Mapk9'	2	2	0	0.10263	0.0443872	1
1558	CYP2C8'	19	0.747																									6833	ABCC8	4	0	4	0.240173	1	0.0141978		12931141	fabI'	2	2	0	0.10263	0.0443872	1
155348	gag-pol'	12	0.749																									8399	PLA2G10	6	0	6	0.0693353	1	0.000746835		8569	MKNK1'	5	5	0	0.85829	0.474038	1
1066	CES1'	1	0.755																									11551	Adra2a	2	0	2	0.800611	1	0.301884		6865	TACR2'	5	5	0	0.957137	0.684394	1
140	ADORA3'	16	0.757																									25248	Cnr1	3	0	3	0.567992	1	0.0972396		771	CA12'	4	4	0	0.994048	0.895341	1
3630	INS'	5	0.765																									25645	Adrb3	2	0	2	0.800611	1	0.301884		5091	PC'	7	7	0	4.57e-06	1.88e-07	1
93	ACVR2B'	2	0.766																									55811	ADCY10	2	0	2	0.725686	1	0.243272		80899	Slc21a4'	7	7	0	4.57e-06	1.88e-07	1
94	ACVRL1'	2	0.766																									83817	Ache	4	0	4	0.335581	1	0.02387		1085515	dfrA'	7	7	0	4.57e-06	1.88e-07	1
840	CASP7'	2	0.766																									116444	GRIN3B	4	0	4	0.900315	1	0.23312		170911	Pik3ca'	8	8	0	1.27e-05	3.69e-07	1
4353	MPO'	2	0.766																									196883	ADCY4	2	0	2	0.725686	1	0.243272		83903	GSG2'	8	8	0	0.00080087	3.1e-05	1
5770	PTPN1'	2	0.766																									266750	adra2a	2	0	2	0.725686	1	0.243272		12748	Clk2'	6	6	0	0.00101543	7.87e-05	1
13317197	RVBD_3588c'	2	0.766																									266752	adra2c	2	0	2	0.663409	1	0.204432		12750	Clk4'	6	6	0	0.00101543	7.87e-05	1
100135540	Hrh2'	2	0.766																									281605	ADRB2	2	0	2	0.663409	1	0.204432		282306	PIK3CA'	6	6	0	0.00101543	7.87e-05	1
9256	BZRAP1'	3	0.766																									540446	ACHE	6	0	6	0.0214836	1	0.00016111		395694	ITPKA'	9	9	0	0.00398564	0.000138365	1
2557	GABRA4'	4	0.772																									100009237	ADRA1A	2	0	2	0.725686	1	0.243272		16001	Igf1r'	5	5	0	0.00650425	0.000820228	1
9099	USP2'	4	0.772																									4311	MME	3	0	3	0.49941	1	0.0770218		3592	IL12A'	4	4	0	0.00739056	0.00132767	1
2475	MTOR'	19	0.772																									6347	CCL2	2	0	2	0.75299	1	0.262821		3593	IL12B'	4	4	0	0.00739056	0.00132767	1
29336	Sigmar1'	6	0.774																									18386	Oprd1	2	0	2	0.75299	1	0.262821		6506	SLC1A2'	4	4	0	0.00739056	0.00132767	1
3062	HCRTR2'	2	0.787																									25675	Hmgcr	2	0	2	0.777917	1	0.282376		23678	SGK3'	4	4	0	0.00739056	0.00132767	1
3757	KCNH2'	32	0.789																									403910	ADRB2	2	0	2	0.75299	1	0.262821		24835	Tnf'	4	4	0	0.00739056	0.00132767	1
58819	Txnrd1'	43	0.793																									973	CD79A	2	0	2	0.201864	1	0.0380673		26750	RPS6KC1'	4	4	0	0.00739056	0.00132767	1
25229	Chrm1'	30	0.802																									974	CD79B	2	0	2	0.201864	1	0.0380673		29904	EEF2K'	4	4	0	0.00739056	0.00132767	1
5143	PDE4C'	2	0.807																									1145	CHRNE	2	0	2	0.201864	1	0.0380673		65267	WNK3'	4	4	0	0.00739056	0.00132767	1
855692	NCE103'	2	0.807																									1215	CMA1	1	0	1	0.438913	1	0.191493		65268	WNK2'	4	4	0	0.00739056	0.00132767	1
12932283	ampC'	13	0.815																									1385	CREB1	2	0	2	0.201864	1	0.0380673		280960	XDH'	4	4	0	0.00739056	0.00132767	1
2558	GABRA5'	4	0.816																									1394	CRHR1	4	0	4	0.00739056	1	0.000196126		4331	MNAT1'	6	6	0	0.0158432	0.00161112	1
2562	GABRB3'	4	0.816																									1511	CTSG	1	0	1	0.438913	1	0.191493		2049	EPHB3'	7	7	0	0.0387324	0.00349435	1
2566	GABRG2'	4	0.816																									1536	CYBB	2	0	2	0.201864	1	0.0380673		51311	TLR8'	4	4	0	0.0327172	0.0066647	1
5595	MAPK3'	6	0.823																									2697	GJA1	2	0	2	0.201864	1	0.0380673		5129	CDK18'	5	5	0	0.054275	0.00885965	1
7442	TRPV1'	2	0.824																									2847	MCHR1	3	0	3	0.0689783	1	0.00526394		178296	mex-5'	5	5	0	0.054275	0.00885965	1
29316	Adora2b'	2	0.824																									2898	GRIK2	2	0	2	0.201864	1	0.0380673		4352	MPL'	3	3	0	0.046222	0.0134179	1
10951	CBX1'	10	0.827																									2899	GRIK3	2	0	2	0.201864	1	0.0380673		6570	SLC18A1'	3	3	0	0.046222	0.0134179	1
2556	GABRA3'	4	0.829																									3567	IL5	3	0	3	0.046222	1	0.00330822		10392	NOD1'	3	3	0	0.046222	0.0134179	1
25369	Adora2a'	4	0.829																									5105	PCK1	2	0	2	0.201864	1	0.0380673		22173	Tyr'	3	3	0	0.046222	0.0134179	1
25825	BACE2'	4	0.829																									5106	PCK2	2	0	2	0.201864	1	0.0380673		57337	SENP7'	3	3	0	0.046222	0.0134179	1
1143	CHRNB4'	3	0.831																									5728	PTEN	1	0	1	0.63629	1	0.310667		60450	Matk'	3	3	0	0.046222	0.0134179	1
3292	HSD17B1'	2	0.841																									7226	TRPM2	4	0	4	0.00130982	1	3.02e-05		8428	STK24'	6	6	0	0.0983303	0.0141209	1
225689	MAPK15'	4	0.841																									8513	LIPF	3	0	3	0.046222	1	0.00330822		11011	TLK2'	6	6	0	0.0983303	0.0141209	1
2555	GABRA2'	4	0.853																									10886	NPFFR2	3	0	3	0.046222	1	0.00330822		6097	RORC'	11	11	0	0.296474	0.0264563	1
24409	Grin2a'	4	0.853																									12768	Ccr1	2	0	2	0.201864	1	0.0380673		140609	NEK7'	5	5	0	0.143235	0.028695	1
24412	Grin2d'	4	0.853																									14394	Gabra1	2	0	2	0.201864	1	0.0380673		4217	MAP3K5'	4	4	0	0.153058	0.0396103	1
28234	SLCO1B3'	4	0.853																									14395	Gabra2	2	0	2	0.201864	1	0.0380673		7444	VRK2'	4	4	0	0.153058	0.0396103	1
170796	Grin3b'	4	0.853																									14396	Gabra3	2	0	2	0.201864	1	0.0380673		23617	TSSK2'	4	4	0	0.153058	0.0396103	1
191573	Grin3a'	4	0.853																									14397	Gabra4	2	0	2	0.10263	1	0.0173063		100135514	Cysltr1'	4	4	0	0.153058	0.0396103	1
281126	DRD2'	4	0.853																									14402	Gabrb3	2	0	2	0.254727	1	0.0507149		545	ATR'	3	3	0	0.126138	0.0410319	1
4160	MC4R'	1	0.853																									14403	Gabrd	2	0	2	0.10263	1	0.0173063		16452	Jak2'	3	3	0	0.126138	0.0410319	1
8877	SPHK1'	1	0.853																									14406	Gabrg2	2	0	2	0.201864	1	0.0380673		1021	CDK6'	7	7	0	0.369115	0.0727791	1
552898	ADRA1D'	1	0.853																									18128	Notch1	2	0	2	0.201864	1	0.0380673		3656	IRAK2'	2	2	0	0.201864	0.0933488	1
3309	HSPA5'	2	0.856																									19015	Ppard	4	0	4	0.00739056	1	0.000196126		6559	SLC12A3'	2	2	0	0.201864	0.0933488	1
3558	IL2'	2	0.856																									24310	Ace	2	0	2	0.201864	1	0.0380673		8788	DLK1'	2	2	0	0.201864	0.0933488	1
6715	SRD5A1'	2	0.856																									24385	Gck	3	0	3	0.046222	1	0.00330822		9759	HDAC4'	2	2	0	0.201864	0.0933488	1
6716	SRD5A2'	2	0.856																									25552	Slc5a1	2	0	2	0.201864	1	0.0380673		12534	Cdk1'	2	2	0	0.201864	0.0933488	1
537043	DRD3'	2	0.856																									25697	Ctsl	6	0	6	7.27e-05	1	2.57e-07		16337	Insr'	2	2	0	0.201864	0.0933488	1
3636621	NCE103'	2	0.856																									27035	NOX1	2	0	2	0.201864	1	0.0380673		209176	Ido2'	2	2	0	0.201864	0.0933488	1
80733	Car15'	3	0.857																									50654	Ctss	3	0	3	0.046222	1	0.00330822		396445	MYLK'	2	2	0	0.201864	0.0933488	1
25689	Htr5a'	3	0.869																									64522	Slc5a2	2	0	2	0.201864	1	0.0380673		503661	ADORA2A'	2	2	0	0.201864	0.0933488	1
7422	VEGFA'	2	0.869																									64805	P2RY12	2	0	2	0.201864	1	0.0380673		923602	katG'	2	2	0	0.201864	0.0933488	1
4221	MEN1'	12	0.875																									79054	TRPM8	2	0	2	0.201864	1	0.0380673		924440	inhA'	2	2	0	0.201864	0.0933488	1
768	CA9'	8	0.875																									79400	NOX5	2	0	2	0.201864	1	0.0380673		939223	fabL'	2	2	0	0.201864	0.0933488	1
1901	S1PR1'	2	0.882																									115584	SLC5A11	2	0	2	0.201864	1	0.0380673		100622149	CACNA1S'	2	2	0	0.201864	0.0933488	1
3290	HSD11B1'	2	0.882																									125206	SLC5A10	2	0	2	0.201864	1	0.0380673		109731	Maob'	4	4	0	0.303318	0.0945136	1
10682	EBP'	2	0.882																									200010	SLC5A9	2	0	2	0.201864	1	0.0380673		1586	CYP17A1'	4	4	0	0.400259	0.1385	1
377677	CA13'	2	0.882																									396449	RTBDN	1	0	1	0.63629	1	0.310667		220	ALDH1A3'	2	2	0	0.360113	0.183006	1
1636	ACE'	1	0.886																									12932292	rpsC	2	0	2	0.201864	1	0.0380673		1120	CHKB'	2	2	0	0.360113	0.183006	1
146802	SLC47A2'	1	0.886																									12932294	rpsS	2	0	2	0.201864	1	0.0380673		2104	ESRRG'	2	2	0	0.360113	0.183006	1
4985	OPRD1'	5	0.889																									12933452	rpsI	2	0	2	0.201864	1	0.0380673		5168	ENPP2'	2	2	0	0.360113	0.183006	1
1136	CHRNA3'	3	0.89																									12933477	rpsG	2	0	2	0.201864	1	0.0380673		10013	HDAC6'	2	2	0	0.360113	0.183006	1
24411	Grin2c'	4	0.892																									12934394	rpsD	2	0	2	0.201864	1	0.0380673		10741	RBBP9'	2	2	0	0.360113	0.183006	1
280741	CA4'	2	0.893																									12934408	rpsH	2	0	2	0.201864	1	0.0380673		10840	ALDH1L1'	2	2	0	0.360113	0.183006	1
390245	KDM4E'	12	0.898																									12934450	rpsN	2	0	2	0.201864	1	0.0380673		24267	Comt'	2	2	0	0.360113	0.183006	1
5164	PDK2'	3	0.899																									100009274	ACE	2	0	2	0.201864	1	0.0380673		27102	EIF2AK1'	2	2	0	0.360113	0.183006	1
5165	PDK3'	3	0.899																									100009594	HTR1B	2	0	2	0.201864	1	0.0380673		54861	SNRK'	2	2	0	0.360113	0.183006	1
5166	PDK4'	3	0.899																									101124222	HTR1B	2	0	2	0.201864	1	0.0380673		160428	ALDH1L2'	2	2	0	0.360113	0.183006	1
5621	PRNP'	1	0.9																									101145469	HTR1D	2	0	2	0.201864	1	0.0380673		282301	PDGFRA'	2	2	0	0.360113	0.183006	1
5141	PDE4A'	4	0.9																									920	CD4	2	0	2	0.307816	1	0.0646294		338442	HCAR2'	2	2	0	0.360113	0.183006	1
3351	HTR1B'	12	0.903																									1075	CTSC	2	0	2	0.459558	1	0.112396		395605	CHRNB2'	2	2	0	0.360113	0.183006	1
761	CA3'	2	0.904																									1241	LTB4R	2	0	2	0.549409	1	0.147903		395606	CHRNA4'	2	2	0	0.360113	0.183006	1
116549	Csnk2a1'	2	0.904																									1633	DCK	5	0	5	0.0314622	1	0.00050874		403701	DRD2'	2	2	0	0.360113	0.183006	1
5743	PTGS2'	10	0.91																									2833	CXCR3	3	0	3	0.194914	1	0.0190704		527165	PDGFRB'	2	2	0	0.360113	0.183006	1
2648	KAT2A'	4	0.915																									2901	GRIK5	2	0	2	0.307816	1	0.0646294		6774	STAT3'	3	3	0	0.630464	0.323055	1
6865	TACR2'	5	0.917																									3700	ITIH4	2	0	2	0.307816	1	0.0646294		2585	GALK2'	2	2	0	0.628217	0.376956	1
3577	CXCR1'	2	0.921																									3978	LIG1	2	0	2	0.549409	1	0.147903		3676	ITGA4'	2	2	0	0.628217	0.376956	1
1816	DRD5'	6	0.926																									3980	LIG3	2	0	2	0.549409	1	0.147903		5137	PDE1C'	2	2	0	0.628217	0.376956	1
3274	HRH2'	6	0.926																									3981	LIG4	2	0	2	0.549409	1	0.147903		8877	SPHK1'	2	2	0	0.628217	0.376956	1
2554	GABRA1'	4	0.928																									4887	NPY2R	2	0	2	0.307816	1	0.0646294		24626	Pde4b'	2	2	0	0.628217	0.376956	1
23632	CA14'	4	0.928																									6608	SMO	3	0	3	0.194914	1	0.0190704		24627	Pde4d'	2	2	0	0.628217	0.376956	1
6915	TBXA2R'	2	0.929																									7099	TLR4	2	0	2	0.307816	1	0.0646294		25638	Pde4a'	2	2	0	0.628217	0.376956	1
10919	EHMT2'	67	0.931																									8503	PIK3R3	2	0	2	0.459558	1	0.112396		57105	CYSLTR2'	2	2	0	0.628217	0.376956	1
25601	Oprm1'	2	0.936																									8824	CES2	2	0	2	0.307816	1	0.0646294		71742	Ulk3'	2	2	0	0.628217	0.376956	1
5315	PKM'	4	0.939																									10038	PARP2	3	0	3	0.270483	1	0.029814		290646	Pde4c'	2	2	0	0.628217	0.376956	1
116443	GRIN3A'	4	0.939																									10587	TXNRD2	3	0	3	0.194914	1	0.0190704		389840	MAP3K15'	2	2	0	0.628217	0.376956	1
407230	HTR2A'	2	0.943																									12766	Cxcr3	3	0	3	0.0958017	1	0.00778903		100348842	GSK3B'	2	2	0	0.628217	0.376956	1
100033901	BCHE'	2	0.943																									13040	Ctss	3	0	3	0.0958017	1	0.00778903		824	CAPN2'	2	2	0	0.777917	0.523772	1
472	ATM'	2	0.948																									306255	Nisch	2	0	2	0.307816	1	0.0646294		9874	TLK1'	2	2	0	0.777917	0.523772	1
1548	CYP2A6'	3	0.951																									319757	Smo	3	0	3	0.194914	1	0.0190704		100135539	Hrh1'	3	3	0	0.9066	0.647344	1
6326	SCN2A'	3	0.951																									697796	DRD1	2	0	2	0.459558	1	0.112396		4145	MATK'	1	1	0	0.885584	0.736505	1
100051593	FTL'	3	0.951																									100301563	Htr1a	1	0	1	0.795987	1	0.442728		4160	MC4R'	1	1	0	0.885584	0.736505	1
2902	GRIN1'	4	0.953																									100336473	NISCH	2	0	2	0.459558	1	0.112396		53904	MYO3A'	1	1	0	0.944484	0.831128	1
2904	GRIN2B'	4	0.953																									538	ATP7A	5	0	5	0.041935	1	0.000727897		6778	STAT6'	2	2	0	0.972493	0.848294	1
6532	SLC6A4'	17	0.953																									706	TSPO	3	0	3	0.686386	1	0.143102		9134	CCNE2'	4	4	0	0.989813	0.862633	1
100135539	Hrh1'	2	0.954																									1134	CHRNA1	2	0	2	0.590224	1	0.166406		5164	PDK2'	2	2	0	0.983206	0.885084	1
1555	CYP2B6'	7	0.954																									1140	CHRNB1	2	0	2	0.590224	1	0.166406		5165	PDK3'	2	2	0	0.983206	0.885084	1
1551	CYP3A7'	3	0.956																									1144	CHRND	2	0	2	0.590224	1	0.166406		5166	PDK4'	2	2	0	0.983206	0.885084	1
71934	Car13'	2	0.958																									1146	CHRNG	2	0	2	0.590224	1	0.166406		9099	USP2'	2	2	0	0.983206	0.885084	1
771	CA12'	5	0.959																									1230	CCR1	2	0	2	0.590224	1	0.166406		765	CA6'	3	3	0	0.997361	0.945851	1
3354	HTR1E'	3	0.96																									1515	CTSV	3	0	3	0.309443	1	0.036155		766	CA7'	2	2	0	0.999543	0.985531	1
836	CASP3'	4	0.96																									1646	AKR1C2	4	0	4	0.127195	1	0.00581682		4201816	CPF_0985'	6	6	0	0.000209307	1.48e-05	1
2065	ERBB3'	2	0.962																									5058	PAK1	4	0	4	0.635243	1	0.079564		4204180	CPR_0877'	6	6	0	0.000209307	1.48e-05	1
443551	PTGS1'	2	0.962																									6752	SSTR2	2	0	2	0.872033	1	0.378569		6675	UAP1'	4	4	0	0.000314495	4.96e-05	1
15560	Htr2c'	2	0.966																									6755	SSTR5	1	0	1	0.97307	1	0.735399		56718	Mtor'	4	4	0	0.000314495	4.96e-05	1
4313	MMP2'	6	0.968																									7296	TXNRD1	3	0	3	0.309443	1	0.036155		64550	Top1'	4	4	0	0.000314495	4.96e-05	1
9367	RAB9A'	15	0.969																									9376	SLC22A8	2	0	2	0.936107	1	0.486135		140668	Abcc3'	4	4	0	0.000314495	4.96e-05	1
3352	HTR1D'	12	0.969																									11423	Ache	2	0	2	0.590224	1	0.166406		25255	Dyrk1a'	16	16	0	0.00784478	5.28e-05	1
3361	HTR5A'	3	0.97																									392360	CTSL3P	3	0	3	0.309443	1	0.036155		287287	Il4'	4	4	0	0.00350897	0.000604004	1
6531	SLC6A3'	10	0.972																									399501	ADRA2A	2	0	2	0.590224	1	0.166406		294673	Hexb'	4	4	0	0.00350897	0.000604004	1
2548	GAA'	5	0.973																									641353	ADRA2B	2	0	2	0.590224	1	0.166406		5702	PSMC3'	6	6	0	0.0113184	0.00110087	1
3064	HTT'	5	0.973																									733706	ADRA2C	2	0	2	0.590224	1	0.166406		5705	PSMC5'	6	6	0	0.0113184	0.00110087	1
3355	HTR1F'	3	0.975																									840	CASP7	8	0	8	0.0101866	1	1.65e-05		5707	PSMD1'	6	6	0	0.0113184	0.00110087	1
4214	MAP3K1'	2	0.976																									4353	MPO	2	0	2	0.821221	1	0.321298		5708	PSMD2'	6	6	0	0.0113184	0.00110087	1
1565	CYP2D6'	39	0.976																									5980	REV3L	6	0	6	0.336376	1	0.00879544		5709	PSMD3'	6	6	0	0.0113184	0.00110087	1
765	CA6'	4	0.977																									6753	SSTR3	1	0	1	0.958432	1	0.689591		5710	PSMD4'	6	6	0	0.0113184	0.00110087	1
766	CA7'	4	0.977																									6915	TBXA2R	2	0	2	0.955314	1	0.535419		5713	PSMD7'	6	6	0	0.0113184	0.00110087	1
170572	HTR3C'	5	0.977																									84630	TTBK1	6	0	6	0.08313	1	0.000961445		5714	PSMD8'	6	6	0	0.0113184	0.00110087	1
200909	HTR3D'	5	0.977																									146057	TTBK2	6	0	6	0.08313	1	0.000961445		5717	PSMD11'	6	6	0	0.0113184	0.00110087	1
285242	HTR3E'	5	0.977																									100135540	Hrh2	2	0	2	0.821221	1	0.321298		5719	PSMD13'	6	6	0	0.0113184	0.00110087	1
811999	PF14_0417'	1	0.979																									835	CASP2	6	0	6	0.00187921	1	9.01e-06		12747	Clk1'	6	6	0	0.0113184	0.00110087	1
24898	Slc6a3'	4	0.979																									978	CDA	4	0	4	0.209834	1	0.0116454		466	ATF1'	3	3	0	0.00575647	0.00148373	1
152	ADRA2C'	19	0.979																									1636	ACE	2	0	2	0.695866	1	0.223787		1978	EIF4EBP1'	3	3	0	0.00575647	0.00148373	1
3358	HTR2C'	26	0.98																									6783	SULT1E1	3	0	3	0.159381	1	0.0146729		5286	PIK3C2A'	3	3	0	0.00575647	0.00148373	1
1815	DRD4'	9	0.981																									9290	GPR55	2	0	2	0.695866	1	0.223787		67473	Slc47a1'	3	3	0	0.00575647	0.00148373	1
9177	HTR3B'	5	0.982																									11438	Chrna4	1	0	1	0.134505	1	0.0517488		852457	CDC28'	3	3	0	0.00575647	0.00148373	1
116444	GRIN3B'	2	0.982																									11444	Chrnb2	1	0	1	0.134505	1	0.0517488		887777	dfrA'	3	3	0	0.00575647	0.00148373	1
100524920	HTR2C'	3	0.983																									55315	SLC29A3	4	0	4	0.209834	1	0.0116454		1091594	dfrA'	3	3	0	0.00575647	0.00148373	1
25195	Drd5'	4	0.984																									146802	SLC47A2	1	0	1	0.914321	1	0.594982		2718383	dfrA'	3	3	0	0.00575647	0.00148373	1
3356	HTR2A'	27	0.984																									222962	SLC29A4	4	0	4	0.209834	1	0.0116454		4550648	dfrA'	3	3	0	0.00575647	0.00148373	1
6530	SLC6A2'	13	0.984																									266751	adra2b	2	0	2	0.695866	1	0.223787		4699078	dfrA'	3	3	0	0.00575647	0.00148373	1
4000	LMNA'	65	0.984																									361523	Cyp2b2	1	0	1	0.914321	1	0.594982		5212317	dfrA'	3	3	0	0.00575647	0.00148373	1
5138	PDE2A'	2	0.986																									397355	ADRB1	2	0	2	0.410871	1	0.0956149		6226217	dfrA'	3	3	0	0.00575647	0.00148373	1
3360	HTR4'	3	0.986																									397356	ADRB3	2	0	2	0.410871	1	0.0956149		9221804	DHFR-TS'	3	3	0	0.00575647	0.00148373	1
4314	MMP3'	2	0.987																									397357	ADRB2	2	0	2	0.410871	1	0.0956149		952	CD38'	2	2	0	0.00485289	0.00188743	1
153	ADRB1'	5	0.987																									811773	PF14_0192	2	0	2	0.00485289	1	0.000686465		14184	Fgfr3'	2	2	0	0.00485289	0.00188743	1
54737	MPHOSPH8'	6	0.988																									100009055	ALDOA	2	0	2	0.410871	1	0.0956149		14186	Fgfr4'	2	2	0	0.00485289	0.00188743	1
2905	GRIN2C'	2	0.989																									100135587	Oprk1	2	0	2	0.695866	1	0.223787		20517	Slc22a1'	2	2	0	0.00485289	0.00188743	1
2906	GRIN2D'	2	0.989																									335	APOA1	2	0	2	0.360113	1	0.0796464		59272	ACE2'	2	2	0	0.00485289	0.00188743	1
11238	CA5B'	2	0.989																									837	CASP4	6	0	6	0.00101543	1	4.51e-06		3641348	DFR1'	2	2	0	0.00485289	0.00188743	1
10599	SLCO1B1'	3	0.989																									838	CASP5	6	0	6	0.00101543	1	4.51e-06		3641414	DFR1'	2	2	0	0.00485289	0.00188743	1
3359	HTR3A'	5	0.99																									843	CASP10	6	0	6	0.00101543	1	4.51e-06		3074	HEXB'	4	4	0	0.0133625	0.00250425	1
763	CA5A'	2	0.991																									886	CCKAR	2	0	2	0.360113	1	0.0796464		3565	IL4'	4	4	0	0.0133625	0.00250425	1
4322	MMP13'	2	0.991																									1139	CHRNA7	8	0	8	0.290026	1	0.00252019		17161	Maoa'	4	4	0	0.0133625	0.00250425	1
58963	Htr3b'	5	0.991																									1645	AKR1C1	5	0	5	0.00650425	1	7.88e-05		547923	LOX1.1'	4	4	0	0.0133625	0.00250425	1
79246	Htr3a'	5	0.991																									2570	GABRR2	2	0	2	0.360113	1	0.0796464		317748	AKR1B1'	6	6	0	0.0460314	0.0055768	1
25075	Htr1b'	10	0.992																									3324	HSP90AA2	2	0	2	0.360113	1	0.0796464		5970	RELA'	5	5	0	0.041935	0.00656294	1
4986	OPRK1'	3	0.992																									4193	MDM2	5	0	5	0.00650425	1	7.88e-05		8798	DYRK4'	5	5	0	0.041935	0.00656294	1
2903	GRIN2A'	2	0.992																									4860	PNP	5	0	5	0.00650425	1	7.88e-05		100512329	DRD4'	5	5	0	0.041935	0.00656294	1
155	ADRB3'	2	0.993																									4889	NPY5R	3	0	3	0.126138	1	0.0109174		2539	G6PD'	2	2	0	0.0602994	0.0251915	1
25432	Drd4'	4	0.993																									5727	PTCH1	3	0	3	0.126138	1	0.0109174		6002	RGS12'	2	2	0	0.0602994	0.0251915	1
7421	VDR'	3	0.994																									6262	RYR2	2	0	2	0.360113	1	0.0796464		6392	SDHD'	2	2	0	0.0602994	0.0251915	1
25323	Htr1d'	7	0.994																									6352	CCL5	2	0	2	0.360113	1	0.0796464		7251	TSG101'	2	2	0	0.0602994	0.0251915	1
5289	PIK3C3'	2	0.995																									7155	TOP2B	2	0	2	0.988454	1	0.687153		12169	Bmx'	2	2	0	0.0602994	0.0251915	1
15558	Htr2a'	2	0.996																									7276	TTR	2	0	2	0.360113	1	0.0796464		14255	Flt3'	2	2	0	0.0602994	0.0251915	1
24473	Htr1a'	16	0.996																									11554	Adrb1	2	0	2	0.360113	1	0.0796464		15552	Htr1d'	2	2	0	0.0602994	0.0251915	1
29581	Htr2b'	8	0.997																									11555	Adrb2	2	0	2	0.360113	1	0.0796464		17096	Lyn'	2	2	0	0.0602994	0.0251915	1
60448	Htr1f'	5	0.997																									15483	Hsd11b1	2	0	2	0.360113	1	0.0796464		20779	Src'	2	2	0	0.0602994	0.0251915	1
1814	DRD3'	14	0.997																									19122	Prnp	2	0	2	0.360113	1	0.0796464		23752	TSSK1A'	2	2	0	0.0602994	0.0251915	1
65032	Htr7'	3	0.998																									23581	CASP14	6	0	6	0.00101543	1	4.51e-06		24337	Erbb2'	2	2	0	0.0602994	0.0251915	1
29238	Drd3'	4	0.999																									55584	CHRNA9	2	0	2	0.360113	1	0.0796464		29516	Pde3b'	2	2	0	0.0602994	0.0251915	1
25187	Htr2c'	10	0.999																									65156	Dhodh	3	0	3	0.126138	1	0.0109174		50678	Pde3a'	2	2	0	0.0602994	0.0251915	1
10280	SIGMAR1'	9	0.999																									79001	VKORC1	2	0	2	0.360113	1	0.0796464		63993	Slc5a7'	2	2	0	0.0602994	0.0251915	1
55775	TDP1'	14	0.999																									200959	GABRR3	2	0	2	0.360113	1	0.0796464		79813	EHMT1'	2	2	0	0.0602994	0.0251915	1
148	ADRA1A'	11	1																									282236	GABRA2	2	0	2	0.360113	1	0.0796464		110147	Ehmt2'	2	2	0	0.0602994	0.0251915	1
3350	HTR1A'	12	1																									282237	GABRA3	2	0	2	0.360113	1	0.0796464		140803	TRPM6'	2	2	0	0.0602994	0.0251915	1
29595	Htr2a'	8	1																									282238	GABRA4	2	0	2	0.360113	1	0.0796464		12931458	dld'	2	2	0	0.0602994	0.0251915	1
24316	Drd1'	4	1																									282239	GABRB1	2	0	2	0.360113	1	0.0796464		13319491	RVBD_2763c'	2	2	0	0.0602994	0.0251915	1
3363	HTR7'	3	1																									282240	GABRG2	2	0	2	0.360113	1	0.0796464		100009247	PDE4A'	2	2	0	0.0602994	0.0251915	1
25083	Adra2a'	4	1																									780973	GABRA1	2	0	2	0.360113	1	0.0796464		100037716	ATP2A1'	2	2	0	0.0602994	0.0251915	1
150	ADRA2A'	14	1																									100008731	ADRA1B	2	0	2	0.360113	1	0.0796464		100135647	Cftr'	2	2	0	0.0602994	0.0251915	1
7068	THRB'	5	1																									100009398	ADRA1D	2	0	2	0.360113	1	0.0796464		100144322	CACH2C'	2	2	0	0.0602994	0.0251915	1
154	ADRB2'	2	1																									100379622	Htr1d	2	0	2	0.360113	1	0.0796464		25149	Esr2'	4	4	0	0.127195	0.0316677	1
3357	HTR2B'	16	1																									100719593	Cckar	2	0	2	0.360113	1	0.0796464		79858	NEK11'	4	4	0	0.127195	0.0316677	1
3362	HTR6'	5	1																									100727842	Adora2b	2	0	2	0.360113	1	0.0796464		100009094	PGR'	4	4	0	0.127195	0.0316677	1
151	ADRA2B'	12	1																									100733231	Oprd1	2	0	2	0.360113	1	0.0796464		166614	DCLK2'	5	5	0	0.189818	0.0411533	1
1813	DRD2'	13	1																									111	ADCY5	2	0	2	0.89813	1	0.415616		1977	EIF4E'	2	2	0	0.150576	0.0673667	1
3269	HRH1'	4	1																									887	CCKBR	2	0	2	0.628217	1	0.185278		11682	Alk'	2	2	0	0.150576	0.0673667	1
24175	Adra2c'	2	1																									1268	CNR1	3	0	3	0.832214	1	0.235707		23410	SIRT3'	2	2	0	0.150576	0.0673667	1
25553	Slc6a4'	2	1																									1514	CTSL	3	0	3	0.735718	1	0.16826		397027	CAPN1'	2	2	0	0.150576	0.0673667	1
24174	Adra2b'	2	1																									2597	GAPDH	2	0	2	0.628217	1	0.185278		3735	KARS'	4	4	0	0.271427	0.0815806	1
24318	Drd2'	4	1																									2903	GRIN2A	4	0	4	0.94818	1	0.314479		6613	SUMO2'	1	1	0	0.134505	0.0850354	1
641	BLM'	12	1																									3990	LIPC	3	0	3	0.348557	1	0.04313		2746	GLUD1'	2	2	0	0.254727	0.121658	1
147	ADRA1B'	4	1																									4214	MAP3K1	1	0	1	0.998281	1	0.903823		17295	Met'	2	2	0	0.254727	0.121658	1
24173	Adra1b'	7	1																									5540	NPY4R	2	0	2	0.0264852	1	0.00397659		51347	TAOK3'	8	8	0	0.583938	0.142083	1
29413	Adra1d'	6	1																									5617	PRL	3	0	3	0.348557	1	0.04313		3985	LIMK2'	3	3	0	0.49941	0.227872	1
146	ADRA1D'	4	1																									6348	CCL3	5	0	5	0.054275	1	0.0010108		27163	NAAA'	1	1	0	0.351695	0.234043	1
29412	Adra1a'	2	1																									6524	SLC5A2	4	0	4	0.153058	1	0.00747118		1584	CYP11B1'	2	2	0	0.590224	0.345217	1
																												6751	SSTR1	1	0	1	0.979838	1	0.762122		2739	GLO1'	2	2	0	0.590224	0.345217	1
																												7225	TRPC6	4	0	4	2.35e-05	1	4.69e-07		3065	HDAC1'	2	2	0	0.590224	0.345217	1
																												9256	BZRAP1	2	0	2	0.943248	1	0.502925		3303	HSPA1A'	2	2	0	0.590224	0.345217	1
																												11552	Adra2b	2	0	2	0.628217	1	0.185278		4547	MTTP'	2	2	0	0.590224	0.345217	1
																												11553	Adra2c	2	0	2	0.628217	1	0.185278		4750	NEK1'	2	2	0	0.590224	0.345217	1
																												12802	Cnr2	3	0	3	0.348557	1	0.04313		4953	ODC1'	2	2	0	0.590224	0.345217	1
																												13030	Ctsb	2	0	2	0.0264852	1	0.00397659		8854	ALDH1A2'	2	2	0	0.590224	0.345217	1
																												18390	Oprm1	2	0	2	0.628217	1	0.185278		23012	STK38L'	2	2	0	0.590224	0.345217	1
																												24176	Adrb2	2	0	2	0.943248	1	0.502925		4286	MITF'	1	1	0	0.514402	0.3588	1
																												57014	Htr3b	2	0	2	0.89813	1	0.415616		7187	TRAF3'	1	1	0	0.514402	0.3588	1
																												170851	Map2k1	1	0	1	0.250927	1	0.100823		4161	MC5R'	1	1	0	0.63629	0.463251	1
																												552898	ADRA1D	2	0	2	0.628217	1	0.185278		5136	PDE1A'	2	2	0	0.75299	0.49627	1
																												855751	TIM23	1	0	1	0.250927	1	0.100823		23411	SIRT1'	2	2	0	0.75299	0.49627	1
																												13316346	RVBD_1568	3	0	3	0.00128079	1	7.04e-05		56997	ADCK3'	2	2	0	0.75299	0.49627	1
																												1269	CNR2	3	0	3	0.7787	1	0.194577		60482	SLC5A7'	2	2	0	0.75299	0.49627	1
																												1548	CYP2A6	2	0	2	0.993863	1	0.741424		1991	ELANE'	2	2	0	0.821221	0.57566	1
																												1760	DMPK	2	0	2	0.972493	1	0.595909		7786	MAP3K12'	2	2	0	0.821221	0.57566	1
																												1786	DNMT1	1	0	1	0.984906	1	0.78615		10800	CYSLTR1'	2	2	0	0.821221	0.57566	1
																												3156	HMGCR	2	0	2	0.919194	1	0.45152		14254	Flt1'	2	2	0	0.821221	0.57566	1
																												3177	SLC29A2	6	0	6	0.151857	1	0.00232376		13315991	RVBD_0014c'	2	2	0	0.821221	0.57566	1
																												3326	HSP90AB1	2	0	2	0.99209	1	0.720754		2548	GAA'	5	5	0	0.988737	0.829591	1
																												3354	HTR1E	1	0	1	0.999461	1	0.937219		23632	CA14'	2	2	0	0.9975	0.961267	1
																												7184	HSP90B1	2	0	2	0.995817	1	0.769967		5315	PKM'	2	2	0	0.998071	0.96664	1
																												15550	Htr1a	2	0	2	0.88577	1	0.397224		5591	PRKDC'	22	22	0	5.55e-07	1.12e-10	1
																												116443	GRIN3A	6	0	6	0.838522	1	0.0905083		8445	DYRK2'	22	22	0	8.36e-06	2.55e-09	1
																												100722663	Adrb2	2	0	2	0.919194	1	0.45152		204851	HIPK1'	13	13	0	0.0157237	0.000262111	1
																												100	ADA	5	0	5	0.0228004	1	0.000343286		2242	FES'	9	9	0	0.225077	0.0238129	1
																												251	ALPPL2	2	0	2	0.0602994	1	0.00959977		100624857	DRD2'	5	5	0	0.240936	0.0564297	1
																												650	BMP2	4	0	4	0.000314495	1	6.74e-06		5127	CDK16'	8	8	0	0.353226	0.0575317	1
																												839	CASP6	6	0	6	0.00513278	1	2.86e-05		4752	NEK3'	4	4	0	0.240173	0.0695918	1
																												866	SERPINA6	4	0	4	0.000314495	1	6.74e-06		6581	SLC22A3'	4	4	0	0.240173	0.0695918	1
																												941	CD80	2	0	2	0.0602994	1	0.00959977		10783	NEK6'	4	4	0	0.240173	0.0695918	1
																												1072	CFL1	2	0	2	0.0602994	1	0.00959977		814099	fabZ'	4	4	0	0.240173	0.0695918	1
																												1073	CFL2	2	0	2	0.0602994	1	0.00959977		6200	RPS6KB3'	3	3	0	0.463111	0.204902	1
																												1429	CRYZ	2	0	2	0.0602994	1	0.00959977		7486	WRN'	3	3	0	0.463111	0.204902	1
																												1592	CYP26A1	4	0	4	0.0818498	1	0.00327901		9682	KDM4A'	6	6	0	0.666744	0.239052	1
																												1787	TRDMT1	1	0	1	0.351695	1	0.147361		18595	Pdgfra'	6	6	0	0.666744	0.239052	1
																												1788	DNMT3A	1	0	1	0.351695	1	0.147361		762	CA4'	7	7	0	0.872801	0.42187	1
																												1789	DNMT3B	1	0	1	0.351695	1	0.147361		2584	GALK1'	2	2	0	0.725686	0.467775	1
																												2569	GABRR1	2	0	2	0.505813	1	0.129864		5153	PDE1B'	2	2	0	0.725686	0.467775	1
																												2752	GLUL	2	0	2	0.0602994	1	0.00959977		27347	STK39'	2	2	0	0.725686	0.467775	1
																												2902	GRIN1	6	0	6	0.870395	1	0.108112		5143	PDE4C'	2	2	0	0.856787	0.623291	1
																												3549	IHH	3	0	3	0.232135	1	0.0241173		56848	SPHK2'	2	2	0	0.856787	0.623291	1
																												3759	KCNJ2	2	0	2	0.0602994	1	0.00959977		57144	PAK7'	2	2	0	0.856787	0.623291	1
																												3991	LIPE	3	0	3	0.232135	1	0.0241173		898	CCNE1'	4	4	0	0.994662	0.900995	1
																												4718	NDUFC2	2	0	2	0.0602994	1	0.00959977		8550	MAPKAPK5'	16	16	0	0.000347555	1.11e-06	1
																												4879	NPPB	2	0	2	0.0602994	1	0.00959977		852254	RPL19B'	7	7	0	0.00027237	1.36e-05	1
																												4985	OPRD1	2	0	2	0.998694	1	0.83969		1459	CSNK2A2'	14	14	0	0.0178571	0.000246003	1
																												5296	PIK3R2	2	0	2	0.505813	1	0.129864		316	AOX1'	9	9	0	0.0224075	0.00107771	1
																												5321	PLA2G4A	2	0	2	0.505813	1	0.129864		7006	TEC'	7	7	0	0.0247981	0.00204703	1
																												5426	POLE	5	0	5	9.24e-06	1	7.18e-08		6787	NEK4'	8	8	0	0.0871329	0.00765147	1
																												5427	POLE2	5	0	5	9.24e-06	1	7.18e-08		78959	Akr1a1'	6	6	0	0.0693353	0.00915158	1
																												5444	PON1	2	0	2	0.0602994	1	0.00959977		54106	TLR9'	4	4	0	0.0464067	0.00984943	1
																												6240	RRM1	9	0	9	1.9e-05	1	5.13e-09		3984	LIMK1'	10	10	0	0.203682	0.0170746	1
																												6241	RRM2	5	0	5	9.24e-06	1	7.18e-08		6725	SRMS'	8	8	0	0.175286	0.0198767	1
																												6469	SHH	3	0	3	0.232135	1	0.0241173		15499	Hsf1'	5	5	0	0.165876	0.0345772	1
																												6523	SLC5A1	2	0	2	0.856787	1	0.359676		6579	SLCO1A2'	4	4	0	0.209834	0.0585838	1
																												6527	SLC5A4	2	0	2	0.505813	1	0.129864		1263	PLK3'	7	7	0	0.415575	0.0882839	1
																												6696	SPP1	2	0	2	0.0602994	1	0.00959977		3294	HSD17B2'	2	2	0	0.410871	0.215116	1
																												6955	TRA	2	0	2	0.0602994	1	0.00959977		6513	SLC2A1'	2	2	0	0.410871	0.215116	1
																												6957	TRB	2	0	2	0.0602994	1	0.00959977		18671	Abcb1a'	2	2	0	0.410871	0.215116	1
																												6965	TRG	2	0	2	0.0602994	1	0.00959977		938625	clpP'	2	2	0	0.410871	0.215116	1
																												7052	TGM2	2	0	2	0.0602994	1	0.00959977		100008972	PYGM'	2	2	0	0.410871	0.215116	1
																												8648	NCOA1	6	0	6	1.14e-07	1	3.18e-10		1018	CDK3'	4	4	0	0.60921	0.263608	1
																												9388	LIPG	3	0	3	0.232135	1	0.0241173		873	CBR1'	3	3	0	0.567992	0.275038	1
																												10499	NCOA2	6	0	6	1.14e-07	1	3.18e-10		5298	PI4KB'	5	5	0	0.74245	0.336074	1
																												11541	Adora2b	2	0	2	0.0602994	1	0.00959977		1585	CYP11B2'	2	2	0	0.695866	0.43834	1
																												11556	Adrb3	2	0	2	0.505813	1	0.129864		5914	RARA'	2	2	0	0.695866	0.43834	1
																												12774	Ccr5	2	0	2	0.0602994	1	0.00959977		167359	NIM1K'	2	2	0	0.695866	0.43834	1
																												12801	Cnr1	3	0	3	0.232135	1	0.0241173		493972	ADRB1'	2	2	0	0.695866	0.43834	1
																												13038	Ctsk	3	0	3	0.00575647	1	0.000338351		100130827	SBK3'	2	2	0	0.695866	0.43834	1
																												13039	Ctsl	3	0	3	0.00575647	1	0.000338351		54101	RIPK4'	3	3	0	0.832214	0.530501	1
																												14399	Gabra6	2	0	2	0.0602994	1	0.00959977		781	CACNA2D1'	2	2	0	0.800611	0.550243	1
																												14400	Gabrb1	2	0	2	0.0602994	1	0.00959977		4803	NGF'	2	2	0	0.800611	0.550243	1
																												14404	Gabre	2	0	2	0.0602994	1	0.00959977		6257	RXRB'	2	2	0	0.800611	0.550243	1
																												14405	Gabrg1	2	0	2	0.0602994	1	0.00959977		8408	ULK1'	2	2	0	0.800611	0.550243	1
																												14407	Gabrg3	2	0	2	0.0602994	1	0.00959977		6822	SULT2A1'	1	1	0	0.764257	0.588928	1
																												14645	Glul	2	0	2	0.0602994	1	0.00959977		85443	DCLK3'	2	2	0	0.943248	0.772882	1
																												15484	Hsd11b2	2	0	2	0.0602994	1	0.00959977		140469	MYO3B'	1	1	0	0.914321	0.779456	1
																												15930	Ido1	3	0	3	0.00575647	1	0.000338351		5598	MAPK7'	1	1	0	0.951961	0.845508	1
																												16193	Il6	2	0	2	0.0602994	1	0.00959977		13489	Drd2'	2	2	0	0.975668	0.858386	1
																												18387	Oprk1	2	0	2	0.505813	1	0.129864		25689	Htr5a'	2	2	0	0.975668	0.858386	1
																												18761	Prkcq	2	0	2	0.0602994	1	0.00959977		71934	Car13'	2	2	0	0.975668	0.858386	1
																												22820	COPG1	2	0	2	0.0602994	1	0.00959977		4216	MAP3K4'	1	1	0	0.98694	0.93067	1
																												25542	Ccl3	2	0	2	0.0602994	1	0.00959977		763	CA5A'	2	2	0	0.995817	0.947926	1
																												25706	Cckbr	2	0	2	0.505813	1	0.129864		18706	Pik3ca'	13	13	0	1.06e-09	2.96e-12	1
																												29261	Tyms	2	0	2	0.0602994	1	0.00959977		6817	SULT1A1'	11	11	0	0.000771115	1.17e-05	1
																												29358	Npy1r	3	0	3	0.00575647	1	0.000338351		14083	Ptk2'	5	5	0	0.0228004	0.00327643	1
																												42452	Oct-TyrR	2	0	2	0.505813	1	0.129864		24950	Srd5a1'	7	7	0	0.0678256	0.00697707	1
																												50484	RRM2B	5	0	5	9.24e-06	1	7.18e-08		1119	CHKA'	4	4	0	0.0818498	0.0188327	1
																												50508	NOX3	2	0	2	0.505813	1	0.129864		2870	GRK6'	4	4	0	0.0818498	0.0188327	1
																												50846	DHH	3	0	3	0.232135	1	0.0241173		7867	MAPKAPK3'	4	4	0	0.0818498	0.0188327	1
																												54107	POLE3	5	0	5	9.24e-06	1	7.18e-08		23178	PASK'	4	4	0	0.0818498	0.0188327	1
																												54205	CYCS	2	0	2	0.0602994	1	0.00959977		29503	Slc22a2'	4	4	0	0.0818498	0.0188327	1
																												56413	LTB4R2	2	0	2	0.0602994	1	0.00959977		3645	INSRR'	6	6	0	0.132761	0.0207143	1
																												56543	Kcnd3	2	0	2	0.0602994	1	0.00959977		814	CAMK4'	6	6	0	0.262295	0.0520146	1
																												56655	POLE4	5	0	5	9.24e-06	1	7.18e-08		10769	PLK2'	5	5	0	0.295196	0.0745505	1
																												57053	CHRNA10	2	0	2	0.0602994	1	0.00959977		16818	Lck'	3	3	0	0.232135	0.0841582	1
																												57143	ADCK1	2	0	2	0.0602994	1	0.00959977		695	BTK'	13	13	0	0.613789	0.0866008	1
																												57249	Gabrq	2	0	2	0.0602994	1	0.00959977		100462812	FGFR3P1'	6	6	0	0.487423	0.13458	1
																												57301	Ccr1	2	0	2	0.505813	1	0.129864		726	CAPN5'	2	2	0	0.307816	0.15171	1
																												64106	NPFFR1	3	0	3	0.00575647	1	0.000338351		825	CAPN3'	2	2	0	0.307816	0.15171	1
																												64529	Ctsb	3	0	3	0.00575647	1	0.000338351		827	CAPN6'	2	2	0	0.307816	0.15171	1
																												65036	Bche	6	0	6	0.00513278	1	2.86e-05		1950	EGF'	2	2	0	0.307816	0.15171	1
																												83511	Slc6a2	4	0	4	0.996561	1	0.607203		10753	CAPN9'	2	2	0	0.307816	0.15171	1
																												83567	Mchr1	3	0	3	0.00575647	1	0.000338351		11131	CAPN11'	2	2	0	0.307816	0.15171	1
																												84431	Asah1	2	0	2	0.0602994	1	0.00959977		11132	CAPN10'	2	2	0	0.307816	0.15171	1
																												84539	MCHR2	3	0	3	0.00575647	1	0.000338351		19713	Ret'	2	2	0	0.307816	0.15171	1
																												110886	Gabra5	2	0	2	0.0602994	1	0.00959977		23473	CAPN7'	2	2	0	0.307816	0.15171	1
																												116447	TOP1MT	5	0	5	9.24e-06	1	7.18e-08		92291	CAPN13'	2	2	0	0.307816	0.15171	1
																												207777	Bzrap1	2	0	2	0.505813	1	0.129864		147968	CAPN12'	2	2	0	0.307816	0.15171	1
																												216643	Gabrp	2	0	2	0.0602994	1	0.00959977		388743	CAPN8'	2	2	0	0.307816	0.15171	1
																												230777	Hcrtr1	2	0	2	0.0602994	1	0.00959977		440854	CAPN14'	2	2	0	0.307816	0.15171	1
																												281665	CCKBR	2	0	2	0.0602994	1	0.00959977		618607	AKR1A1'	2	2	0	0.307816	0.15171	1
																												282363	SLC6A2	2	0	2	0.0602994	1	0.00959977		9201	DCLK1'	4	4	0	0.494599	0.189048	1
																												288227	Bace2	2	0	2	0.0602994	1	0.00959977		904	CCNT1'	10	10	0	0.753947	0.206353	1
																												353238	PADI6	4	0	4	0.0818498	1	0.00327901		2224	FDPS'	2	2	0	0.505813	0.28038	1
																												387285	Hcrtr2	2	0	2	0.0602994	1	0.00959977		3736	KCNA1'	2	2	0	0.505813	0.28038	1
																												397547	NPY1R	3	0	3	0.00575647	1	0.000338351		7415	VCP'	2	2	0	0.505813	0.28038	1
																												403410	ADORA2B	2	0	2	0.0602994	1	0.00959977		50632	CALY'	2	2	0	0.505813	0.28038	1
																												403963	HTR1D	2	0	2	0.856787	1	0.359676		56274	Stk3'	2	2	0	0.505813	0.28038	1
																												489110	DRD1	2	0	2	0.0602994	1	0.00959977		728642	CDK11A'	2	2	0	0.505813	0.28038	1
																												497756	Si	3	0	3	0.232135	1	0.0241173		1460	CSNK2B'	4	4	0	0.635243	0.283082	1
																												506207	CCKAR	2	0	2	0.0602994	1	0.00959977		24890	Esr1'	4	4	0	0.635243	0.283082	1
																												538903	SIGMAR1	2	0	2	0.0602994	1	0.00959977		3363	HTR7'	10	10	0	0.883026	0.347751	1
																												540519	OPRK1	2	0	2	0.0602994	1	0.00959977		8621	CDK13'	3	3	0	0.686386	0.371092	1
																												781956	OPRD1	2	0	2	0.0602994	1	0.00959977		4170	MCL1'	4	4	0	0.747816	0.382331	1
																												810709	PF11_0162	3	0	3	0.00575647	1	0.000338351		8999	CDKL2'	4	4	0	0.747816	0.382331	1
																												950199	gyrA	2	0	2	0.0602994	1	0.00959977		196	AHR'	2	2	0	0.872033	0.645509	1
																												950391	parC	2	0	2	0.0602994	1	0.00959977		5218	CDK14'	2	2	0	0.872033	0.645509	1
																												12930543	gyrB	2	0	2	0.0602994	1	0.00959977		51765	MST4'	2	2	0	0.872033	0.645509	1
																												12933138	gyrA	2	0	2	0.0602994	1	0.00959977		79646	PANK3'	1	1	0	0.823449	0.655913	1
																												100008815	PRKACA	2	0	2	0.0602994	1	0.00959977		598	BCL2L1'	2	2	0	0.88577	0.666676	1
																												100008951	ADORA2B	2	0	2	0.0602994	1	0.00959977		79247	Htr5b'	2	2	0	0.88577	0.666676	1
																												100328940	CCR1	2	0	2	0.0602994	1	0.00959977		388228	SBK1'	2	2	0	0.936107	0.757514	1
																												100379595	Adrb1	2	0	2	0.856787	1	0.359676		9429	ABCG2'	7	7	0	0.987841	0.770695	1
																												100719401	Bzrap1	2	0	2	0.0602994	1	0.00959977		140901	STK35'	2	2	0	0.978487	0.867861	1
																												1520	CTSS	6	0	6	0.361651	1	0.0100864		951475	HCVgp1'	9	9	0	0.0116838	0.00048922	1
																												2905	GRIN2C	4	0	4	0.931057	1	0.279114		902	CCNH'	8	8	0	0.112938	0.0108123	1
																												2906	GRIN2D	4	0	4	0.931057	1	0.279114		7301	TYRO3'	7	7	0	0.572322	0.155694	1
																												3579	CXCR2	2	0	2	0.909233	1	0.433721		79837	PIP4K2C'	5	5	0	0.517492	0.173169	1
																												3630	INS	4	0	4	0.931057	1	0.279114		2101	ESRRA'	2	2	0	0.549409	0.312965	1
																												4835	NQO2	4	0	4	0.683827	1	0.0949535		5916	RARG'	2	2	0	0.549409	0.312965	1
																												5465	PPARA	4	0	4	0.931057	1	0.279114		11329	STK38'	2	2	0	0.549409	0.312965	1
																												7422	VEGFA	4	0	4	0.553863	1	0.0590483		4282	MIF'	3	3	0	0.75798	0.441702	1
																												15561	Htr3a	2	0	2	0.949624	1	0.519355		5128	CDK17'	2	2	0	0.89813	0.68681	1
																												24925	Adrb1	4	0	4	0.683827	1	0.0949535		9706	ULK2'	2	2	0	0.909233	0.705933	1
																												85268	Hrh3	2	0	2	0.909233	1	0.433721		11238	CA5B'	2	2	0	0.994597	0.939709	1
																												3361	HTR5A	2	0	2	0.996764	1	0.787437		29994	BAZ2B'	1	1	0	0.999874	0.996002	1
																												3620	IDO1	3	0	3	0.797936	1	0.208095		4751	NEK2'	7	7	0	0.550996	0.144886	1
																												100526081	HTR1A	2	0	2	0.928119	1	0.468996		9344	TAOK2'	4	4	0	0.924299	0.63681	1
																												2030	SLC29A1	4	0	4	0.400259	1	0.0320873		660	BMX'	6	6	0	0.412386	0.10239	1
																												3062	HCRTR2	3	0	3	0.630464	1	0.119346		24192	Akr1b1'	6	6	0	0.412386	0.10239	1
																												6754	SSTR4	2	0	2	0.839898	1	0.340574		472	ATM'	3	3	0	0.896749	0.629389	1
