# Supplementary material for: Visual barcodes for clonal-multiplexing of live microscopy-based assays
Source: Nat Commun. 2022 May 18;13:2725. doi: 10.1038/s41467-022-30008-0 (PMC9117331; doi:10.1038/s41467-022-30008-0)
Supplement: Supplementary file 12 — Source Data [file 41467_2022_30008_MOESM12_ESM.xlsx]

## Sheet: figure 1c
Nuclei	Whole_cell	Nes	Peroxi	ER	true_barcode
6	0	1	0	457	ER
15	0	0	0	436	ER
35	3	1	0	419	ER
2	2	169	5	0	NES
4	10	294	9	2	NES
1	0	76	0	1	NES
247	0	0	1	13	Nuclei
339	0	1	1	22	Nuclei
267	0	3	0	9	Nuclei
0	2	7	290	1	Peroxi
1	1	5	320	0	Peroxi
0	1	2	135	1	Peroxi
0	250	3	1	1	Whole_cell
4	314	1	3	2	Whole_cell
0	256	3	0	0	Whole_cell

## Sheet: figure 1e
	True barcode	WC BFP	NES BFP	Peroxi BFP	WC CFP	NES CFP	Peroxi CFP	WC GFP	NES GFP	Peroxi GFP	WC YFP	NES YFP	Peroxi YFP
1	WC BFP	97.27	0.06	3.4	0.01	0	0	0	0.21	0	0	0.01	0
2	NES BFP	0.77	99.78	0.76	0.02	0.23	0.16	0.08	0.01	0.01	0	0	0
3	Peroxi BFP	1.93	0.16	95.78	0.14	0	0.01	0.01	0.14	0	0	0	0
4	WC CFP	0.02	0	0	99.29	0	0.01	0	0.13	0	0	0	0
5	NES CFP	0	0	0.01	0.01	99.57	0.09	0.05	0	0.01	0	0	0
6	Peroxi CFP	0.01	0	0	0.06	0.01	99.68	0	0	1.92	0	0	0
7	WC GFP	0	0	0	0	0	0.01	99.19	1.1	0.34	0	0	0
8	NES GFP	0	0	0	0.22	0	0.01	0	98.38	0.03	0	0	0
9	Peroxi GFP	0	0	0	0.24	0.01	0.03	0.67	0.03	97.69	0	0	0
10	WC YFP	0	0	0	0	0.12	0	0.01	0	0	99.71	0.06	1
11	NES YFP	0	0	0.04	0	0	0	0	0	0	0	99.28	0.71
12	Peroxi YFP	0	0	0	0	0.06	0	0	0	0	0.28	0.65	98.29

## Sheet: figure 1f
drug	mean_accuracy	miss_rate	drug_group
2-Methoxyestradiol	97.7866	2.21343	Drug
ABT-199 (GDC-0199 )	98.7578	1.24222	Drug
ABT-263 (Navitoclax)	98.842	1.158	Drug
Afatinib (BIBW2992)	98.5367	1.46333	Drug
Alpelisib (BYL719)	98.8082	1.19182	Drug
AT7867	98.6569	1.34314	Drug
Aurora A Inhibitor I	97.8238	2.17618	Drug
AZ 3146	98.5571	1.44286	Drug
AZ 960	97.962	2.038	Drug
AZD5363	97.8797	2.12029	Drug
AZD6244 (Selumetinib)	97.7235	2.27647	Drug
AZD8055	91.8506	8.14943	Drug
Bexarotene	98.2263	1.77371	Drug
BIRB 796 (Doramapimod)	98.818	1.182	Drug
BIX 02188	98.6934	1.30657	Drug
BKM120 (NVP-BKM120)	97.9874	2.01265	Drug
BX-795	98.0497	1.95029	Drug
CHIR-99021 (CT99021) HCl	98.1224	1.87765	Drug
Chrysophanic acid (Chrysophanol)	98.7619	1.23806	Drug
CI-1040 (PD184352)	97.7731	2.22694	Drug
Dasatinib (BMS-354825)	92.9819	7.01806	Drug
DMSO 1	98.3064	1.69364	DMSO
DMSO 10	98.6975	1.3025	DMSO
DMSO 11	99.095	0.905	DMSO
DMSO 12	98.9108	1.08917	DMSO
DMSO 13	98.4083	1.59167	DMSO
DMSO 14	99.0567	0.943333	DMSO
DMSO 15	99.2082	0.791818	DMSO
DMSO 16	98.4009	1.59909	DMSO
DMSO 17	98.8067	1.19333	DMSO
DMSO 18	98.2336	1.76636	DMSO
DMSO 19	98.6633	1.33667	DMSO
DMSO 2	98.4542	1.54583	DMSO
DMSO 20	98.7308	1.26917	DMSO
DMSO 21	99.0975	0.9025	DMSO
DMSO 22	98.7592	1.24083	DMSO
DMSO 23	98.9336	1.06636	DMSO
DMSO 24	98.9442	1.05583	DMSO
DMSO 25	98.43	1.57	DMSO
DMSO 26	99.1192	0.880833	DMSO
DMSO 27	98.925	1.075	DMSO
DMSO 28	98.8	1.2	DMSO
DMSO 29	98.6608	1.33917	DMSO
DMSO 3	98.4192	1.58083	DMSO
DMSO 30	97.8445	2.15545	DMSO
DMSO 31	98.8717	1.12833	DMSO
DMSO 32	98.505	1.495	DMSO
DMSO 33	98.2917	1.70833	DMSO
DMSO 34	98.4517	1.54833	DMSO
DMSO 35	98.4592	1.54083	DMSO
DMSO 36	98.3064	1.69364	DMSO
DMSO 37	98.6233	1.37667	DMSO
DMSO 38	98.2192	1.78083	DMSO
DMSO 39	98.8592	1.14083	DMSO
DMSO 4	98.5342	1.46583	DMSO
DMSO 5	98.4208	1.57917	DMSO
DMSO 6	98.3067	1.69333	DMSO
DMSO 7	99.0167	0.983333	DMSO
DMSO 8	97.6045	2.39545	DMSO
DMSO 9	98.7783	1.22167	DMSO
Dovitinib Dilactic acid (TKI258 Dilactic aci	94.7997	5.20029	Drug
Enzastaurin (LY317615)	98.6977	1.30229	Drug
Everolimus (RAD001)	98.4717	1.52833	Drug
Fasudil HCl (HA-1077)	98.7203	1.2797	Drug
Forskolin	98.4621	1.53794	Drug
GM6001	98.3224	1.67765	Drug
GSK1120212 (Trametinib)	96.37	3.63	Drug
GSK1904529A	98.7157	1.28429	Drug
GSK2126458	97.8264	2.17361	Drug
GSK429286A	98.8689	1.13111	Drug
H 89 2HCl	98.5226	1.47743	Drug
IKK-16	99.0048	0.995152	Drug
IMD0354	98.3028	1.69722	Drug
Iniparib (BSI-201)	98.537	1.46303	Drug
INK 128 (MLN0128)	97.2108	2.78917	Drug
Ipatasertib (GDC-0068)	98.4437	1.55629	Drug
Ivacaftor (VX-770)	98.7552	1.24485	Drug
JNJ 26854165 (Serdemetan)	98.8634	1.13657	Drug
JNJ-7706621	98.4603	1.5397	Drug
JNK inhibitor IX	98.6203	1.37972	Drug
JNK-IN-8	98.9374	1.06265	Drug
Losmapimod	98.5494	1.45057	Drug
LY2835219	98.1574	1.84265	Drug
NU7441(KU-57788)	98.7897	1.21028	Drug
Nutlin-3	98.5406	1.45943	Drug
OSU-03012 (AR-12)	98.5642	1.43583	Drug
PF-00562271	98.3943	1.60571	Drug
PF-04691502	96.6971	3.30286	Drug
PF-562271	98.2735	1.72647	Drug
PHA-793887	97.4852	2.51485	Drug
PLX-4720	97.7181	2.28194	Drug
Ponatinib (AP24534)	98.5408	1.45917	Drug
PP-121	97.6689	2.33111	Drug
Pralatrexate(Folotyn)	95.0658	4.93417	Drug
Roflumilast (Daxas)	98.4657	1.53429	Drug
Roxadustat (FG-4592)	98.495	1.505	Drug
S-Ruxolitinib	98.5706	1.42944	Drug
SC75741	98.678	1.322	Drug
SGI-1776 free base	98.5197	1.48028	Drug
SP600125	97.8189	2.18114	Drug
Sunitinib Malate (Sutent)	98.8894	1.11061	Drug
TAK 715	98.826	1.174	Drug
TAK-733	96.0557	3.94429	Drug
Tandutinib (MLN518)	98.5711	1.42889	Drug
TCS 359	98.5874	1.41257	Drug
Thiazovivin	98.7371	1.26294	Drug
TPCA-1	98.8367	1.16333	Drug
Triciribine (Triciribine phosphate)	98.5269	1.47306	Drug
Vemurafenib (PLX4032)	97.9423	2.05771	Drug
VX-680 (MK-0457, Tozasertib)	96.0068	3.99324	Drug
VX-702	98.7421	1.25794	Drug
Wnt-C59 (C59)	98.5242	1.47583	Drug
WZ3146	98.036	1.964	Drug
XAV-939	98.5854	1.41457	Drug

## Sheet: figure 2b
drug_group	barcode	timepoint	mean_count
DMSO	Peroxi-GFP	1	584.667
DMSO	Peroxi-GFP	2	911.733
DMSO	Peroxi-GFP	3	1143.1
DMSO	NES-CFP	1	881.9
DMSO	NES-CFP	2	1269.03
DMSO	NES-CFP	3	1002.13
DMSO	Peroxi-YFP	1	399.933
DMSO	Peroxi-YFP	2	848.633
DMSO	Peroxi-YFP	3	969.567
DMSO	Peroxi-BFP	1	314.1
DMSO	Peroxi-BFP	2	634.267
DMSO	Peroxi-BFP	3	883
DMSO	Peroxi-CFP	1	416.4
DMSO	Peroxi-CFP	2	837.3
DMSO	Peroxi-CFP	3	1210.13
DMSO	WC-CFP	1	426.321
DMSO	WC-CFP	2	793.222
DMSO	WC-CFP	3	922.393
DMSO	WC-GFP	1	514.931
DMSO	WC-GFP	2	1017.37
DMSO	WC-GFP	3	735.069
DMSO	NES-YFP	1	643.759
DMSO	NES-YFP	2	982.536
DMSO	NES-YFP	3	429.286
DMSO	WC-YFP	1	635.036
DMSO	WC-YFP	2	995.931
DMSO	WC-YFP	3	717.038
DMSO	NES-BFP	1	535.133
DMSO	NES-BFP	2	814
DMSO	NES-BFP	3	661.267
DMSO	WC-BFP	1	361.643
DMSO	WC-BFP	2	679.69
DMSO	WC-BFP	3	1068.93
DMSO	NES-GFP	1	123.3
DMSO	NES-GFP	2	227.933
DMSO	NES-GFP	3	389.133

## Sheet: figure 2c
drug	Targets	reporter	ks_score	ks_score_mix
2-Methoxyestradiol	HIF	AKT	-0.0345902	-0.0578846
ABT-199	BCL2	AKT	-0.01444	-0.0346578
ABT-263	BCL2	AKT	0.0254329	-0.0859955
Afatinib	EGFR;HER2	AKT	-0.0120793	-0.0420334
Alpelisib	PI3K	AKT	-0.376242	-0.127955
AT7867	S6 Kinase,Akt	AKT	-0.0433829	0.0691501
Aurora A Inhibitor I	Aurora Kinase	AKT	-0.014821	NA
AZ 3146	Kinesin	AKT	-0.0949592	NA
AZ 960	JAK	AKT	-0.0949592	NA
AZD5363	Akt	AKT	-0.126873	0.0334938
AZD6244	MEK	AKT	-0.470831	-0.254127
AZD8055	mTOR	AKT	-0.0316043	0.124706
Bexarotene	RXRA;RXRB;RARB;RARA	AKT	0.0779482	-0.0816674
BIRB 796	p38 MAPK	AKT	-0.0473378	NA
BIX 02188	MEK5	AKT	0.0921976	NA
BKM120	PI3K	AKT	-0.12522	-0.080397
BX-795	IkB/IKK;PDK-1	AKT	-0.225972	0.0308581
CHIR-99021	GSK3A;GSK3B;CD33	AKT	-0.0286489	-0.0556596
Chrysophanic acid	GSK-3	AKT	0.0200911	NA
CI-1040	MAP3K1;RAF1;MAP2K1	AKT	-0.511811	-0.224414
Dasatinib	LCK;EPHA2;LYN;ABL1;FYN;SRC;DDR2;DDR1;YES1;BMX	AKT	-0.59466	-0.243457
Dovitinib Dilactic acid	PDGFR;FGFR;c-Kit;FLT3;VEGFR	AKT	-0.0588891	NA
Enzastaurin	PKC	AKT	-0.0181704	0.0664231
Everolimus	mTOR	AKT	0.357662	0.0909101
Fasudil HCl	ROCK	AKT	0.0213076	NA
Forskolin	cAMP	AKT	0.138769	0.0503795
GM6001	MMP	AKT	-0.0148644	-0.082401
GSK1120212	MEK	AKT	-0.520309	-0.26083
GSK1904529A	IGF-1R	AKT	0.0173706	-0.0271175
GSK2126458	PI3K;mTOR	AKT	-0.833563	-0.439038
GSK429286A	ROCK	AKT	-0.0145123	0.0776189
H 89 2HCl	PKA	AKT	-0.0404413	NA
IKK-16	IkB/IKK	AKT	0.0308669	-0.0305862
IMD0354	IkB;IKK	AKT	-0.220898	-0.123948
Iniparib	PARP	AKT	-0.0239004	-0.0402568
INK 128	mTOR	AKT	0.05262	NA
Ipatasertib	PAN Akt	AKT	-0.123175	-0.0539915
Ivacaftor	CFTR	AKT	-0.0091058	-0.0319621
JNJ 26854165	p53	AKT	-0.0282132	NA
JNJ-7706621	CDK2;TYK2;AURKB;CDK1;JAK3;JAK1;AURKA;CDK5;JAK2	AKT	-0.0604416	-0.0405283
JNK inhibitor IX	JNK	AKT	-0.0281458	NA
JNK-IN-8	JNK	AKT	-0.0333382	-0.0310677
Losmapimod	p38 MAPK	AKT	-0.0286914	-0.0406717
LY2835219	CDK	AKT	-0.0389043	-0.120886
NU7441(KU-57788)	DNA-PK;PI3K	AKT	NA	NA
Nutlin-3	p53	AKT	0.0189287	0.0505546
OSU-03012	PDK-1	AKT	0.0145463	0.021436
PF-00562271	FAK	AKT	-0.178348	-0.0956618
PF-04691502	Akt,mTOR;PI3K	AKT	-0.448285	-0.151953
PF-562271	PTK2;NTRK2;PTK2B;INSR;CDK2;JAK2;ROS1;MUSK;TYK2;NTRK1;JK3;JAK1	AKT	-0.196828	-0.126987
PHA-793887	CDK	AKT	-0.278409	-0.111649
PLX-4720	Raf	AKT	-0.414284	-0.236175
Ponatinib	KIT;FLT3;LCK;ABL1;FGFR1;FGFR2;KDR;SRC;MAP4K1;LRRK2	AKT	-0.0127404	-0.0262896
PP-121	DNA-PK;PDGFR;mTOR	AKT	0.026904	-0.10779
Pralatrexate(Folotyn)	DHFR	AKT	NA	NA
Roflumilast	PDE4D;PDE4B;PDE4A;TNF;PDE4C;IFNG;IL2;IL5;MC4R;IL10	AKT	0.0998041	0.0749534
Roxadustat	HIF	AKT	-0.0259793	0.0301033
S-Ruxolitinib	JAK	AKT	-0.116066	-0.0380074
SC75741	NFkB	AKT	0.0175851	-0.0348552
SGI-1776 free base	Pim	AKT	-0.0337218	NA
SP600125	JNK	AKT	0.0418813	-0.0459501
Sunitinib Malate	VEGFR;PDGFR;c-Kit	AKT	-0.0758204	NA
TAK 715	p38 MAPK	AKT	-0.11848	NA
TAK-733	MEK	AKT	-0.54782	-0.261781
Tandutinib	FLT3	AKT	-0.0357189	-0.0300591
TCS 359	FLT3	AKT	0.0215223	NA
Thiazovivin	ROCK	AKT	0.0325921	0.0227371
TPCA-1	IkB/IKK	AKT	-0.0710507	0.0300439
Triciribine	Akt	AKT	-0.246066	-0.0847158
Vemurafenib	Raf	AKT	-0.45482	-0.214027
VX-680	Aurora-KinaseA;B;C;c-ABL;PLK;NTRK;FLT3;HTR2C	AKT	-0.190496	-0.0669982
VX-702	p38 MAPK	AKT	-0.0335057	-0.0374746
Wnt-C59	WNT/b-catenin	AKT	-0.164966	0.0561772
WZ3146	EGFR	AKT	-0.100356	-0.0556626
XAV-939	Wnt/beta-catenin	AKT	0.0238866	-0.0383013
2-Methoxyestradiol	HIF	ERK	-0.112279	-0.106343
ABT-199	BCL2	ERK	-0.0149062	-0.0297262
ABT-263	BCL2	ERK	-0.0220911	0.0412321
Afatinib	EGFR;HER2	ERK	0.0477658	0.0510546
Alpelisib	PI3K	ERK	0.0321745	0.0451039
AT7867	S6 Kinase,Akt	ERK	-0.061393	-0.0595293
Aurora A Inhibitor I	Aurora Kinase	ERK	-0.0181178	NA
AZ 3146	Kinesin	ERK	-0.0639455	NA
AZ 960	JAK	ERK	-0.0639455	NA
AZD5363	Akt	ERK	0.0539792	-0.037219
AZD6244	MEK	ERK	-0.810357	-0.783712
AZD8055	mTOR	ERK	-0.0944638	-0.198628
Bexarotene	RXRA;RXRB;RARB;RARA	ERK	0.179249	0.0886962
BIRB 796	p38 MAPK	ERK	0.0153001	NA
BIX 02188	MEK5	ERK	0.0609655	NA
BKM120	PI3K	ERK	-0.0656931	-0.0416898
BX-795	IkB/IKK;PDK-1	ERK	0.0723371	0.0701466
CHIR-99021	GSK3A;GSK3B;CD33	ERK	0.0714821	-0.0332783
Chrysophanic acid	GSK-3	ERK	0.0261608	NA
CI-1040	MAP3K1;RAF1;MAP2K1	ERK	-0.781945	-0.754647
Dasatinib	LCK;EPHA2;LYN;ABL1;FYN;SRC;DDR2;DDR1;YES1;BMX	ERK	-0.37791	-0.29198
Dovitinib Dilactic acid	PDGFR;FGFR;c-Kit;FLT3;VEGFR	ERK	0.0422631	NA
Enzastaurin	PKC	ERK	-0.0256609	-0.0225776
Everolimus	mTOR	ERK	0.0678587	0.103283
Fasudil HCl	ROCK	ERK	-0.0151892	NA
Forskolin	cAMP	ERK	-0.0571024	-0.0635725
GM6001	MMP	ERK	0.0223986	-0.0395817
GSK1120212	MEK	ERK	-0.818056	-0.810353
GSK1904529A	IGF-1R	ERK	0.0225478	-0.0261026
GSK2126458	PI3K;mTOR	ERK	-0.315652	-0.340706
GSK429286A	ROCK	ERK	-0.0584897	-0.146827
H 89 2HCl	PKA	ERK	0.0189063	NA
IKK-16	IkB/IKK	ERK	0.0955858	0.083928
IMD0354	IkB;IKK	ERK	-0.059802	-0.0578709
Iniparib	PARP	ERK	-0.0155345	-0.0387036
INK 128	mTOR	ERK	-0.130596	NA
Ipatasertib	PAN Akt	ERK	0.0200933	-0.0221632
Ivacaftor	CFTR	ERK	-0.010517	-0.0328812
JNJ 26854165	p53	ERK	0.0228765	NA
JNJ-7706621	CDK2;TYK2;AURKB;CDK1;JAK3;JAK1;AURKA;CDK5;JAK2	ERK	-0.0300176	0.0467069
JNK inhibitor IX	JNK	ERK	-0.012764	NA
JNK-IN-8	JNK	ERK	-0.0313219	-0.0731867
Losmapimod	p38 MAPK	ERK	-0.0167574	-0.0329058
LY2835219	CDK	ERK	0.116804	0.163576
NU7441(KU-57788)	DNA-PK;PI3K	ERK	NA	NA
Nutlin-3	p53	ERK	-0.0420566	-0.0571161
OSU-03012	PDK-1	ERK	-0.0289527	0.0337312
PF-00562271	FAK	ERK	0.0412076	-0.0342747
PF-04691502	Akt,mTOR;PI3K	ERK	-0.157239	-0.0991238
PF-562271	PTK2;NTRK2;PTK2B;INSR;CDK2;JAK2;ROS1;MUSK;TYK2;NTRK1;JK3;JAK1	ERK	0.0345	0.0335981
PHA-793887	CDK	ERK	-0.0700258	-0.0918146
PLX-4720	Raf	ERK	-0.799298	-0.750543
Ponatinib	KIT;FLT3;LCK;ABL1;FGFR1;FGFR2;KDR;SRC;MAP4K1;LRRK2	ERK	-0.0358585	-0.091736
PP-121	DNA-PK;PDGFR;mTOR	ERK	-0.0965577	-0.124963
Pralatrexate(Folotyn)	DHFR	ERK	NA	NA
Roflumilast	PDE4D;PDE4B;PDE4A;TNF;PDE4C;IFNG;IL2;IL5;MC4R;IL10	ERK	0.0129363	0.0418938
Roxadustat	HIF	ERK	0.0139714	-0.0645624
S-Ruxolitinib	JAK	ERK	-0.117119	-0.0915392
SC75741	NFkB	ERK	-0.0292127	-0.0347669
SGI-1776 free base	Pim	ERK	0.0344938	NA
SP600125	JNK	ERK	0.0503384	-0.0392407
Sunitinib Malate	VEGFR;PDGFR;c-Kit	ERK	-0.02694	NA
TAK 715	p38 MAPK	ERK	-0.191133	NA
TAK-733	MEK	ERK	-0.830996	-0.791429
Tandutinib	FLT3	ERK	-0.0085931	-0.0492029
TCS 359	FLT3	ERK	-0.0135424	NA
Thiazovivin	ROCK	ERK	0.051624	-0.0907455
TPCA-1	IkB/IKK	ERK	-0.0819961	-0.0813441
Triciribine	Akt	ERK	0.14472	0.139921
Vemurafenib	Raf	ERK	-0.800436	-0.735882
VX-680	Aurora-KinaseA;B;C;c-ABL;PLK;NTRK;FLT3;HTR2C	ERK	-0.233431	-0.232713
VX-702	p38 MAPK	ERK	-0.0267532	-0.0656458
Wnt-C59	WNT/b-catenin	ERK	-0.0667418	-0.0464935
WZ3146	EGFR	ERK	0.0877523	0.0883837
XAV-939	Wnt/beta-catenin	ERK	0.0222399	-0.0645296
2-Methoxyestradiol	HIF	GEMININ	0.0579894	0.115174
ABT-199	BCL2	GEMININ	0.0119196	-0.0583357
ABT-263	BCL2	GEMININ	0.0217436	0.0340927
Afatinib	EGFR;HER2	GEMININ	0.0748016	-0.0450557
Alpelisib	PI3K	GEMININ	0.0508277	0.0726395
AT7867	S6 Kinase,Akt	GEMININ	0.050852	-0.12688
Aurora A Inhibitor I	Aurora Kinase	GEMININ	0.0402589	NA
AZ 3146	Kinesin	GEMININ	-0.0515937	NA
AZ 960	JAK	GEMININ	-0.0515937	NA
AZD5363	Akt	GEMININ	0.0393795	0.0389079
AZD6244	MEK	GEMININ	-0.481482	-0.153046
AZD8055	mTOR	GEMININ	-0.0784404	0.161997
Bexarotene	RXRA;RXRB;RARB;RARA	GEMININ	0.0653357	0.0552614
BIRB 796	p38 MAPK	GEMININ	-0.0323849	NA
BIX 02188	MEK5	GEMININ	0.0253968	NA
BKM120	PI3K	GEMININ	0.0327828	0.0967549
BX-795	IkB/IKK;PDK-1	GEMININ	0.133201	-0.0676873
CHIR-99021	GSK3A;GSK3B;CD33	GEMININ	0.0263271	0.0522299
Chrysophanic acid	GSK-3	GEMININ	-0.01318	NA
CI-1040	MAP3K1;RAF1;MAP2K1	GEMININ	-0.480311	-0.156906
Dasatinib	LCK;EPHA2;LYN;ABL1;FYN;SRC;DDR2;DDR1;YES1;BMX	GEMININ	0.25321	0.272915
Dovitinib Dilactic acid	PDGFR;FGFR;c-Kit;FLT3;VEGFR	GEMININ	-0.0434553	NA
Enzastaurin	PKC	GEMININ	-0.0082196	0.0220506
Everolimus	mTOR	GEMININ	-0.0312555	-0.0264537
Fasudil HCl	ROCK	GEMININ	-0.0195881	NA
Forskolin	cAMP	GEMININ	0.152646	0.049338
GM6001	MMP	GEMININ	0.0304226	-0.0467255
GSK1120212	MEK	GEMININ	-0.396104	-0.194636
GSK1904529A	IGF-1R	GEMININ	-0.0135672	0.0344788
GSK2126458	PI3K;mTOR	GEMININ	0.129935	0.221408
GSK429286A	ROCK	GEMININ	0.0217242	-0.170037
H 89 2HCl	PKA	GEMININ	-0.0635965	NA
IKK-16	IkB/IKK	GEMININ	-0.0342197	-0.0706429
IMD0354	IkB;IKK	GEMININ	-0.296397	0.0933673
Iniparib	PARP	GEMININ	-0.0160494	-0.0337578
INK 128	mTOR	GEMININ	-0.0621063	NA
Ipatasertib	PAN Akt	GEMININ	-0.0193331	-0.0296391
Ivacaftor	CFTR	GEMININ	-0.0169776	0.0322701
JNJ 26854165	p53	GEMININ	0.030575	NA
JNJ-7706621	CDK2;TYK2;AURKB;CDK1;JAK3;JAK1;AURKA;CDK5;JAK2	GEMININ	0.0220085	0.057359
JNK inhibitor IX	JNK	GEMININ	-0.0231135	NA
JNK-IN-8	JNK	GEMININ	-0.0411247	-0.0291483
Losmapimod	p38 MAPK	GEMININ	-0.0468335	-0.0300548
LY2835219	CDK	GEMININ	-0.332994	-0.195232
NU7441(KU-57788)	DNA-PK;PI3K	GEMININ	NA	NA
Nutlin-3	p53	GEMININ	0.056918	-0.0564249
OSU-03012	PDK-1	GEMININ	0.255378	0.0362797
PF-00562271	FAK	GEMININ	0.0817523	0.113273
PF-04691502	Akt,mTOR;PI3K	GEMININ	0.116261	0.161199
PF-562271	PTK2;NTRK2;PTK2B;INSR;CDK2;JAK2;ROS1;MUSK;TYK2;NTRK1;JK3;JAK1	GEMININ	0.0370638	0.0991782
PHA-793887	CDK	GEMININ	-0.48244	-0.188002
PLX-4720	Raf	GEMININ	-0.540138	-0.149101
Ponatinib	KIT;FLT3;LCK;ABL1;FGFR1;FGFR2;KDR;SRC;MAP4K1;LRRK2	GEMININ	-0.116352	-0.0626422
PP-121	DNA-PK;PDGFR;mTOR	GEMININ	0.213001	0.258985
Pralatrexate(Folotyn)	DHFR	GEMININ	NA	NA
Roflumilast	PDE4D;PDE4B;PDE4A;TNF;PDE4C;IFNG;IL2;IL5;MC4R;IL10	GEMININ	0.117643	0.0419428
Roxadustat	HIF	GEMININ	0.0111049	0.0252842
S-Ruxolitinib	JAK	GEMININ	-0.0659905	-0.0966326
SC75741	NFkB	GEMININ	0.0219514	0.0595394
SGI-1776 free base	Pim	GEMININ	0.0652079	NA
SP600125	JNK	GEMININ	0.0254103	-0.047898
Sunitinib Malate	VEGFR;PDGFR;c-Kit	GEMININ	-0.0291227	NA
TAK 715	p38 MAPK	GEMININ	-0.112645	NA
TAK-733	MEK	GEMININ	-0.354684	-0.174694
Tandutinib	FLT3	GEMININ	0.0199808	-0.0635184
TCS 359	FLT3	GEMININ	-0.0362593	NA
Thiazovivin	ROCK	GEMININ	0.0591585	-0.091753
TPCA-1	IkB/IKK	GEMININ	-0.0530688	-0.0389483
Triciribine	Akt	GEMININ	0.0912915	0.074969
Vemurafenib	Raf	GEMININ	-0.510266	-0.148424
VX-680	Aurora-KinaseA;B;C;c-ABL;PLK;NTRK;FLT3;HTR2C	GEMININ	0.0942516	0.234352
VX-702	p38 MAPK	GEMININ	-0.0448064	-0.056052
Wnt-C59	WNT/b-catenin	GEMININ	-0.0684533	-0.0690833
WZ3146	EGFR	GEMININ	-0.0513107	0.0839112
XAV-939	Wnt/beta-catenin	GEMININ	0.0157046	0.0453277
2-Methoxyestradiol	HIF	HIF	0.0800989	0.169391
ABT-199	BCL2	HIF	-0.0422318	-0.0477066
ABT-263	BCL2	HIF	-0.0341965	-0.0585475
Afatinib	EGFR;HER2	HIF	-0.0261989	0.092596
Alpelisib	PI3K	HIF	0.0437053	0.159083
AT7867	S6 Kinase,Akt	HIF	-0.119369	-0.200032
Aurora A Inhibitor I	Aurora Kinase	HIF	0.0751808	NA
AZ 3146	Kinesin	HIF	0.0302805	NA
AZ 960	JAK	HIF	0.0302805	NA
AZD5363	Akt	HIF	-0.0301507	-0.0814929
AZD6244	MEK	HIF	0.37138	0.364849
AZD8055	mTOR	HIF	-0.0487034	0.255444
Bexarotene	RXRA;RXRB;RARB;RARA	HIF	0.0418756	0.0867549
BIRB 796	p38 MAPK	HIF	-0.0259537	NA
BIX 02188	MEK5	HIF	-0.0703238	NA
BKM120	PI3K	HIF	-0.0261549	0.104685
BX-795	IkB/IKK;PDK-1	HIF	-0.0983517	-0.0977426
CHIR-99021	GSK3A;GSK3B;CD33	HIF	0.0869581	0.115188
Chrysophanic acid	GSK-3	HIF	-0.0132779	NA
CI-1040	MAP3K1;RAF1;MAP2K1	HIF	0.379867	0.349468
Dasatinib	LCK;EPHA2;LYN;ABL1;FYN;SRC;DDR2;DDR1;YES1;BMX	HIF	0.326256	0.504782
Dovitinib Dilactic acid	PDGFR;FGFR;c-Kit;FLT3;VEGFR	HIF	0.0559482	NA
Enzastaurin	PKC	HIF	-0.0277258	-0.065887
Everolimus	mTOR	HIF	-0.13629	-0.0716185
Fasudil HCl	ROCK	HIF	-0.0110094	NA
Forskolin	cAMP	HIF	-0.116613	-0.116037
GM6001	MMP	HIF	-0.0241987	-0.0475811
GSK1120212	MEK	HIF	0.524105	0.396127
GSK1904529A	IGF-1R	HIF	-0.0143366	-0.0396338
GSK2126458	PI3K;mTOR	HIF	0.146765	0.380696
GSK429286A	ROCK	HIF	-0.106356	-0.14716
H 89 2HCl	PKA	HIF	0.0812152	NA
IKK-16	IkB/IKK	HIF	-0.0221664	-0.0579109
IMD0354	IkB;IKK	HIF	0.269088	0.223926
Iniparib	PARP	HIF	-0.0147989	0.0547849
INK 128	mTOR	HIF	-0.0485132	NA
Ipatasertib	PAN Akt	HIF	-0.0706164	-0.0914059
Ivacaftor	CFTR	HIF	-0.0149985	0.039082
JNJ 26854165	p53	HIF	0.0573458	NA
JNJ-7706621	CDK2;TYK2;AURKB;CDK1;JAK3;JAK1;AURKA;CDK5;JAK2	HIF	0.0928396	0.0639379
JNK inhibitor IX	JNK	HIF	-0.0204787	NA
JNK-IN-8	JNK	HIF	0.0738261	0.0919169
Losmapimod	p38 MAPK	HIF	-0.0140332	0.0273072
LY2835219	CDK	HIF	0.55053	0.287943
NU7441(KU-57788)	DNA-PK;PI3K	HIF	NA	NA
Nutlin-3	p53	HIF	0.096384	0.0852667
OSU-03012	PDK-1	HIF	-0.039657	0.0429804
PF-00562271	FAK	HIF	0.174435	0.133705
PF-04691502	Akt,mTOR;PI3K	HIF	-0.0541039	0.298569
PF-562271	PTK2;NTRK2;PTK2B;INSR;CDK2;JAK2;ROS1;MUSK;TYK2;NTRK1;JK3;JAK1	HIF	0.166319	0.151304
PHA-793887	CDK	HIF	0.517407	0.423906
PLX-4720	Raf	HIF	0.260733	0.253805
Ponatinib	KIT;FLT3;LCK;ABL1;FGFR1;FGFR2;KDR;SRC;MAP4K1;LRRK2	HIF	-0.0238431	-0.0587905
PP-121	DNA-PK;PDGFR;mTOR	HIF	0.134535	0.309522
Pralatrexate(Folotyn)	DHFR	HIF	NA	NA
Roflumilast	PDE4D;PDE4B;PDE4A;TNF;PDE4C;IFNG;IL2;IL5;MC4R;IL10	HIF	-0.077896	-0.119418
Roxadustat	HIF	HIF	-0.0237274	-0.0536954
S-Ruxolitinib	JAK	HIF	-0.0450004	-0.124607
SC75741	NFkB	HIF	-0.0343727	0.0668046
SGI-1776 free base	Pim	HIF	-0.0299995	NA
SP600125	JNK	HIF	-0.0211972	-0.0217931
Sunitinib Malate	VEGFR;PDGFR;c-Kit	HIF	-0.0522861	NA
TAK 715	p38 MAPK	HIF	0.081466	NA
TAK-733	MEK	HIF	0.548953	0.448591
Tandutinib	FLT3	HIF	-0.0393739	0.0434496
TCS 359	FLT3	HIF	-0.0130288	NA
Thiazovivin	ROCK	HIF	-0.0595313	-0.131824
TPCA-1	IkB/IKK	HIF	-0.0444402	-0.0534642
Triciribine	Akt	HIF	0.0607599	0.029116
Vemurafenib	Raf	HIF	0.30264	0.362171
VX-680	Aurora-KinaseA;B;C;c-ABL;PLK;NTRK;FLT3;HTR2C	HIF	0.288097	0.326024
VX-702	p38 MAPK	HIF	-0.0366457	-0.0781078
Wnt-C59	WNT/b-catenin	HIF	-0.0236687	-0.0287585
WZ3146	EGFR	HIF	0.14021	0.123788
XAV-939	Wnt/beta-catenin	HIF	-0.0200538	0.0570988
2-Methoxyestradiol	HIF	JNK	-0.213549	-0.104784
ABT-199	BCL2	JNK	-0.0426325	-0.0403052
ABT-263	BCL2	JNK	0.027558	-0.11225
Afatinib	EGFR;HER2	JNK	-0.0715459	-0.109641
Alpelisib	PI3K	JNK	-0.137736	-0.115155
AT7867	S6 Kinase,Akt	JNK	-0.107948	-0.133615
Aurora A Inhibitor I	Aurora Kinase	JNK	-0.19579	NA
AZ 3146	Kinesin	JNK	-0.145817	NA
AZ 960	JAK	JNK	-0.145817	NA
AZD5363	Akt	JNK	-0.13592	0.0737254
AZD6244	MEK	JNK	-0.11182	-0.187845
AZD8055	mTOR	JNK	-0.556924	-0.24051
Bexarotene	RXRA;RXRB;RARB;RARA	JNK	-0.0765241	-0.05397
BIRB 796	p38 MAPK	JNK	0.0286283	NA
BIX 02188	MEK5	JNK	-0.0398951	NA
BKM120	PI3K	JNK	-0.206496	-0.189604
BX-795	IkB/IKK;PDK-1	JNK	-0.262213	-0.107019
CHIR-99021	GSK3A;GSK3B;CD33	JNK	0.0482309	-0.0770148
Chrysophanic acid	GSK-3	JNK	0.0309331	NA
CI-1040	MAP3K1;RAF1;MAP2K1	JNK	0.173591	-0.120532
Dasatinib	LCK;EPHA2;LYN;ABL1;FYN;SRC;DDR2;DDR1;YES1;BMX	JNK	-0.44803	-0.198787
Dovitinib Dilactic acid	PDGFR;FGFR;c-Kit;FLT3;VEGFR	JNK	-0.159493	NA
Enzastaurin	PKC	JNK	0.0226491	0.0712144
Everolimus	mTOR	JNK	-0.218812	-0.0649806
Fasudil HCl	ROCK	JNK	0.038415	NA
Forskolin	cAMP	JNK	-0.16956	0.0928112
GM6001	MMP	JNK	-0.0367028	-0.084923
GSK1120212	MEK	JNK	-0.217984	-0.188687
GSK1904529A	IGF-1R	JNK	0.0182589	0.0412648
GSK2126458	PI3K;mTOR	JNK	-0.674446	-0.503502
GSK429286A	ROCK	JNK	-0.0860324	-0.088412
H 89 2HCl	PKA	JNK	-0.0626405	NA
IKK-16	IkB/IKK	JNK	-0.0458907	0.0438451
IMD0354	IkB;IKK	JNK	-0.23033	-0.28872
Iniparib	PARP	JNK	0.0364016	-0.0560622
INK 128	mTOR	JNK	-0.467419	NA
Ipatasertib	PAN Akt	JNK	-0.0616503	-0.0544303
Ivacaftor	CFTR	JNK	0.0185155	-0.0594347
JNJ 26854165	p53	JNK	-0.103592	NA
JNJ-7706621	CDK2;TYK2;AURKB;CDK1;JAK3;JAK1;AURKA;CDK5;JAK2	JNK	-0.109676	-0.149633
JNK inhibitor IX	JNK	JNK	0.040517	NA
JNK-IN-8	JNK	JNK	0.0836987	-0.0620715
Losmapimod	p38 MAPK	JNK	0.0806566	-0.113927
LY2835219	CDK	JNK	-0.659536	-0.356407
NU7441(KU-57788)	DNA-PK;PI3K	JNK	NA	NA
Nutlin-3	p53	JNK	-0.30657	-0.191659
OSU-03012	PDK-1	JNK	-0.0828015	0.0819882
PF-00562271	FAK	JNK	-0.127699	-0.122128
PF-04691502	Akt,mTOR;PI3K	JNK	-0.496849	-0.332346
PF-562271	PTK2;NTRK2;PTK2B;INSR;CDK2;JAK2;ROS1;MUSK;TYK2;NTRK1;JK3;JAK1	JNK	-0.11865	-0.120229
PHA-793887	CDK	JNK	-0.570037	-0.401215
PLX-4720	Raf	JNK	0.113145	-0.159662
Ponatinib	KIT;FLT3;LCK;ABL1;FGFR1;FGFR2;KDR;SRC;MAP4K1;LRRK2	JNK	0.0294813	-0.0449797
PP-121	DNA-PK;PDGFR;mTOR	JNK	-0.619827	-0.382117
Pralatrexate(Folotyn)	DHFR	JNK	NA	NA
Roflumilast	PDE4D;PDE4B;PDE4A;TNF;PDE4C;IFNG;IL2;IL5;MC4R;IL10	JNK	-0.0863538	0.0562947
Roxadustat	HIF	JNK	0.0131184	0.101108
S-Ruxolitinib	JAK	JNK	0.138153	0.111524
SC75741	NFkB	JNK	-0.0210423	-0.0778326
SGI-1776 free base	Pim	JNK	-0.112985	NA
SP600125	JNK	JNK	0.016674	0.0491969
Sunitinib Malate	VEGFR;PDGFR;c-Kit	JNK	0.0649205	NA
TAK 715	p38 MAPK	JNK	-0.0345488	NA
TAK-733	MEK	JNK	-0.263769	-0.201792
Tandutinib	FLT3	JNK	-0.0308695	0.0532422
TCS 359	FLT3	JNK	0.0162121	NA
Thiazovivin	ROCK	JNK	-0.120291	-0.0335519
TPCA-1	IkB/IKK	JNK	0.116527	-0.0595671
Triciribine	Akt	JNK	-0.288027	-0.144313
Vemurafenib	Raf	JNK	0.199064	-0.113283
VX-680	Aurora-KinaseA;B;C;c-ABL;PLK;NTRK;FLT3;HTR2C	JNK	-0.472328	-0.38429
VX-702	p38 MAPK	JNK	0.0763514	0.0377268
Wnt-C59	WNT/b-catenin	JNK	0.0616157	-0.0986146
WZ3146	EGFR	JNK	-0.192269	-0.215217
XAV-939	Wnt/beta-catenin	JNK	0.0369683	0.0628875
2-Methoxyestradiol	HIF	NFKB	0.04862	0.122568
ABT-199	BCL2	NFKB	-0.0084165	-0.0726489
ABT-263	BCL2	NFKB	-0.0165834	-0.0577337
Afatinib	EGFR;HER2	NFKB	-0.0214427	0.113054
Alpelisib	PI3K	NFKB	0.0654684	0.0470534
AT7867	S6 Kinase,Akt	NFKB	-0.0381764	-0.266342
Aurora A Inhibitor I	Aurora Kinase	NFKB	-0.0405107	NA
AZ 3146	Kinesin	NFKB	0.0932563	NA
AZ 960	JAK	NFKB	0.0932563	NA
AZD5363	Akt	NFKB	-0.02781	-0.0981948
AZD6244	MEK	NFKB	0.387525	0.408224
AZD8055	mTOR	NFKB	0.331353	0.354678
Bexarotene	RXRA;RXRB;RARB;RARA	NFKB	0.0592264	-0.0611905
BIRB 796	p38 MAPK	NFKB	-0.0282551	NA
BIX 02188	MEK5	NFKB	-0.0602755	NA
BKM120	PI3K	NFKB	0.083461	0.233357
BX-795	IkB/IKK;PDK-1	NFKB	-0.0290196	-0.0982227
CHIR-99021	GSK3A;GSK3B;CD33	NFKB	0.0439703	-0.0581076
Chrysophanic acid	GSK-3	NFKB	-0.0140953	NA
CI-1040	MAP3K1;RAF1;MAP2K1	NFKB	0.181895	0.435059
Dasatinib	LCK;EPHA2;LYN;ABL1;FYN;SRC;DDR2;DDR1;YES1;BMX	NFKB	0.258838	0.496548
Dovitinib Dilactic acid	PDGFR;FGFR;c-Kit;FLT3;VEGFR	NFKB	-0.0374475	NA
Enzastaurin	PKC	NFKB	-0.017962	0.0959016
Everolimus	mTOR	NFKB	0.0783635	0.0728315
Fasudil HCl	ROCK	NFKB	-0.0212178	NA
Forskolin	cAMP	NFKB	-0.0716455	-0.075456
GM6001	MMP	NFKB	-0.0207518	-0.0261367
GSK1120212	MEK	NFKB	0.411768	0.492478
GSK1904529A	IGF-1R	NFKB	-0.0304348	-0.0750054
GSK2126458	PI3K;mTOR	NFKB	0.312191	0.472244
GSK429286A	ROCK	NFKB	-0.0651628	-0.268953
H 89 2HCl	PKA	NFKB	-0.0284457	NA
IKK-16	IkB/IKK	NFKB	-0.0537645	-0.0650894
IMD0354	IkB;IKK	NFKB	0.0965851	0.351162
Iniparib	PARP	NFKB	-0.0177764	-0.0629257
INK 128	mTOR	NFKB	0.270783	NA
Ipatasertib	PAN Akt	NFKB	-0.0232361	-0.0605598
Ivacaftor	CFTR	NFKB	-0.0312239	-0.0667326
JNJ 26854165	p53	NFKB	-0.0259516	NA
JNJ-7706621	CDK2;TYK2;AURKB;CDK1;JAK3;JAK1;AURKA;CDK5;JAK2	NFKB	-0.025392	0.0598839
JNK inhibitor IX	JNK	NFKB	-0.0092091	NA
JNK-IN-8	JNK	NFKB	-0.0171515	0.0998679
Losmapimod	p38 MAPK	NFKB	-0.0364949	-0.0421579
LY2835219	CDK	NFKB	0.255627	0.222449
NU7441(KU-57788)	DNA-PK;PI3K	NFKB	NA	NA
Nutlin-3	p53	NFKB	0.0614952	0.0470213
OSU-03012	PDK-1	NFKB	-0.0460323	-0.0410289
PF-00562271	FAK	NFKB	0.0487481	0.141701
PF-04691502	Akt,mTOR;PI3K	NFKB	0.153879	0.382093
PF-562271	PTK2;NTRK2;PTK2B;INSR;CDK2;JAK2;ROS1;MUSK;TYK2;NTRK1;JK3;JAK1	NFKB	0.0527112	0.178333
PHA-793887	CDK	NFKB	0.244349	0.421663
PLX-4720	Raf	NFKB	0.278287	0.342813
Ponatinib	KIT;FLT3;LCK;ABL1;FGFR1;FGFR2;KDR;SRC;MAP4K1;LRRK2	NFKB	-0.0290023	-0.0726956
PP-121	DNA-PK;PDGFR;mTOR	NFKB	0.129815	0.385437
Pralatrexate(Folotyn)	DHFR	NFKB	NA	NA
Roflumilast	PDE4D;PDE4B;PDE4A;TNF;PDE4C;IFNG;IL2;IL5;MC4R;IL10	NFKB	-0.0713485	-0.0757191
Roxadustat	HIF	NFKB	-0.0281127	-0.0613758
S-Ruxolitinib	JAK	NFKB	-0.0458126	-0.0804829
SC75741	NFkB	NFKB	-0.0154164	-0.0365522
SGI-1776 free base	Pim	NFKB	-0.0321589	NA
SP600125	JNK	NFKB	-0.0239372	-0.037741
Sunitinib Malate	VEGFR;PDGFR;c-Kit	NFKB	-0.0462573	NA
TAK 715	p38 MAPK	NFKB	0.11481	NA
TAK-733	MEK	NFKB	0.47731	0.504019
Tandutinib	FLT3	NFKB	-0.0267596	-0.0601253
TCS 359	FLT3	NFKB	-0.025374	NA
Thiazovivin	ROCK	NFKB	-0.0353084	-0.196213
TPCA-1	IkB/IKK	NFKB	-0.0706506	-0.0394599
Triciribine	Akt	NFKB	0.091728	0.122169
Vemurafenib	Raf	NFKB	0.318454	0.453947
VX-680	Aurora-KinaseA;B;C;c-ABL;PLK;NTRK;FLT3;HTR2C	NFKB	0.203346	0.243109
VX-702	p38 MAPK	NFKB	-0.022588	-0.08195
Wnt-C59	WNT/b-catenin	NFKB	-0.0483972	-0.0725072
WZ3146	EGFR	NFKB	0.104773	0.185661
XAV-939	Wnt/beta-catenin	NFKB	-0.0331209	0.0832541
2-Methoxyestradiol	HIF	p38	-0.165943	-0.191023
ABT-199	BCL2	p38	-0.0367815	0.0443513
ABT-263	BCL2	p38	0.0507041	-0.0593022
Afatinib	EGFR;HER2	p38	-0.0235291	-0.13724
Alpelisib	PI3K	p38	-0.042153	-0.104372
AT7867	S6 Kinase,Akt	p38	-0.092403	-0.05003
Aurora A Inhibitor I	Aurora Kinase	p38	0.030651	NA
AZ 3146	Kinesin	p38	-0.109491	NA
AZ 960	JAK	p38	-0.109491	NA
AZD5363	Akt	p38	-0.0810524	-0.0704127
AZD6244	MEK	p38	-0.265385	-0.3106
AZD8055	mTOR	p38	-0.226193	-0.339193
Bexarotene	RXRA;RXRB;RARB;RARA	p38	-0.0523015	-0.0753926
BIRB 796	p38 MAPK	p38	0.0189465	NA
BIX 02188	MEK5	p38	0.0634069	NA
BKM120	PI3K	p38	-0.203318	-0.16972
BX-795	IkB/IKK;PDK-1	p38	-0.196148	-0.105509
CHIR-99021	GSK3A;GSK3B;CD33	p38	0.0674469	-0.0345093
Chrysophanic acid	GSK-3	p38	0.0263984	NA
CI-1040	MAP3K1;RAF1;MAP2K1	p38	-0.182085	-0.336547
Dasatinib	LCK;EPHA2;LYN;ABL1;FYN;SRC;DDR2;DDR1;YES1;BMX	p38	-0.150689	-0.211223
Dovitinib Dilactic acid	PDGFR;FGFR;c-Kit;FLT3;VEGFR	p38	0.0381519	NA
Enzastaurin	PKC	p38	0.0189215	-0.0606492
Everolimus	mTOR	p38	-0.0259616	-0.0968829
Fasudil HCl	ROCK	p38	0.0347488	NA
Forskolin	cAMP	p38	0.0490649	0.0439913
GM6001	MMP	p38	-0.0499828	0.06312
GSK1120212	MEK	p38	-0.216125	-0.429861
GSK1904529A	IGF-1R	p38	0.0424258	0.132829
GSK2126458	PI3K;mTOR	p38	-0.435863	-0.573351
GSK429286A	ROCK	p38	0.0282836	0.0452474
H 89 2HCl	PKA	p38	-0.119219	NA
IKK-16	IkB/IKK	p38	0.0616154	0.0373722
IMD0354	IkB;IKK	p38	-0.118825	-0.416915
Iniparib	PARP	p38	0.054537	0.072167
INK 128	mTOR	p38	-0.20231	NA
Ipatasertib	PAN Akt	p38	0.0520323	0.0896494
Ivacaftor	CFTR	p38	-0.0267278	0.0630299
JNJ 26854165	p53	p38	-0.0363473	NA
JNJ-7706621	CDK2;TYK2;AURKB;CDK1;JAK3;JAK1;AURKA;CDK5;JAK2	p38	-0.0608914	0.0561096
JNK inhibitor IX	JNK	p38	0.054315	NA
JNK-IN-8	JNK	p38	0.108372	0.130073
Losmapimod	p38 MAPK	p38	0.0444789	0.108904
LY2835219	CDK	p38	-0.305783	-0.464799
NU7441(KU-57788)	DNA-PK;PI3K	p38	NA	NA
Nutlin-3	p53	p38	-0.23065	-0.213181
OSU-03012	PDK-1	p38	-0.0461294	0.0403813
PF-00562271	FAK	p38	-0.0641208	-0.0742137
PF-04691502	Akt,mTOR;PI3K	p38	-0.311655	-0.268704
PF-562271	PTK2;NTRK2;PTK2B;INSR;CDK2;JAK2;ROS1;MUSK;TYK2;NTRK1;JK3;JAK1	p38	-0.245805	-0.22399
PHA-793887	CDK	p38	-0.6758	-0.639006
PLX-4720	Raf	p38	-0.237445	-0.374649
Ponatinib	KIT;FLT3;LCK;ABL1;FGFR1;FGFR2;KDR;SRC;MAP4K1;LRRK2	p38	-0.0225293	0.0928736
PP-121	DNA-PK;PDGFR;mTOR	p38	-0.285892	-0.40247
Pralatrexate(Folotyn)	DHFR	p38	NA	NA
Roflumilast	PDE4D;PDE4B;PDE4A;TNF;PDE4C;IFNG;IL2;IL5;MC4R;IL10	p38	0.0356546	0.0491226
Roxadustat	HIF	p38	-0.0357721	-0.0638825
S-Ruxolitinib	JAK	p38	0.0448071	-0.0607722
SC75741	NFkB	p38	0.0186841	-0.0379695
SGI-1776 free base	Pim	p38	-0.0179321	NA
SP600125	JNK	p38	-0.0073397	0.109387
Sunitinib Malate	VEGFR;PDGFR;c-Kit	p38	0.0429056	NA
TAK 715	p38 MAPK	p38	-0.088843	NA
TAK-733	MEK	p38	-0.27382	-0.380034
Tandutinib	FLT3	p38	0.023239	-0.0811758
TCS 359	FLT3	p38	0.0259923	NA
Thiazovivin	ROCK	p38	-0.0307273	0.0454848
TPCA-1	IkB/IKK	p38	0.0408361	0.0601577
Triciribine	Akt	p38	-0.131787	-0.174362
Vemurafenib	Raf	p38	-0.247295	-0.376692
VX-680	Aurora-KinaseA;B;C;c-ABL;PLK;NTRK;FLT3;HTR2C	p38	-0.37892	-0.370829
VX-702	p38 MAPK	p38	0.046028	0.0317245
Wnt-C59	WNT/b-catenin	p38	0.0202058	-0.0818038
WZ3146	EGFR	p38	-0.0852549	-0.162829
XAV-939	Wnt/beta-catenin	p38	0.0226447	-0.0430219
2-Methoxyestradiol	HIF	p53	0.141119	0.298977
ABT-199	BCL2	p53	-0.026969	-0.0246611
ABT-263	BCL2	p53	-0.0384682	-0.0406051
Afatinib	EGFR;HER2	p53	-0.02995	-0.0350181
Alpelisib	PI3K	p53	-0.038512	0.120987
AT7867	S6 Kinase,Akt	p53	-0.0752503	-0.23659
Aurora A Inhibitor I	Aurora Kinase	p53	0.0868567	NA
AZ 3146	Kinesin	p53	-0.0658254	NA
AZ 960	JAK	p53	-0.0658254	NA
AZD5363	Akt	p53	-0.0368479	-0.0801218
AZD6244	MEK	p53	0.219645	0.366111
AZD8055	mTOR	p53	-0.110625	0.290064
Bexarotene	RXRA;RXRB;RARB;RARA	p53	0.240863	-0.049576
BIRB 796	p38 MAPK	p53	-0.0679386	NA
BIX 02188	MEK5	p53	-0.0581415	NA
BKM120	PI3K	p53	-0.0593016	0.213331
BX-795	IkB/IKK;PDK-1	p53	-0.074185	-0.074057
CHIR-99021	GSK3A;GSK3B;CD33	p53	-0.0651364	0.0684844
Chrysophanic acid	GSK-3	p53	-0.0334742	NA
CI-1040	MAP3K1;RAF1;MAP2K1	p53	0.202956	0.379995
Dasatinib	LCK;EPHA2;LYN;ABL1;FYN;SRC;DDR2;DDR1;YES1;BMX	p53	0.248875	0.558742
Dovitinib Dilactic acid	PDGFR;FGFR;c-Kit;FLT3;VEGFR	p53	-0.0691127	NA
Enzastaurin	PKC	p53	0.0951379	-0.0536238
Everolimus	mTOR	p53	-0.144797	-0.0542213
Fasudil HCl	ROCK	p53	-0.0188771	NA
Forskolin	cAMP	p53	-0.101047	-0.113406
GM6001	MMP	p53	-0.0301684	-0.0209576
GSK1120212	MEK	p53	0.240169	0.37266
GSK1904529A	IGF-1R	p53	0.164151	-0.0221419
GSK2126458	PI3K;mTOR	p53	-0.0982016	0.388782
GSK429286A	ROCK	p53	-0.0582626	-0.179581
H 89 2HCl	PKA	p53	0.0743301	NA
IKK-16	IkB/IKK	p53	-0.0363998	-0.0363816
IMD0354	IkB;IKK	p53	0.145808	0.260539
Iniparib	PARP	p53	-0.0241252	-0.0346472
INK 128	mTOR	p53	-0.104844	NA
Ipatasertib	PAN Akt	p53	-0.05625	-0.0471816
Ivacaftor	CFTR	p53	-0.0595818	-0.0712213
JNJ 26854165	p53	p53	-0.0510346	NA
JNJ-7706621	CDK2;TYK2;AURKB;CDK1;JAK3;JAK1;AURKA;CDK5;JAK2	p53	-0.0375992	0.0753519
JNK inhibitor IX	JNK	p53	-0.0128334	NA
JNK-IN-8	JNK	p53	-0.0254468	0.0531598
Losmapimod	p38 MAPK	p53	-0.0298584	-0.043209
LY2835219	CDK	p53	-0.0924884	0.199474
NU7441(KU-57788)	DNA-PK;PI3K	p53	NA	NA
Nutlin-3	p53	p53	0.199564	0.302088
OSU-03012	PDK-1	p53	-0.0268615	-0.03409
PF-00562271	FAK	p53	-0.046325	0.11365
PF-04691502	Akt,mTOR;PI3K	p53	-0.0910165	0.298217
PF-562271	PTK2;NTRK2;PTK2B;INSR;CDK2;JAK2;ROS1;MUSK;TYK2;NTRK1;JK3;JAK1	p53	-0.0361139	0.172162
PHA-793887	CDK	p53	0.164045	0.41341
PLX-4720	Raf	p53	0.179914	0.383182
Ponatinib	KIT;FLT3;LCK;ABL1;FGFR1;FGFR2;KDR;SRC;MAP4K1;LRRK2	p53	-0.102018	-0.0267188
PP-121	DNA-PK;PDGFR;mTOR	p53	-0.107702	0.348326
Pralatrexate(Folotyn)	DHFR	p53	NA	NA
Roflumilast	PDE4D;PDE4B;PDE4A;TNF;PDE4C;IFNG;IL2;IL5;MC4R;IL10	p53	-0.0554085	-0.0937416
Roxadustat	HIF	p53	-0.0258241	-0.0570265
S-Ruxolitinib	JAK	p53	-0.040407	-0.0746393
SC75741	NFkB	p53	-0.0324786	-0.0408266
SGI-1776 free base	Pim	p53	-0.0328225	NA
SP600125	JNK	p53	-0.0192222	-0.0545351
Sunitinib Malate	VEGFR;PDGFR;c-Kit	p53	-0.151867	NA
TAK 715	p38 MAPK	p53	0.198716	NA
TAK-733	MEK	p53	0.280615	0.409605
Tandutinib	FLT3	p53	-0.0525175	-0.0504712
TCS 359	FLT3	p53	0.102708	NA
Thiazovivin	ROCK	p53	-0.0917907	-0.143189
TPCA-1	IkB/IKK	p53	-0.0695903	-0.0677564
Triciribine	Akt	p53	-0.0234051	-0.0916487
Vemurafenib	Raf	p53	0.199677	0.379974
VX-680	Aurora-KinaseA;B;C;c-ABL;PLK;NTRK;FLT3;HTR2C	p53	0.268668	0.48114
VX-702	p38 MAPK	p53	-0.0351057	-0.0291517
Wnt-C59	WNT/b-catenin	p53	-0.0531001	-0.0237709
WZ3146	EGFR	p53	-0.0526743	0.143931
XAV-939	Wnt/beta-catenin	p53	-0.02863	-0.0305943
2-Methoxyestradiol	HIF	PKA	-0.0364487	-0.0823815
ABT-199	BCL2	PKA	0.017835	0.0391396
ABT-263	BCL2	PKA	-0.0175372	-0.0238824
Afatinib	EGFR;HER2	PKA	-0.0141359	-0.0338629
Alpelisib	PI3K	PKA	-0.0225266	-0.0539605
AT7867	S6 Kinase,Akt	PKA	0.0808308	-0.0472516
Aurora A Inhibitor I	Aurora Kinase	PKA	-0.0243167	NA
AZ 3146	Kinesin	PKA	-0.048996	NA
AZ 960	JAK	PKA	-0.048996	NA
AZD5363	Akt	PKA	0.0422301	0.0302243
AZD6244	MEK	PKA	-0.0445165	-0.185726
AZD8055	mTOR	PKA	-0.128065	-0.139641
Bexarotene	RXRA;RXRB;RARB;RARA	PKA	-0.0241674	-0.0644497
BIRB 796	p38 MAPK	PKA	0.0305957	NA
BIX 02188	MEK5	PKA	0.0489104	NA
BKM120	PI3K	PKA	-0.0687234	-0.0640043
BX-795	IkB/IKK;PDK-1	PKA	0.14502	0.0735957
CHIR-99021	GSK3A;GSK3B;CD33	PKA	-0.0560962	-0.0405317
Chrysophanic acid	GSK-3	PKA	-0.0201121	NA
CI-1040	MAP3K1;RAF1;MAP2K1	PKA	-0.0473784	-0.182646
Dasatinib	LCK;EPHA2;LYN;ABL1;FYN;SRC;DDR2;DDR1;YES1;BMX	PKA	-0.317353	-0.166324
Dovitinib Dilactic acid	PDGFR;FGFR;c-Kit;FLT3;VEGFR	PKA	0.0158702	NA
Enzastaurin	PKC	PKA	-0.0108314	-0.0262871
Everolimus	mTOR	PKA	0.0801104	0.0453842
Fasudil HCl	ROCK	PKA	0.0168365	NA
Forskolin	cAMP	PKA	0.0538631	-0.029588
GM6001	MMP	PKA	-0.0240347	0.023735
GSK1120212	MEK	PKA	-0.0931615	-0.249679
GSK1904529A	IGF-1R	PKA	-0.020005	-0.0147854
GSK2126458	PI3K;mTOR	PKA	-0.268397	-0.227374
GSK429286A	ROCK	PKA	0.0746917	0.0516781
H 89 2HCl	PKA	PKA	-0.0332505	NA
IKK-16	IkB/IKK	PKA	0.029135	0.0783724
IMD0354	IkB;IKK	PKA	-0.199035	-0.102709
Iniparib	PARP	PKA	-0.0345636	0.0282762
INK 128	mTOR	PKA	-0.116431	NA
Ipatasertib	PAN Akt	PKA	-0.0208587	-0.0450749
Ivacaftor	CFTR	PKA	0.0364459	0.0529114
JNJ 26854165	p53	PKA	0.0206601	NA
JNJ-7706621	CDK2;TYK2;AURKB;CDK1;JAK3;JAK1;AURKA;CDK5;JAK2	PKA	0.0224939	-0.0679008
JNK inhibitor IX	JNK	PKA	-0.013668	NA
JNK-IN-8	JNK	PKA	0.0445569	-0.029177
Losmapimod	p38 MAPK	PKA	0.0370879	-0.0281801
LY2835219	CDK	PKA	0.0582724	0.0922015
NU7441(KU-57788)	DNA-PK;PI3K	PKA	NA	NA
Nutlin-3	p53	PKA	0.0338014	-0.0635435
OSU-03012	PDK-1	PKA	0.0449451	0.0308037
PF-00562271	FAK	PKA	-0.034961	-0.0596308
PF-04691502	Akt,mTOR;PI3K	PKA	-0.167541	-0.12617
PF-562271	PTK2;NTRK2;PTK2B;INSR;CDK2;JAK2;ROS1;MUSK;TYK2;NTRK1;JK3;JAK1	PKA	-0.0310125	-0.0727365
PHA-793887	CDK	PKA	-0.174256	-0.126098
PLX-4720	Raf	PKA	-0.0530317	-0.14528
Ponatinib	KIT;FLT3;LCK;ABL1;FGFR1;FGFR2;KDR;SRC;MAP4K1;LRRK2	PKA	0.0256796	0.0462033
PP-121	DNA-PK;PDGFR;mTOR	PKA	-0.219906	-0.201581
Pralatrexate(Folotyn)	DHFR	PKA	NA	NA
Roflumilast	PDE4D;PDE4B;PDE4A;TNF;PDE4C;IFNG;IL2;IL5;MC4R;IL10	PKA	0.0392814	0.0246156
Roxadustat	HIF	PKA	-0.0119125	0.0292107
S-Ruxolitinib	JAK	PKA	-0.0449959	-0.0365081
SC75741	NFkB	PKA	-0.0128419	-0.040642
SGI-1776 free base	Pim	PKA	0.0157774	NA
SP600125	JNK	PKA	0.0206595	0.029596
Sunitinib Malate	VEGFR;PDGFR;c-Kit	PKA	0.036048	NA
TAK 715	p38 MAPK	PKA	-0.0557261	NA
TAK-733	MEK	PKA	-0.110077	-0.259289
Tandutinib	FLT3	PKA	-0.0260968	0.0320656
TCS 359	FLT3	PKA	-0.0237298	NA
Thiazovivin	ROCK	PKA	0.111361	0.0366866
TPCA-1	IkB/IKK	PKA	-0.0277092	-0.0316896
Triciribine	Akt	PKA	-0.0887376	-0.0672559
Vemurafenib	Raf	PKA	-0.0474786	-0.190455
VX-680	Aurora-KinaseA;B;C;c-ABL;PLK;NTRK;FLT3;HTR2C	PKA	-0.0963684	-0.186856
VX-702	p38 MAPK	PKA	-0.0105254	-0.0457935
Wnt-C59	WNT/b-catenin	PKA	0.0267368	-0.0629446
WZ3146	EGFR	PKA	-0.0481208	-0.0768128
XAV-939	Wnt/beta-catenin	PKA	-0.023767	-0.0180392
2-Methoxyestradiol	HIF	RA	0.0795221	0.103271
ABT-199	BCL2	RA	-0.0144539	-0.031813
ABT-263	BCL2	RA	-0.0322836	-0.0471023
Afatinib	EGFR;HER2	RA	0.0657881	0.0256159
Alpelisib	PI3K	RA	0.078461	0.104189
AT7867	S6 Kinase,Akt	RA	-0.309043	-0.184657
Aurora A Inhibitor I	Aurora Kinase	RA	0.0637891	NA
AZ 3146	Kinesin	RA	0.0812727	NA
AZ 960	JAK	RA	0.0812727	NA
AZD5363	Akt	RA	-0.139554	-0.140915
AZD6244	MEK	RA	0.285425	0.232694
AZD8055	mTOR	RA	-0.171023	0.217203
Bexarotene	RXRA;RXRB;RARB;RARA	RA	-0.0379392	0.0458532
BIRB 796	p38 MAPK	RA	-0.0532386	NA
BIX 02188	MEK5	RA	-0.100523	NA
BKM120	PI3K	RA	-0.0912992	0.103702
BX-795	IkB/IKK;PDK-1	RA	-0.273982	-0.201116
CHIR-99021	GSK3A;GSK3B;CD33	RA	0.102149	0.0967849
Chrysophanic acid	GSK-3	RA	-0.0342271	NA
CI-1040	MAP3K1;RAF1;MAP2K1	RA	0.192713	0.243275
Dasatinib	LCK;EPHA2;LYN;ABL1;FYN;SRC;DDR2;DDR1;YES1;BMX	RA	0.73832	0.374648
Dovitinib Dilactic acid	PDGFR;FGFR;c-Kit;FLT3;VEGFR	RA	-0.129656	NA
Enzastaurin	PKC	RA	0.0264221	-0.0435494
Everolimus	mTOR	RA	-0.28723	-0.126377
Fasudil HCl	ROCK	RA	-0.0175312	NA
Forskolin	cAMP	RA	-0.141299	-0.156038
GM6001	MMP	RA	-0.0224626	-0.0393711
GSK1120212	MEK	RA	0.327879	0.277337
GSK1904529A	IGF-1R	RA	-0.0178302	-0.0258318
GSK2126458	PI3K;mTOR	RA	0.269647	0.307886
GSK429286A	ROCK	RA	-0.347492	-0.183379
H 89 2HCl	PKA	RA	0.11639	NA
IKK-16	IkB/IKK	RA	-0.0833721	-0.0645975
IMD0354	IkB;IKK	RA	0.228217	0.143418
Iniparib	PARP	RA	-0.0189006	0.0341651
INK 128	mTOR	RA	0.205749	NA
Ipatasertib	PAN Akt	RA	-0.0793691	-0.0286497
Ivacaftor	CFTR	RA	0.0266836	-0.0592696
JNJ 26854165	p53	RA	-0.0346959	NA
JNJ-7706621	CDK2;TYK2;AURKB;CDK1;JAK3;JAK1;AURKA;CDK5;JAK2	RA	0.0673455	-0.0520969
JNK inhibitor IX	JNK	RA	-0.0459337	NA
JNK-IN-8	JNK	RA	-0.0693703	-0.0397087
Losmapimod	p38 MAPK	RA	0.0606375	0.0379973
LY2835219	CDK	RA	0.193714	0.126124
NU7441(KU-57788)	DNA-PK;PI3K	RA	NA	NA
Nutlin-3	p53	RA	-0.0636384	0.0682615
OSU-03012	PDK-1	RA	-0.151161	-0.0540309
PF-00562271	FAK	RA	0.147362	0.104398
PF-04691502	Akt,mTOR;PI3K	RA	0.119174	0.220892
PF-562271	PTK2;NTRK2;PTK2B;INSR;CDK2;JAK2;ROS1;MUSK;TYK2;NTRK1;JK3;JAK1	RA	0.141746	0.111582
PHA-793887	CDK	RA	0.442038	0.248626
PLX-4720	Raf	RA	0.147545	0.212853
Ponatinib	KIT;FLT3;LCK;ABL1;FGFR1;FGFR2;KDR;SRC;MAP4K1;LRRK2	RA	-0.21017	-0.1044
PP-121	DNA-PK;PDGFR;mTOR	RA	0.465745	0.250845
Pralatrexate(Folotyn)	DHFR	RA	NA	NA
Roflumilast	PDE4D;PDE4B;PDE4A;TNF;PDE4C;IFNG;IL2;IL5;MC4R;IL10	RA	-0.13659	-0.137191
Roxadustat	HIF	RA	-0.0434838	-0.0682887
S-Ruxolitinib	JAK	RA	-0.0738764	-0.0561293
SC75741	NFkB	RA	-0.0254472	0.0491135
SGI-1776 free base	Pim	RA	-0.0374047	NA
SP600125	JNK	RA	-0.0384049	-0.0323108
Sunitinib Malate	VEGFR;PDGFR;c-Kit	RA	-0.234697	NA
TAK 715	p38 MAPK	RA	0.155101	NA
TAK-733	MEK	RA	0.305191	0.255058
Tandutinib	FLT3	RA	0.0473938	0.0272618
TCS 359	FLT3	RA	-0.0153928	NA
Thiazovivin	ROCK	RA	-0.326345	-0.216581
TPCA-1	IkB/IKK	RA	-0.0902968	-0.0431965
Triciribine	Akt	RA	0.0720877	0.0820833
Vemurafenib	Raf	RA	0.156292	0.243009
VX-680	Aurora-KinaseA;B;C;c-ABL;PLK;NTRK;FLT3;HTR2C	RA	0.196589	0.176807
VX-702	p38 MAPK	RA	-0.0228579	0.0227783
Wnt-C59	WNT/b-catenin	RA	-0.0891196	0.0536665
WZ3146	EGFR	RA	0.144048	0.100515
XAV-939	Wnt/beta-catenin	RA	-0.0165082	0.0439333
2-Methoxyestradiol	HIF	WNT	-0.0302879	0.136504
ABT-199	BCL2	WNT	-0.0170456	0.12922
ABT-263	BCL2	WNT	-0.0163501	-0.103905
Afatinib	EGFR;HER2	WNT	-0.0137021	0.15585
Alpelisib	PI3K	WNT	-0.0483962	0.148607
AT7867	S6 Kinase,Akt	WNT	-0.0254337	-0.459157
Aurora A Inhibitor I	Aurora Kinase	WNT	-0.0357468	NA
AZ 3146	Kinesin	WNT	-0.0086232	NA
AZ 960	JAK	WNT	-0.0086232	NA
AZD5363	Akt	WNT	-0.0283285	-0.192006
AZD6244	MEK	WNT	-0.0726308	0.263017
AZD8055	mTOR	WNT	-0.0381077	0.281218
Bexarotene	RXRA;RXRB;RARB;RARA	WNT	-0.0275634	0.0852854
BIRB 796	p38 MAPK	WNT	-0.0168152	NA
BIX 02188	MEK5	WNT	-0.0477542	NA
BKM120	PI3K	WNT	-0.0173518	0.107571
BX-795	IkB/IKK;PDK-1	WNT	-0.0298185	-0.130394
CHIR-99021	GSK3A;GSK3B;CD33	WNT	0.0476513	0.235532
Chrysophanic acid	GSK-3	WNT	-0.0312986	NA
CI-1040	MAP3K1;RAF1;MAP2K1	WNT	-0.0535108	0.303082
Dasatinib	LCK;EPHA2;LYN;ABL1;FYN;SRC;DDR2;DDR1;YES1;BMX	WNT	0.0780374	0.396973
Dovitinib Dilactic acid	PDGFR;FGFR;c-Kit;FLT3;VEGFR	WNT	-0.0140832	NA
Enzastaurin	PKC	WNT	-0.0158202	0.189085
Everolimus	mTOR	WNT	-0.0169485	-0.0827647
Fasudil HCl	ROCK	WNT	-0.021646	NA
Forskolin	cAMP	WNT	-0.0269472	-0.118026
GM6001	MMP	WNT	-0.0142961	-0.0598555
GSK1120212	MEK	WNT	-0.0724096	0.356192
GSK1904529A	IGF-1R	WNT	-0.0278605	0.138287
GSK2126458	PI3K;mTOR	WNT	-0.0524273	0.409203
GSK429286A	ROCK	WNT	-0.0240331	-0.15267
H 89 2HCl	PKA	WNT	-0.0251738	NA
IKK-16	IkB/IKK	WNT	-0.0147175	0.144501
IMD0354	IkB;IKK	WNT	-0.0271678	0.130316
Iniparib	PARP	WNT	-0.022395	0.182663
INK 128	mTOR	WNT	-0.035887	NA
Ipatasertib	PAN Akt	WNT	-0.0193096	-0.105263
Ivacaftor	CFTR	WNT	-0.0239439	0.205812
JNJ 26854165	p53	WNT	-0.0307467	NA
JNJ-7706621	CDK2;TYK2;AURKB;CDK1;JAK3;JAK1;AURKA;CDK5;JAK2	WNT	-0.0224972	-0.0791162
JNK inhibitor IX	JNK	WNT	0.0234588	NA
JNK-IN-8	JNK	WNT	0.0245266	-0.086985
Losmapimod	p38 MAPK	WNT	-0.0140076	-0.0659793
LY2835219	CDK	WNT	0.127897	0.162981
NU7441(KU-57788)	DNA-PK;PI3K	WNT	NA	NA
Nutlin-3	p53	WNT	-0.0113275	0.138545
OSU-03012	PDK-1	WNT	-0.0138047	-0.0866873
PF-00562271	FAK	WNT	0.0654882	0.211371
PF-04691502	Akt,mTOR;PI3K	WNT	-0.0378223	0.241823
PF-562271	PTK2;NTRK2;PTK2B;INSR;CDK2;JAK2;ROS1;MUSK;TYK2;NTRK1;JK3;JAK1	WNT	0.0437464	0.23452
PHA-793887	CDK	WNT	0.11435	0.296926
PLX-4720	Raf	WNT	-0.0274003	0.351474
Ponatinib	KIT;FLT3;LCK;ABL1;FGFR1;FGFR2;KDR;SRC;MAP4K1;LRRK2	WNT	-0.0189495	-0.136851
PP-121	DNA-PK;PDGFR;mTOR	WNT	0.0495736	0.346019
Pralatrexate(Folotyn)	DHFR	WNT	NA	NA
Roflumilast	PDE4D;PDE4B;PDE4A;TNF;PDE4C;IFNG;IL2;IL5;MC4R;IL10	WNT	-0.0176166	-0.105803
Roxadustat	HIF	WNT	-0.0053422	-0.14443
S-Ruxolitinib	JAK	WNT	-0.0224165	0.0655315
SC75741	NFkB	WNT	-0.0160894	-0.0610961
SGI-1776 free base	Pim	WNT	-0.0383211	NA
SP600125	JNK	WNT	-0.012975	-0.0884241
Sunitinib Malate	VEGFR;PDGFR;c-Kit	WNT	-0.0317938	NA
TAK 715	p38 MAPK	WNT	-0.0324127	NA
TAK-733	MEK	WNT	-0.0565108	0.299295
Tandutinib	FLT3	WNT	-0.0210252	0.233127
TCS 359	FLT3	WNT	-0.0189419	NA
Thiazovivin	ROCK	WNT	-0.0126855	0.0761491
TPCA-1	IkB/IKK	WNT	-0.0116973	-0.0476338
Triciribine	Akt	WNT	-0.0151557	0.136024
Vemurafenib	Raf	WNT	-0.0219825	0.340557
VX-680	Aurora-KinaseA;B;C;c-ABL;PLK;NTRK;FLT3;HTR2C	WNT	0.082339	0.2955
VX-702	p38 MAPK	WNT	-0.0095336	0.071173
Wnt-C59	WNT/b-catenin	WNT	-0.0453177	-0.0674645
WZ3146	EGFR	WNT	-0.0470011	0.170214
XAV-939	Wnt/beta-catenin	WNT	-0.0308622	-0.0687196
2-Methoxyestradiol	HIF	YAP	0.0272707	NA
ABT-199	BCL2	YAP	0.0449615	NA
ABT-263	BCL2	YAP	0.0448144	NA
Afatinib	EGFR;HER2	YAP	0.299097	NA
Alpelisib	PI3K	YAP	-0.0463203	NA
AT7867	S6 Kinase,Akt	YAP	-0.0170513	NA
Aurora A Inhibitor I	Aurora Kinase	YAP	-0.0240031	NA
AZ 3146	Kinesin	YAP	0.0457927	NA
AZ 960	JAK	YAP	0.0457927	NA
AZD5363	Akt	YAP	-0.0317584	NA
AZD6244	MEK	YAP	0.126689	0.33021
AZD8055	mTOR	YAP	0.0838209	NA
Bexarotene	RXRA;RXRB;RARB;RARA	YAP	-0.0228559	NA
BIRB 796	p38 MAPK	YAP	0.0487467	NA
BIX 02188	MEK5	YAP	-0.022128	NA
BKM120	PI3K	YAP	-0.019906	-0.255656
BX-795	IkB/IKK;PDK-1	YAP	-0.0913733	0.352941
CHIR-99021	GSK3A;GSK3B;CD33	YAP	0.052921	-0.348039
Chrysophanic acid	GSK-3	YAP	0.0418884	NA
CI-1040	MAP3K1;RAF1;MAP2K1	YAP	0.0983329	0.294596
Dasatinib	LCK;EPHA2;LYN;ABL1;FYN;SRC;DDR2;DDR1;YES1;BMX	YAP	-0.0504467	0.465686
Dovitinib Dilactic acid	PDGFR;FGFR;c-Kit;FLT3;VEGFR	YAP	0.0265781	NA
Enzastaurin	PKC	YAP	-0.0199388	NA
Everolimus	mTOR	YAP	0.0533615	0.11943
Fasudil HCl	ROCK	YAP	-0.0251727	NA
Forskolin	cAMP	YAP	-0.0858405	NA
GM6001	MMP	YAP	-0.0321731	NA
GSK1120212	MEK	YAP	0.196592	0.369915
GSK1904529A	IGF-1R	YAP	-0.0548554	NA
GSK2126458	PI3K;mTOR	YAP	0.119904	0.437908
GSK429286A	ROCK	YAP	-0.0352816	NA
H 89 2HCl	PKA	YAP	0.0435802	NA
IKK-16	IkB/IKK	YAP	-0.0513774	NA
IMD0354	IkB;IKK	YAP	0.141795	NA
Iniparib	PARP	YAP	-0.0405946	NA
INK 128	mTOR	YAP	0.078765	NA
Ipatasertib	PAN Akt	YAP	-0.028309	NA
Ivacaftor	CFTR	YAP	-0.01395	NA
JNJ 26854165	p53	YAP	-0.0340555	NA
JNJ-7706621	CDK2;TYK2;AURKB;CDK1;JAK3;JAK1;AURKA;CDK5;JAK2	YAP	-0.0560395	NA
JNK inhibitor IX	JNK	YAP	0.0147199	NA
JNK-IN-8	JNK	YAP	-0.0402089	NA
Losmapimod	p38 MAPK	YAP	0.0302013	NA
LY2835219	CDK	YAP	0.0255481	0.320683
NU7441(KU-57788)	DNA-PK;PI3K	YAP	NA	NA
Nutlin-3	p53	YAP	-0.0266654	0.14902
OSU-03012	PDK-1	YAP	0.0183383	NA
PF-00562271	FAK	YAP	0.0289105	0.222816
PF-04691502	Akt,mTOR;PI3K	YAP	-0.0455972	0.22549
PF-562271	PTK2;NTRK2;PTK2B;INSR;CDK2;JAK2;ROS1;MUSK;TYK2;NTRK1;JK3;JAK1	YAP	-0.0302399	0.32549
PHA-793887	CDK	YAP	0.187182	0.535445
PLX-4720	Raf	YAP	-0.0403954	0.315205
Ponatinib	KIT;FLT3;LCK;ABL1;FGFR1;FGFR2;KDR;SRC;MAP4K1;LRRK2	YAP	-0.0273364	NA
PP-121	DNA-PK;PDGFR;mTOR	YAP	-0.0433464	0.307758
Pralatrexate(Folotyn)	DHFR	YAP	NA	NA
Roflumilast	PDE4D;PDE4B;PDE4A;TNF;PDE4C;IFNG;IL2;IL5;MC4R;IL10	YAP	-0.0320242	NA
Roxadustat	HIF	YAP	-0.0418016	NA
S-Ruxolitinib	JAK	YAP	-0.0216647	NA
SC75741	NFkB	YAP	-0.0166505	NA
SGI-1776 free base	Pim	YAP	-0.0314205	NA
SP600125	JNK	YAP	-0.0216842	NA
Sunitinib Malate	VEGFR;PDGFR;c-Kit	YAP	-0.0286709	NA
TAK 715	p38 MAPK	YAP	0.136988	NA
TAK-733	MEK	YAP	0.256484	0.337611
Tandutinib	FLT3	YAP	-0.0467172	NA
TCS 359	FLT3	YAP	-0.0113215	NA
Thiazovivin	ROCK	YAP	-0.0227199	NA
TPCA-1	IkB/IKK	YAP	-0.0352215	NA
Triciribine	Akt	YAP	0.0203175	NA
Vemurafenib	Raf	YAP	-0.0431865	0.313209
VX-680	Aurora-KinaseA;B;C;c-ABL;PLK;NTRK;FLT3;HTR2C	YAP	-0.0339044	0.339525
VX-702	p38 MAPK	YAP	0.0455454	NA
Wnt-C59	WNT/b-catenin	YAP	-0.0420311	NA
WZ3146	EGFR	YAP	0.210629	NA
XAV-939	Wnt/beta-catenin	YAP	0.0285436	-0.131373

## Sheet: figure 2d
Reporter	Timepoint	Well	Score
akt	0	DMSO	-0.0370641
akt	1.5	DMSO	0.0567382
akt	3	DMSO	0.0471152
akt	6	DMSO	0.0433822
akt	12	DMSO	0.0633222
akt	24	DMSO	-0.0319767
akt	48	DMSO	0.0132887
erk	0	DMSO	-0.0533575
erk	1.5	DMSO	0.0588632
erk	3	DMSO	-0.065848
erk	6	DMSO	0.0356253
erk	12	DMSO	-0.0262664
erk	24	DMSO	-0.0456774
erk	48	DMSO	-0.0378513
geminin	0	DMSO	-0.0519799
geminin	1.5	DMSO	-0.0704811
geminin	3	DMSO	-0.0473503
geminin	6	DMSO	0.0469897
geminin	12	DMSO	-0.0320502
geminin	24	DMSO	0.0431516
geminin	48	DMSO	-0.0260854
hif	0	DMSO	0.122414
hif	1.5	DMSO	0.0646928
hif	3	DMSO	0.0359195
hif	6	DMSO	0.0433989
hif	12	DMSO	-0.0524099
hif	24	DMSO	-0.0346262
hif	48	DMSO	-0.039439
jnk	0	DMSO	0.100539
jnk	1.5	DMSO	0.0621387
jnk	3	DMSO	0.0480774
jnk	6	DMSO	-0.0416985
jnk	12	DMSO	0.0330779
jnk	24	DMSO	-0.0354522
jnk	48	DMSO	-0.0233823
nfkb	0	DMSO	-0.0590456
nfkb	1.5	DMSO	0.0654806
nfkb	3	DMSO	0.0440468
nfkb	6	DMSO	-0.0671451
nfkb	12	DMSO	0.0475623
nfkb	24	DMSO	-0.0272896
nfkb	48	DMSO	-0.0708085
p38	0	DMSO	-0.0469803
p38	1.5	DMSO	0.0482607
p38	3	DMSO	-0.0382142
p38	6	DMSO	0.045018
p38	12	DMSO	0.0705191
p38	24	DMSO	0.0635113
p38	48	DMSO	0.0268084
p53	0	DMSO	0.067428
p53	1.5	DMSO	0.0570883
p53	3	DMSO	0.0859531
p53	6	DMSO	0.0386104
p53	12	DMSO	0.0280041
p53	24	DMSO	-0.0302986
p53	48	DMSO	0.032911
pka	0	DMSO	0.0676584
pka	1.5	DMSO	0.0563113
pka	3	DMSO	0.046437
pka	6	DMSO	0.0861776
pka	12	DMSO	0.0548283
pka	24	DMSO	0.0238306
pka	48	DMSO	0.0468372
ra	0	DMSO	0.0535057
ra	1.5	DMSO	-0.0709514
ra	3	DMSO	-0.0381523
ra	6	DMSO	-0.033241
ra	12	DMSO	-0.041369
ra	24	DMSO	-0.0559323
ra	48	DMSO	-0.0222312
wnt	0	DMSO	0.0568747
wnt	1.5	DMSO	-0.0859091
wnt	3	DMSO	-0.0535185
wnt	6	DMSO	0.0705207
wnt	12	DMSO	-0.039126
wnt	24	DMSO	-0.0600483
wnt	48	DMSO	-0.0372057
yaptaz	0	DMSO	-0.0674818
yaptaz	1.5	DMSO	0.0608025
yaptaz	3	DMSO	0.0537019
yaptaz	6	DMSO	-0.0930474
yaptaz	12	DMSO	-0.0475688
yaptaz	24	DMSO	-0.046917
yaptaz	48	DMSO	-0.0348817

## Sheet: figure 2e
Reporter	Timepoint	Well	Score
akt	0	Vemurafinib 1uM	-0.0474949
akt	1.5	Vemurafinib 1uM	0.0497649
akt	3	Vemurafinib 1uM	-0.0491374
akt	6	Vemurafinib 1uM	-0.17249
akt	12	Vemurafinib 1uM	-0.149775
akt	24	Vemurafinib 1uM	-0.134396
akt	48	Vemurafinib 1uM	-0.458741
erk	0	Vemurafinib 1uM	-0.0577366
erk	1.5	Vemurafinib 1uM	-0.388031
erk	3	Vemurafinib 1uM	-0.374929
erk	6	Vemurafinib 1uM	-0.438151
erk	12	Vemurafinib 1uM	-0.560589
erk	24	Vemurafinib 1uM	-0.727373
erk	48	Vemurafinib 1uM	-0.834262
geminin	0	Vemurafinib 1uM	-0.0294515
geminin	1.5	Vemurafinib 1uM	0.051191
geminin	3	Vemurafinib 1uM	-0.0288391
geminin	6	Vemurafinib 1uM	-0.137167
geminin	12	Vemurafinib 1uM	-0.291673
geminin	24	Vemurafinib 1uM	-0.473795
geminin	48	Vemurafinib 1uM	-0.532279
hif	0	Vemurafinib 1uM	0.0408571
hif	1.5	Vemurafinib 1uM	-0.0290652
hif	3	Vemurafinib 1uM	0.0279152
hif	6	Vemurafinib 1uM	-0.0303403
hif	12	Vemurafinib 1uM	0.0360609
hif	24	Vemurafinib 1uM	0.0919405
hif	48	Vemurafinib 1uM	0.443051
jnk	0	Vemurafinib 1uM	-0.0611772
jnk	1.5	Vemurafinib 1uM	0.0631074
jnk	3	Vemurafinib 1uM	0.0824593
jnk	6	Vemurafinib 1uM	0.0791986
jnk	12	Vemurafinib 1uM	0.0350642
jnk	24	Vemurafinib 1uM	-0.0934768
jnk	48	Vemurafinib 1uM	-0.286625
nfkb	0	Vemurafinib 1uM	-0.0383651
nfkb	1.5	Vemurafinib 1uM	-0.0359506
nfkb	3	Vemurafinib 1uM	-0.0323869
nfkb	6	Vemurafinib 1uM	-0.0374962
nfkb	12	Vemurafinib 1uM	0.073267
nfkb	24	Vemurafinib 1uM	0.134764
nfkb	48	Vemurafinib 1uM	0.356105
p38	0	Vemurafinib 1uM	-0.0280421
p38	1.5	Vemurafinib 1uM	0.0610727
p38	3	Vemurafinib 1uM	-0.0522281
p38	6	Vemurafinib 1uM	0.0676841
p38	12	Vemurafinib 1uM	-0.132335
p38	24	Vemurafinib 1uM	-0.315323
p38	48	Vemurafinib 1uM	-0.35805
p53	0	Vemurafinib 1uM	0.0503189
p53	1.5	Vemurafinib 1uM	0.0295032
p53	3	Vemurafinib 1uM	0.0295713
p53	6	Vemurafinib 1uM	0.0445619
p53	12	Vemurafinib 1uM	0.0742756
p53	24	Vemurafinib 1uM	0.168994
p53	48	Vemurafinib 1uM	0.335619
pka	0	Vemurafinib 1uM	-0.040852
pka	1.5	Vemurafinib 1uM	-0.0566024
pka	3	Vemurafinib 1uM	-0.148045
pka	6	Vemurafinib 1uM	0.0676289
pka	12	Vemurafinib 1uM	0.139797
pka	24	Vemurafinib 1uM	0.288137
pka	48	Vemurafinib 1uM	0.0409296
ra	0	Vemurafinib 1uM	-0.043867
ra	1.5	Vemurafinib 1uM	-0.117198
ra	3	Vemurafinib 1uM	-0.0489839
ra	6	Vemurafinib 1uM	-0.0771713
ra	12	Vemurafinib 1uM	-0.144196
ra	24	Vemurafinib 1uM	-0.148459
ra	48	Vemurafinib 1uM	0.15923
wnt	0	Vemurafinib 1uM	-0.0279361
wnt	1.5	Vemurafinib 1uM	0.0168198
wnt	3	Vemurafinib 1uM	0.0205823
wnt	6	Vemurafinib 1uM	-0.0313181
wnt	12	Vemurafinib 1uM	-0.0178726
wnt	24	Vemurafinib 1uM	0.0134933
wnt	48	Vemurafinib 1uM	-0.065185
yaptaz	0	Vemurafinib 1uM	-0.0402026
yaptaz	1.5	Vemurafinib 1uM	-0.0385153
yaptaz	3	Vemurafinib 1uM	0.0403658
yaptaz	6	Vemurafinib 1uM	-0.041675
yaptaz	12	Vemurafinib 1uM	-0.0237195
yaptaz	24	Vemurafinib 1uM	0.0896316
yaptaz	48	Vemurafinib 1uM	0.487858

## Sheet: figure 2f
Reporter	Timepoint	Well	Score
akt	0	Trametinib 0.125uM	-0.0729046
akt	1.5	Trametinib 0.125uM	-0.0258621
akt	3	Trametinib 0.125uM	-0.0221137
akt	6	Trametinib 0.125uM	-0.102597
akt	12	Trametinib 0.125uM	-0.0859022
akt	24	Trametinib 0.125uM	-0.0950042
akt	48	Trametinib 0.125uM	-0.430742
erk	0	Trametinib 0.125uM	-0.056442
erk	1.5	Trametinib 0.125uM	-0.416068
erk	3	Trametinib 0.125uM	-0.383848
erk	6	Trametinib 0.125uM	-0.39296
erk	12	Trametinib 0.125uM	-0.446509
erk	24	Trametinib 0.125uM	-0.631981
erk	48	Trametinib 0.125uM	-0.793852
geminin	0	Trametinib 0.125uM	-0.0386401
geminin	1.5	Trametinib 0.125uM	0.0358783
geminin	3	Trametinib 0.125uM	-0.0344976
geminin	6	Trametinib 0.125uM	-0.133802
geminin	12	Trametinib 0.125uM	-0.299341
geminin	24	Trametinib 0.125uM	-0.477613
geminin	48	Trametinib 0.125uM	-0.525235
hif	0	Trametinib 0.125uM	-0.0330969
hif	1.5	Trametinib 0.125uM	-0.0548151
hif	3	Trametinib 0.125uM	-0.0411776
hif	6	Trametinib 0.125uM	-0.0459955
hif	12	Trametinib 0.125uM	-0.0220257
hif	24	Trametinib 0.125uM	-0.0240521
hif	48	Trametinib 0.125uM	0.306122
jnk	0	Trametinib 0.125uM	0.0210067
jnk	1.5	Trametinib 0.125uM	0.141951
jnk	3	Trametinib 0.125uM	0.125959
jnk	6	Trametinib 0.125uM	0.118174
jnk	12	Trametinib 0.125uM	0.0886458
jnk	24	Trametinib 0.125uM	0.0837696
jnk	48	Trametinib 0.125uM	-0.238704
nfkb	0	Trametinib 0.125uM	-0.0604774
nfkb	1.5	Trametinib 0.125uM	-0.0812608
nfkb	3	Trametinib 0.125uM	-0.0564351
nfkb	6	Trametinib 0.125uM	-0.0518564
nfkb	12	Trametinib 0.125uM	0.0974603
nfkb	24	Trametinib 0.125uM	0.137458
nfkb	48	Trametinib 0.125uM	0.387595
p38	0	Trametinib 0.125uM	0.0200849
p38	1.5	Trametinib 0.125uM	0.0693238
p38	3	Trametinib 0.125uM	0.0754211
p38	6	Trametinib 0.125uM	0.0787765
p38	12	Trametinib 0.125uM	-0.119358
p38	24	Trametinib 0.125uM	-0.290417
p38	48	Trametinib 0.125uM	-0.357839
p53	0	Trametinib 0.125uM	0.0643545
p53	1.5	Trametinib 0.125uM	-0.013233
p53	3	Trametinib 0.125uM	-0.0188335
p53	6	Trametinib 0.125uM	0.0525769
p53	12	Trametinib 0.125uM	0.0876031
p53	24	Trametinib 0.125uM	0.174369
p53	48	Trametinib 0.125uM	0.393297
pka	0	Trametinib 0.125uM	-0.0541941
pka	1.5	Trametinib 0.125uM	-0.0472275
pka	3	Trametinib 0.125uM	-0.139801
pka	6	Trametinib 0.125uM	0.0807619
pka	12	Trametinib 0.125uM	0.164043
pka	24	Trametinib 0.125uM	0.32409
pka	48	Trametinib 0.125uM	0.0580904
ra	0	Trametinib 0.125uM	0.0528665
ra	1.5	Trametinib 0.125uM	-0.17806
ra	3	Trametinib 0.125uM	-0.0884299
ra	6	Trametinib 0.125uM	-0.113409
ra	12	Trametinib 0.125uM	-0.16605
ra	24	Trametinib 0.125uM	-0.187012
ra	48	Trametinib 0.125uM	0.200692
wnt	0	Trametinib 0.125uM	-0.0399274
wnt	1.5	Trametinib 0.125uM	-0.0370288
wnt	3	Trametinib 0.125uM	0.0252423
wnt	6	Trametinib 0.125uM	-0.036388
wnt	12	Trametinib 0.125uM	-0.0252183
wnt	24	Trametinib 0.125uM	-0.0325044
wnt	48	Trametinib 0.125uM	-0.0602477
yaptaz	0	Trametinib 0.125uM	0.0412042
yaptaz	1.5	Trametinib 0.125uM	-0.039037
yaptaz	3	Trametinib 0.125uM	0.0299456
yaptaz	6	Trametinib 0.125uM	-0.0454324
yaptaz	12	Trametinib 0.125uM	0.0453227
yaptaz	24	Trametinib 0.125uM	-0.0426972
yaptaz	48	Trametinib 0.125uM	0.45894

## Sheet: figure 3a
Drug name/PubChemID	Target	akt	erk	hif	jnk	nfkb	p38	p53	pka	ra	wnt	yaptaz	timepoint_h	screen	cluster
10027822	THRB,THRA	-0.0815834	0.0920334	0.0791374	-0.0819117	-0.0770613	0.117513	-0.0708793	0.0887246	-0.111827	-0.073206	0.0514403	0	Pfizer	cluster C
10162188	MEK1/2	0.0658358	0.0869405	0.0690638	0.0614408	-0.171004	-0.0864054	0.143949	-0.064358	0.0746176	-0.138364	-0.168932	0	Pfizer	cluster B
118870	IL4R	-0.0501621	-0.160326	0.0672622	-0.0724945	0.0705563	-0.104523	-0.0813511	-0.0829635	0.11293	-0.0722496	-0.0498711	0	Pfizer	cluster C
16065674	ERBB2	0.0504698	0.129923	0.0974359	0.130474	-0.0711209	0.235744	-0.0868167	0.248752	0.0812788	0.0643655	-0.0664565	0	Pfizer	cluster C
16065975	CFTR,TRPA1	-0.0638901	0.12508	0.17199	-0.12228	-0.1038	0.127962	0.182024	0.105601	0.0789641	0.105434	-0.0729117	0	Pfizer	cluster B
2-Methoxyestradiol	depolymerizes microtubules and blocks HIF-1_ nuclear accumulation	-0.0980977	-0.177843	0.130305	-0.180496	0.110383	0.126589	0.0695804	0.211011	-0.125453	0.119296	0.127384	0	INCPM	cluster B
449087	CCNA1,CCNA2	0.0609856	0.0911111	0.0498319	0.151616	-0.0576696	-0.0667625	-0.0658977	-0.0681374	-0.106467	-0.0885464	-0.116379	0	Pfizer	cluster C
5328999	FGFR1	-0.0564827	-0.120777	0.127443	-0.104132	0.0915378	-0.132879	-0.0915033	-0.0816119	0.165415	0.075	0.0760008	0	Pfizer	cluster B
58379551	PI3K,mTOR	0.124564	-0.128259	0.0847168	-0.111351	-0.0835658	-0.0806843	-0.0785042	-0.0565445	-0.144388	-0.0860526	0.149025	0	Pfizer	cluster B
7299199	Calcium Channel	-0.0832577	0.0858915	0.144064	0.113261	-0.104288	0.0650451	-0.121862	-0.083428	0.11017	-0.0722496	0.152669	0	Pfizer	cluster A
777903	PRKCE	-0.0490817	-0.132809	-0.115368	-0.0839713	0.0739084	-0.0773081	0.0647248	0.106164	-0.0631125	-0.150835	-0.0897369	0	Pfizer	cluster B
A-674563	AKT1	0.233459	-0.141586	0.149339	0.0813378	0.117585	0.149427	-0.181283	0.331821	-0.323098	-0.202194	-0.146285	0	INCPM	cluster A
A66	PI3K	-0.261404	-0.204231	-0.171383	-0.0825574	0.201139	-0.110838	0.187981	-0.096354	-0.0692935	0.117555	-0.132794	0	INCPM	cluster B
abemaciclib	CDK4/6	0.336995	0.323443	-0.205145	-0.103799	0.129955	0.108759	0.180836	0.251894	-0.280144	-0.216809	0.0814132	0	NA	cluster C
Afatinib (BIBW2992)	EGFR/ErbB	0.0733918	-0.111227	0.198687	-0.0683039	0.158249	-0.133679	-0.0805098	-0.116985	-0.146351	-0.128072	-0.134499	0	INCPM	cluster B
Alpelisib (BYL719)	PI3K_	-0.389145	-0.222782	-0.0856109	-0.31293	0.22874	-0.14154	0.0863861	-0.281983	0.342391	0.184431	NA	0	INCPM	cluster B
Aniracetam	AMPA Receptor-kainate modulator	-0.0954678	-0.143695	-0.145255	-0.10787	0.129033	-0.255648	0.095598	-0.106318	0.258152	0.122033	0.0912597	0	INCPM	cluster C
AT-9283	Aurora A/B and JAK2/3 inhibitor	0.125572	0.121491	-0.0880071	-0.056498	-0.107179	-0.10525	-0.0643578	-0.0900501	0.128562	0.09	0.11776	0	Pfizer	cluster B
AT7867	AKT, S6K	-0.293387	-0.247842	-0.091079	-0.352161	-0.100145	-0.219807	-0.0797341	-0.10898	0.121312	-0.184248	0.224164	0	INCPM	cluster A
Axitinib	multitargeted RTK inhibitor	-0.127223	-0.128804	0.129582	-0.27387	0.0790026	-0.0833519	0.079206	0.111508	-0.12069	-0.10225	-0.292065	0	INCPM	cluster C
AZ 960	JAK2	-0.186626	-0.181085	0.129064	-0.315793	-0.106552	-0.215479	-0.0630219	-0.126695	0.202899	0.122342	0.113523	0	INCPM	cluster B
AZD6244 (Selumetinib)	MEK1/2	-0.146491	-0.185402	-0.204525	-0.13827	0.0823785	-0.17643	-0.216014	0.166805	-0.123173	-0.188088	-0.282457	0	INCPM	cluster B
AZD8055	mTOR	-0.343924	-0.214903	-0.132423	-0.205412	0.105962	0.108251	0.0969441	-0.154259	-0.0701993	0.102363	-0.187511	0	INCPM	cluster B
AZD8330	MEK1/2	-0.0821188	-0.290616	-0.128498	-0.178362	0.312094	-0.0933976	-0.216093	-0.122362	-0.19272	0.174765	0.0557924	0	INCPM	cluster B
Barasertib (AZD1152-HQPA)	Aurora B	-0.0689609	-0.151526	0.105916	-0.107544	0.150522	0.224417	-0.0778557	-0.109695	-0.256391	-0.166144	-0.24399	0	INCPM	cluster B
Belinostat (PXD101)	HDAC inhibitor	-0.10932	-0.13502	0.180496	-0.187559	0.15818	0.124297	-0.144037	-0.098473	-0.0702496	-0.138976	-0.269165	0	INCPM	cluster A
BI-2536	Plk1 inhibitor	0.0648263	0.101654	-0.0893487	-0.082639	0.079217	0.139433	-0.0857209	0.0817125	0.0647416	0.0591997	-0.146074	0	Pfizer	cluster C
BI6727 (Volasertib)	PLK1	0.187865	0.309354	-0.131278	-0.108215	-0.181102	-0.0742039	-0.250538	-0.110301	-0.0921854	-0.126324	-0.116533	0	INCPM	cluster B
BIBF1120 (Vargatef)	multitargeted RTK inhibitor	-0.0693285	-0.132625	-0.21525	-0.294965	0.332108	-0.0761759	0.0838817	-0.127195	0.174402	-0.0984522	0.134824	0	INCPM	cluster C
BICALUTAMIDE	androgen receptor (AR) antagonist	-0.0816871	-0.0872381	0.122112	-0.0456793	-0.0993977	0.107701	-0.0667671	0.131234	0.0969499	0.105238	-0.0523192	0	Pfizer	cluster A
BIX 02188	MEK5	0.321505	0.368634	-0.136918	-0.139789	0.104724	0.166784	0.104555	0.222211	-0.300231	-0.157506	0.117942	0	INCPM	cluster A
BKM120 (NVP-BKM120)	PI3K	-0.159259	-0.19202	-0.0882783	-0.163116	-0.147697	-0.150129	-0.0853127	-0.244336	-0.202806	-0.276991	0.122142	0	INCPM	cluster B
BMS-265246	CDK1/2	-0.107106	-0.104809	0.11525	-0.275361	0.0748966	0.140634	0.139038	-0.115828	-0.0946928	0.0610539	0.188112	0	INCPM	cluster C
Bosentan Hydrate	Endothelin Receptor antagonist	0.0845029	0.224777	-0.157395	-0.172402	0.137867	-0.123633	0.0877663	0.081763	-0.164891	0.0884927	-0.0889343	0	INCPM	cluster A
BUDESONIDE	glucocorticoid steroid	0.0688215	-0.0815736	-0.155403	-0.137438	0.0516901	-0.101641	-0.0772227	0.11461	-0.0601852	-0.0566667	0.0884859	0	Pfizer	cluster C
BUPARLISIB	PI3K	-0.0841759	-0.183824	0.0664351	-0.0719633	-0.0685395	-0.099893	0.0894284	-0.134777	-0.127242	-0.0660714	0.0651472	0	Pfizer	cluster B
BX-795	PDK-1	0.178057	-0.229346	-0.164504	-0.220658	0.0869034	0.163833	-0.123626	-0.1122	-0.238879	0.0846728	-0.219212	0	INCPM	cluster C
Carvedilol	beta blocker/alpha-1 blocker	0.0736167	-0.106404	-0.277867	-0.160373	0.204134	0.204179	0.0844611	-0.18466	-0.0572959	-0.126201	0.197947	0	INCPM	cluster C
CI-1040	MEK1/2	-0.0997774	0.128837	0.120879	-0.059738	-0.108437	0.0612198	-0.130788	-0.0370481	0.100864	-0.105941	-0.0790466	0	Pfizer	cluster B
Cilomilast (SB-207499)	PDE4	-0.0575505	-0.122507	0.0880146	-0.0925791	0.0881205	-0.163292	-0.117505	0.0918099	-0.0948457	0.21645	-0.0957571	0	INCPM	cluster A
DABRAFENIB	BRAFV600E	-0.112515	0.120271	-0.046739	0.115406	0.0768582	-0.0797778	-0.0788935	0.0505009	0.130661	0.123718	-0.0919114	0	Pfizer	cluster B
Dabrafenib (GSK2118436)	BRAFV600	0.26345	-0.387341	0.269474	-0.136627	0.169715	-0.0907318	-0.113842	-0.190904	-0.212772	0.0584676	-0.206993	0	INCPM	cluster B
DASATINIB	ABL, SRC	-0.0552132	0.067626	0.0785171	-0.0377994	0.0241637	-0.131127	-0.0902996	-0.104926	-0.0600348	0.0969331	0.135817	0	Pfizer	cluster B
DCC-2036 (Rebastinib)	Bcr-Abl inhibitor	-0.0990566	-0.257621	-0.122294	-0.20441	0.287139	-0.171153	0.0811936	-0.16063	-0.16816	-0.120758	-0.171238	0	INCPM	cluster B
Dovitinib Dilactic acid (TKI258 Dilactic aci	multitargeted RTK inhibitor	0.166869	-0.157455	0.0815916	-0.126388	0.107382	0.173491	0.0753402	-0.0910407	-0.118207	0.124227	-0.234558	0	INCPM	cluster B
Dutasteride	5-_ reductase inhibitor	-0.20119	-0.123167	0.0905175	0.195206	0.183577	-0.0537898	0.0991508	-0.17827	-0.109317	-0.186248	0.11565	0	INCPM	cluster C
Entacapone	COMT inhibitor	-0.0640899	-0.116691	-0.0988128	-0.171246	0.157672	0.181037	0.169899	-0.0736097	0.308726	-0.0870509	-0.111332	0	INCPM	cluster C
Enzastaurin (LY317615)	PKC_	-0.301119	-0.258682	-0.188436	-0.269109	0.141732	-0.14908	0.137073	-0.290884	-0.14663	NA	NA	0	INCPM	cluster B
Erlotinib(OSI-744)	EGFR	0.147049	0.265546	-0.154162	0.268831	-0.110151	0.163748	0.0699505	0.113066	-0.333686	0.192268	-0.15185	0	INCPM	cluster C
Everolimus (RAD001)	mTOR	0.103509	-0.255376	-0.16155	-0.161553	0.108311	0.179755	0.096784	-0.135171	-0.198098	-0.111677	-0.183407	0	INCPM	cluster B
Flavopiridol hydrochloride	CDK1/2/4/6	-0.103779	-0.180471	-0.134543	-0.149658	0.178114	-0.067579	0.0618862	-0.0948356	0.144544	0.0951085	0.11337	0	INCPM	cluster B
Gefitinib (Iressa)	EGFR	-0.096654	0.270772	-0.159275	-0.144571	-0.118335	0.276854	-0.112778	0.127907	-0.220914	0.248969	-0.166769	0	INCPM	cluster C
Go 6983	pan-PKC inhibitor	-0.0858282	0.176961	0.165695	-0.0673903	0.27839	0.203197	0.112524	-0.101734	0.218009	0.316202	-0.32389	0	INCPM	cluster C
GSK-269962A	ROCK	-0.0731129	-0.0781011	0.131917	-0.0723583	0.123605	-0.103124	-0.0704394	0.0618798	0.155629	-0.0975803	0.113767	0	Pfizer	cluster C
GSK1120212 (Trametinib)	MEK1/2	0.111455	-0.243891	0.153351	0.115914	-0.110089	-0.102556	0.160527	-0.112826	0.178832	-0.127631	-0.0862118	0	INCPM	cluster B
GSK2126458	PI3K,mTOR	-0.459809	-0.191624	0.239647	-0.146051	0.116781	-0.204557	-0.116553	0.110621	0.17873	-0.197628	0.183492	0	INCPM	cluster B
GSK2334470	PDK-1	0.298371	0.221198	-0.336702	0.35602	-0.178525	0.169241	-0.285485	0.265098	-0.276799	-0.171003	-0.288121	0	INCPM	cluster A
GSK429286A	ROCK1	0.185407	-0.138825	-0.183173	-0.210889	0.144316	-0.105102	0.093968	0.269514	-0.170613	0.144283	-0.158767	0	Pfizer	cluster A
GSK429286A	ROCK1	0.0944505	-0.124037	0.0908999	-0.106646	0.203846	0.0650836	-0.0686809	-0.0888918	0.0687303	0.0549507	-0.0785131	0	INCPM	cluster A
GSK461364	PLK1	0.153973	-0.278592	-0.124876	-0.139569	-0.100642	0.212025	-0.0999908	-0.19083	-0.191576	-0.186324	-0.185377	0	INCPM	cluster B
IMD0354	inhibits NF-_B pathway,	0.142105	-0.165625	0.102269	0.216606	0.148819	0.250983	-0.057991	-0.211616	-0.1675	-0.107001	-0.149232	0	INCPM	cluster C
Iniparib (BSI-201)	PARP1	-0.106026	-0.14005	-0.12204	-0.265943	-0.140757	-0.201599	-0.0797155	-0.278417	-0.18217	0.18094	0.185554	0	INCPM	cluster B
INK 128 (MLN0128)	mTOR	-0.406487	-0.1761	0.0920227	-0.203954	0.107757	-0.102287	0.10468	-0.0839232	0.209438	-0.163776	0.253421	0	INCPM	cluster B
Ipatasertib (GDC-0068)	pan-Akt inhibitor	-0.340829	-0.160856	-0.198735	-0.150209	0.173584	-0.14155	-0.072775	-0.0839021	0.11967	-0.196166	0.119879	0	INCPM	cluster B
JNJ 26854165 (Serdemetan)	p53 activation	-0.148099	-0.169427	-0.162379	-0.116285	0.148404	-0.141258	-0.170288	-0.150657	0.206673	-0.19961	0.137096	0	INCPM	cluster B
JNJ-7706621	pan-CDK inhibitor with the highest potency on CDK1/2	0.100186	-0.0878306	0.104018	0.108444	0.0521772	-0.110925	-0.104047	0.0928472	0.145665	-0.110025	0.168719	0	Pfizer	cluster C
JNK-IN-8	JNK1/2/3	-0.310251	-0.245996	0.179895	-0.260134	0.0771654	-0.138001	0.11151	-0.177065	0.160109	0.134506	0.137642	0	INCPM	cluster C
JQ1	BRD2,BRD3,BRD4	0.073264	0.121634	0.0912412	0.0643656	0.057142	-0.0793663	-0.111435	-0.0560022	-0.0802231	0.0886221	-0.0813656	0	Pfizer	cluster B
Ki16198	LPA antagonist	-0.0771132	-0.131293	-0.125164	-0.287974	0.138255	0.132413	0.119348	-0.245469	0.172554	-0.111778	0.158166	0	INCPM	cluster B
Lidocaine (Alphacaine)	histamine H1-receptor agonist	-0.128384	0.182849	-0.151876	-0.150813	0.314844	-0.105436	-0.0961808	-0.115197	0.169708	-0.188583	-0.143397	0	INCPM	cluster C
Linifanib (ABT-869)	CSF-1R;PDGFR;VEGFR	-0.116438	-0.181696	-0.202986	-0.220828	0.0874016	0.180969	0.132219	-0.0706588	-0.132052	-0.114151	0.166658	0	INCPM	cluster C
Losmapimod	p38 MAPK inhibitor	-0.324459	-0.154902	-0.195659	-0.326504	0.228171	-0.14015	0.115735	-0.452774	-0.251747	0.255038	0.32201	0	INCPM	cluster B
MK-2206 dihydrochloride	pan-Akt inhibitor	-0.422281	-0.149329	-0.133161	0.185286	-0.188253	0.159792	-0.101947	-0.104857	-0.139005	-0.0781609	-0.111659	0	INCPM	cluster C
MLN8237 (Alisertib)	Aurora A	-0.0864372	-0.442082	-0.123572	-0.14479	0.141732	-0.223549	-0.183228	-0.130862	0.218038	0.143463	0.168949	0	INCPM	cluster B
NU7441(KU-57788)	DNA-PK,PI3K	-0.119136	-0.215543	0.122633	0.32682	-0.163526	-0.0741507	0.0866741	-0.101081	0.0880978	-0.28375	0.146503	0	INCPM	cluster B
Nutlin-3	p53 activation	-0.112896	-0.253666	-0.136334	-0.139291	0.135213	-0.112333	0.155481	-0.116564	-0.178233	0.129732	0.178969	0	INCPM	cluster B
NVP-ADW742	IGF-1R inhibitor	-0.564507	-0.250921	0.321876	-0.233379	-0.0962062	-0.142443	0.0882095	-0.266775	0.196974	-0.12931	-0.168606	0	INCPM	cluster B
OSU-03012 (AR-12)	PDK-1	-0.0699248	-0.181217	-0.242596	-0.289044	0.263517	-0.14173	0.136931	-0.132659	-0.139674	0.106095	-0.192254	0	INCPM	cluster B
PD0325901	MEK1/2	-0.0710526	-0.280806	-0.143749	-0.110598	0.107954	0.199573	0.0884697	-0.12275	0.29693	0.196895	-0.188967	0	INCPM	cluster B
PF-00562271	FAK	-0.332985	-0.144302	0.221976	-0.201788	0.131175	-0.322925	-0.0682552	-0.207663	0.308143	-0.102821	0.160747	0	INCPM	cluster B
PF-03814735	pan-Aurora inhibitor	-0.0844309	0.172103	0.0850705	0.0665108	-0.0561602	0.0842359	0.147199	0.0533415	0.0799129	0.0989104	-0.177207	0	Pfizer	cluster B
PF-04691502	PI3K,mTOR	-0.531889	-0.231169	-0.109014	-0.29749	0.195801	-0.148435	0.095929	-0.267341	0.160326	0.299488	0.0915555	0	INCPM	cluster B
PHA-793887	CDK2/5/7	-0.0923933	-0.113587	-0.25619	-0.213365	0.156673	-0.222086	-0.118521	0.112546	0.1	-0.0979624	-0.187989	0	INCPM	cluster B
Piceatannol	Syk	-0.157456	-0.313294	0.20228	-0.0819539	-0.175853	0.13681	-0.113708	-0.259021	0.0921053	0.172414	0.29673	0	INCPM	cluster B
Pifithrin-A	p53i	-0.239016	-0.194238	-0.122271	-0.138399	0.213273	-0.0921846	0.0763929	-0.133561	0.239402	0.156217	0.170354	0	NA	cluster B
PIK-75	PI3K,DNA-PK	-0.212245	0.213265	-0.13254	-0.154094	0.121529	0.260602	-0.129092	0.199865	0.150439	0.204874	-0.141127	0	INCPM	cluster B
Pimobendan (Vetmedin)	PDE3	0.167822	-0.137036	0.198305	-0.24711	0.088353	-0.100283	-0.0983551	0.177492	-0.276014	0.254754	0.0918517	0	INCPM	cluster C
PLX-4720	BRAFV600	-0.105189	-0.229275	0.106551	-0.121777	0.143843	0.164003	-0.100738	-0.200047	-0.153533	0.103325	-0.0961653	0	INCPM	cluster B
PONATINIB	multi-target inhibitor of Abl, PDGFR, VEGFR2, FGFR1 and Src	-0.0528966	-0.152798	-0.109324	-0.0429335	0.049112	-0.147483	0.137748	-0.153141	0.124305	0.176636	0.0514722	0	Pfizer	cluster B
pp-121	DNA-PK,PDGFR,mTOR,SRC	-0.0719994	0.0979491	0.059707	0.0675152	-0.0841072	0.13221	-0.0737518	-0.0784073	0.0688623	-0.121806	-0.0835809	0	Pfizer	cluster B
PP-121	DNA-PK,PDGFR,mTOR,SRC	-0.292826	-0.27359	0.117585	-0.118725	0.177666	-0.132251	0.0825695	-0.240294	0.22545	-0.209509	0.105836	0	INCPM	cluster B
PP242	mTOR	-0.154429	-0.200271	0.101902	-0.100574	0.110836	0.115015	-0.0880604	0.254682	-0.194929	0.164925	-0.277703	0	INCPM	cluster C
Pralatrexate(Folotyn)	Antifolate	0.13955	-0.226817	-0.122392	-0.130507	0.0784727	0.203155	-0.108876	0.174804	0.106225	-0.14177	0.0907796	0	INCPM	cluster B
R788 (Fostamatinib)	Syk	-0.101901	0.158471	0.269166	0.165773	-0.171309	-0.119911	0.0913584	-0.191661	-0.112549	-0.361977	-0.142644	0	INCPM	cluster B
Rivaroxaban (Xarelto)	Factor Xa	-0.165116	-0.0660654	-0.0892077	-0.160187	0.111738	0.251166	0.0858421	-0.104986	-0.164999	-0.223354	0.268249	0	INCPM	cluster C
Rotenone	inhibitor of mitochondrial electron transport	-0.0808564	-0.0594397	-0.101002	-0.0650856	0.0427229	-0.112657	-0.0796997	0.0669386	0.148239	-0.156012	-0.109264	0	Pfizer	cluster B
Rotundine	dopamine D1 receptor antagonist	-0.153813	-0.322429	0.267612	-0.225641	0.178525	-0.154538	-0.118674	-0.136164	-0.200824	-0.160987	0.15866	0	INCPM	cluster B
Roxadustat (FG-4592)	stabilizes HIF-2 and induces EPO production	-0.161876	-0.170577	0.145154	-0.257163	0.267209	-0.0796556	-0.296804	0.146333	-0.149946	0.137205	-0.122056	0	INCPM	cluster B
S-Ruxolitinib	JAK1/2	-0.135512	0.187172	0.0836959	-0.220036	0.153981	0.27277	0.127978	0.19291	-0.173277	-0.113843	-0.171133	0	INCPM	cluster A
SB 743921	kinesin spindle protein	0.0633926	-0.0954912	-0.253243	-0.198034	0.102597	0.130865	0.123466	0.0703715	0.14215	0.219797	0.126117	0	INCPM	cluster B
SB705498	antagonist for hTRPV1	-0.131834	-0.0742649	-0.0879481	-0.308405	0.167454	-0.171779	0.107664	-0.171376	0.17814	0.230776	0.17611	0	INCPM	cluster C
SGI-1776 free base	PIM1	-0.255263	-0.095771	0.272753	-0.240677	-0.158268	-0.174326	0.165996	-0.103171	0.136219	0.227228	0.176621	0	INCPM	cluster B
SGX-523	c-Met	0.0692982	-0.11327	0.161844	-0.182733	-0.127209	-0.125312	0.148583	-0.144813	0.270435	0.184169	0.0989746	0	INCPM	cluster B
SOLCITINIB	JAK1	0.161795	0.132675	0.0681778	-0.0690943	0.0657294	0.10117	-0.085565	0.0810995	0.0749339	-0.1375	-0.107442	0	Pfizer	cluster C
Sorafenib (Nexavar)	Raf-1, B-Raf and VEGFR-2	0.0933638	-0.270528	-0.0839586	0.264329	0.18369	0.110996	-0.069549	-0.17086	-0.128925	-0.22884	-0.154315	0	INCPM	cluster B
Sunitinib Malate (Sutent)	multitargeted RTK inhibitor	0.12521	-0.104106	-0.247186	0.151431	-0.115582	0.232413	-0.134368	0.331532	-0.239432	-0.160313	-0.258997	0	INCPM	cluster A
TAK-733	MEK1/2	0.157375	-0.278542	0.0767774	-0.139863	-0.13563	-0.177728	0.090065	-0.0977418	-0.123539	0.256382	-0.12773	0	INCPM	cluster B
TASELISIB	PI3K	0.0924472	0.109458	0.080846	0.0996265	0.0799294	0.0630238	-0.0809245	-0.096602	0.058622	-0.11584	-0.0852357	0	Pfizer	cluster B
TGX-221	PI3K	-0.164072	-0.145612	-0.158675	-0.128555	0.112305	0.146383	0.126552	-0.159623	0.279063	0.19019	0.285664	0	INCPM	cluster B
Thiazovivin	ROCK	0.144547	0.192815	-0.224143	-0.178765	0.131267	0.327522	-0.114165	0.159334	0.100947	0.11673	-0.166113	0	INCPM	cluster A
TIPIFARNIB	specific farnesyltransferase (FTase) inhibitor	0.0830395	0.0984942	0.116204	-0.0950085	0.126491	0.0851046	-0.0622669	-0.0556407	-0.138786	0.0996778	0.0912954	0	Pfizer	cluster B
TOZASERTIB	pan-Aurora inhibitor	-0.135082	-0.101206	-0.0761905	-0.105736	0.110201	0.0519526	0.0874804	-0.0873584	-0.134043	0.118624	-0.0647865	0	Pfizer	cluster B
TRAMETINIB	MEK1/2 inhibitor	-0.111498	-0.203863	0.149551	-0.0803313	-0.0634196	-0.110667	0.0745733	-0.1179	-0.0577823	-0.151014	0.0634364	0	Pfizer	cluster B
Triciribine (Triciribine phosphate)	DNA synthesis inhibitor, AKT	-0.317755	-0.121787	-0.138049	-0.231993	0.19848	-0.0917519	0.0699337	-0.0927705	0.239057	0.202844	-0.140008	0	INCPM	cluster B
TRIMETREXATE	blocks epithelial Na channel	-0.0564215	-0.0618335	0.112631	-0.0632696	0.124044	-0.0966495	-0.122588	0.118977	0.103302	0.0969828	-0.0371925	0	Pfizer	cluster C
Trospium chloride (Sanctura)	AChR	-0.100718	-0.137907	0.117836	0.0952191	0.14311	-0.136857	-0.101595	-0.0869051	-0.15875	-0.10413	-0.194131	0	INCPM	cluster C
VEMURAFENIB	BRAFV600E	-0.0673167	-0.0965686	-0.0622615	0.0739496	-0.0854362	-0.110973	-0.0696933	-0.23233	-0.0725167	0.0933333	-0.0527638	0	Pfizer	cluster B
Vemurafenib (PLX4032)	BRAFV600	-0.115563	-0.359546	-0.167157	-0.145601	0.121979	-0.0977947	-0.107028	-0.175511	-0.105223	0.0550119	-0.169392	0	INCPM	cluster B
WP1130	deubiquitinase inhibitor	0.0823764	0.29709	-0.198285	-0.137148	0.15818	-0.20298	-0.0695114	-0.149104	-0.165498	-0.131938	0.138631	0	INCPM	cluster C
WZ3146	EGFR(L858R) and EGFR(E746_A750)	-0.0517544	-0.202672	-0.0778474	-0.108107	0.225197	-0.181532	-0.115996	-0.18178	0.232458	0.208808	-0.122197	0	INCPM	cluster B
PNU-292137	CDK2	0.115097	0.0887591	-0.0621939	0.0738562	0.0717899	0.079389	0.15705	0.0978621	-0.141285	0.0597481	0.10594	0	NA	cluster B
10027822	THRB,THRA	0.260491	0.278176	-0.0899257	-0.109803	-0.0933099	0.0706709	-0.0860417	0.0977407	-0.0866648	0.111755	0.109701	1	Pfizer	cluster C
10162188	MEK1/2	-0.139165	-0.354828	-0.106541	0.159423	0.103893	-0.0663676	-0.128974	-0.0843767	0.117771	-0.0556478	-0.187966	1	Pfizer	cluster B
118870	IL4R	-0.0937934	0.191441	-0.277468	0.246563	-0.0926369	0.199376	-0.297876	-0.214877	-0.220228	-0.15235	-0.391581	1	Pfizer	cluster C
16065674	ERBB2	0.250533	0.170428	0.115867	0.165157	-0.0864362	0.2867	-0.0813826	0.176422	0.0502373	-0.0746216	0.0637939	1	Pfizer	cluster C
16065975	CFTR,TRPA1	0.179826	0.125924	-0.0932782	-0.119303	0.107916	-0.0690597	-0.152575	0.131265	-0.109247	-0.0839152	-0.0873943	1	Pfizer	cluster B
2-Methoxyestradiol	depolymerizes microtubules and blocks HIF-1_ nuclear accumulation	-0.140176	-0.242763	0.177056	-0.204223	0.103425	-0.121901	-0.0900023	-0.224746	0.258182	0.115232	0.141459	1	INCPM	cluster B
449087	CCNA1,CCNA2	0.0856419	0.406786	0.301455	0.148443	-0.120737	-0.0929784	-0.0787961	0.117223	-0.093552	-0.12671	-0.171887	1	Pfizer	cluster C
5328999	FGFR1	0.115163	0.268896	0.0768412	-0.187242	-0.0699552	-0.0570544	0.0971375	0.171548	-0.08817	0.101037	-0.107737	1	Pfizer	cluster B
58379551	PI3K,mTOR	-0.393817	-0.231002	0.125779	-0.128704	-0.0838399	-0.186555	-0.0737083	-0.0608303	-0.132782	0.0996883	0.158183	1	Pfizer	cluster B
7299199	Calcium Channel	-0.119795	0.109915	0.160116	-0.177802	-0.0898539	0.133342	-0.0789725	0.185282	-0.122787	-0.0955275	-0.0820218	1	Pfizer	cluster A
777903	PRKCE	0.168132	-0.124339	-0.141219	0.0572868	-0.0719639	-0.0704208	-0.0599137	0.062707	-0.0880945	0.0749666	0.108573	1	Pfizer	cluster B
A-674563	AKT1	0.102784	0.309966	-0.0932277	0.123798	-0.121124	0.247029	-0.241307	0.102885	-0.141073	-0.164619	-0.175639	1	INCPM	cluster A
A66	PI3K	-0.173939	0.119334	-0.145134	-0.119457	0.161474	0.188767	0.0704644	-0.0698345	-0.0966613	-0.173093	0.0619147	1	INCPM	cluster B
abemaciclib	CDK4/6	-0.1175	-0.166401	0.340551	-0.159992	0.149778	-0.443722	-0.0670383	-0.0731496	0.270598	0.158408	0.187863	1	INCPM	cluster C
Afatinib (BIBW2992)	EGFR/ErbB	-0.0461985	-0.278281	0.195292	0.0697518	0.073641	-0.0937406	0.0470398	-0.126896	0.22549	0.127847	-0.125711	1	INCPM	cluster B
Alpelisib (BYL719)	PI3K_	-0.329609	-0.234967	0.104072	-0.215611	0.148148	-0.173442	0.231129	-0.235239	0.165701	-0.136981	-0.126488	1	INCPM	cluster B
Aniracetam	AMPA Receptor-kainate modulator	0.0900519	0.264543	-0.15618	0.1712	-0.0718782	-0.0471758	0.0693156	-0.0540645	0.0432786	0.0910935	-0.123084	1	INCPM	cluster C
AT-9283	Aurora A/B and JAK2/3 inhibitor	-0.232335	-0.131209	-0.103947	-0.088835	0.080928	0.10166	0.112406	-0.0829434	0.0638022	-0.088409	0.0846561	1	Pfizer	cluster B
AT7867	AKT, S6K	0.208787	0.352588	-0.281462	-0.0760181	-0.102444	-0.167861	-0.141877	0.0999661	-0.275996	-0.170497	-0.236594	1	INCPM	cluster A
Axitinib	multitargeted RTK inhibitor	0.127086	-0.192828	0.118419	0.0917762	-0.0772196	0.160302	-0.0610655	-0.0900961	0.107402	-0.0833695	-0.0914636	1	INCPM	cluster C
AZ 960	JAK2	0.0793989	-0.169918	-0.172334	0.104827	0.125449	-0.178332	0.0999892	-0.205004	0.202749	-0.0748663	-0.117052	1	INCPM	cluster B
AZD6244 (Selumetinib)	MEK1/2	-0.207144	-0.623445	0.105128	0.21629	0.0599596	-0.233004	-0.0741525	0.144753	-0.0959303	-0.19182	-0.0700788	1	INCPM	cluster B
AZD8055	mTOR	-0.177164	-0.118382	0.121156	-0.209093	0.133906	-0.148325	0.122458	-0.111751	0.129768	-0.0980074	NA	1	INCPM	cluster B
AZD8330	MEK1/2	-0.0917876	-0.556621	-0.0757629	0.145579	0.202365	-0.221675	0.0400622	0.109764	-0.253614	-0.103976	0.0988507	1	INCPM	cluster B
Barasertib (AZD1152-HQPA)	Aurora B	-0.099128	-0.105819	-0.189732	0.119845	-0.136	-0.0738049	0.0783524	-0.171433	-0.193497	NA	0.114697	1	INCPM	cluster B
Belinostat (PXD101)	HDAC inhibitor	-0.0568584	0.0832449	0.123365	0.120181	0.0634035	0.126324	-0.237411	-0.0484448	0.102853	0.110294	0.0874751	1	INCPM	cluster A
BI-2536	Plk1 inhibitor	0.107989	0.195002	0.157015	0.0458804	-0.142273	0.162194	-0.151453	0.0635294	-0.0982466	0.0921104	0.0565481	1	Pfizer	cluster C
BI6727 (Volasertib)	PLK1	-0.267164	-0.202825	0.172256	0.176083	0.227119	-0.0796201	0.086021	-0.368399	0.489959	-0.115908	0.252348	1	INCPM	cluster B
BIBF1120 (Vargatef)	multitargeted RTK inhibitor	-0.0843795	0.210097	0.119459	-0.0704154	0.0794317	-0.0816118	-0.116025	0.0648456	-0.093498	-0.156863	-0.0904086	1	INCPM	cluster C
BICALUTAMIDE	androgen receptor (AR) antagonist	0.137205	0.266358	0.111169	-0.0899229	-0.108648	0.0754152	0.0929952	0.276926	-0.110405	-0.182915	0.120191	1	Pfizer	cluster A
BIX 02188	MEK5	0.117975	0.229537	0.113144	0.159582	-0.0688254	0.215407	-0.160016	0.0589273	-0.122372	-0.119675	-0.116465	1	INCPM	cluster A
BKM120 (NVP-BKM120)	PI3K	-0.258161	-0.137039	0.132592	-0.100226	0.190815	-0.0898097	-0.0617338	-0.162919	-0.121489	-0.141016	-0.122349	1	INCPM	cluster B
BMS-265246	CDK1/2	0.0655137	-0.110949	-0.263326	0.156561	0.0871212	0.161283	0.0448765	0.0807459	-0.137033	0.120106	-0.109389	1	INCPM	cluster C
Bosentan Hydrate	Endothelin Receptor antagonist	0.0956729	0.11791	-0.116235	-0.0666875	-0.112667	0.262951	-0.0525167	-0.0696849	-0.107432	-0.120713	-0.139691	1	INCPM	cluster A
BUDESONIDE	glucocorticoid steroid	0.152179	0.134234	-0.218066	0.0798673	0.0801843	-0.134376	-0.0951735	-0.0696874	-0.192141	0.130141	0.123354	1	Pfizer	cluster C
BUPARLISIB	PI3K	-0.412943	-0.286931	-0.105176	0.0870647	-0.0826631	-0.130445	0.113445	-0.200688	-0.119853	-0.113744	-0.0718094	1	Pfizer	cluster B
BX-795	PDK-1	0.12843	0.183199	-0.137685	0.103783	-0.172444	0.175991	-0.148881	-0.16514	0.0744681	-0.138146	-0.103965	1	INCPM	cluster C
Carvedilol	beta blocker/alpha-1 blocker	-0.164014	0.258672	-0.089438	-0.127787	-0.106315	-0.127006	-0.0567657	-0.168387	-0.180233	-0.105433	-0.121533	1	INCPM	cluster C
CI-1040	MEK1/2	-0.100504	-0.24309	0.127426	0.215699	-0.0863179	-0.111696	0.0972351	-0.0882255	0.111683	0.0472497	0.18568	1	Pfizer	cluster B
Cilomilast (SB-207499)	PDE4	-0.075282	0.107895	0.0836873	-0.0470923	-0.0887863	0.0956599	-0.061699	-0.0815329	-0.0968683	0.107024	-0.125519	1	INCPM	cluster A
DABRAFENIB	BRAFV600E	0.086033	-0.390973	0.0936372	0.124448	-0.0582877	0.0716113	0.0816866	-0.158648	-0.115393	-0.0749018	-0.0718204	1	Pfizer	cluster B
Dabrafenib (GSK2118436)	BRAFV600	-0.207893	-0.662597	-0.0531822	-0.108359	0.227212	-0.28865	0.105542	0.0920471	-0.0786026	0.170826	-0.109664	1	INCPM	cluster B
DASATINIB	ABL, SRC	-0.465843	-0.657651	0.248964	-0.229895	0.159464	-0.399786	0.182745	-0.382474	0.310615	0.111729	0.372881	1	Pfizer	cluster B
DCC-2036 (Rebastinib)	Bcr-Abl inhibitor	-0.0842994	0.247725	-0.150946	0.121766	0.206611	-0.0879754	-0.0623866	-0.0845066	-0.175175	-0.268551	0.0880427	1	INCPM	cluster B
Dovitinib Dilactic acid (TKI258 Dilactic aci	multitargeted RTK inhibitor	-0.058622	-0.2772	0.212239	0.124562	-0.119692	-0.139089	0.192765	0.105529	0.132441	0.0940512	-0.143205	1	INCPM	cluster B
Dutasteride	5-_ reductase inhibitor	-0.0813791	0.138971	0.0687923	0.252331	0.0826416	-0.0925012	0.0458357	-0.072199	-0.0748128	-0.128553	0.108368	1	INCPM	cluster C
Entacapone	COMT inhibitor	0.0890201	-0.174645	-0.0729663	0.0710973	0.123087	0.138127	-0.0635794	0.0940487	0.0915916	-0.132253	-0.167973	1	INCPM	cluster C
Enzastaurin (LY317615)	PKC_	-0.317869	-0.165502	-0.107521	-0.315234	0.0919658	-0.130257	0.138014	-0.195934	-0.0874283	0.171324	0.0910685	1	INCPM	cluster B
Erlotinib(OSI-744)	EGFR	-0.0949938	0.109745	-0.139228	0.209955	-0.139879	-0.0779453	-0.101689	-0.139677	-0.194444	-0.192832	-0.0753193	1	INCPM	cluster C
Everolimus (RAD001)	mTOR	-0.0655661	0.101089	-0.0803769	0.0743622	0.221587	-0.126639	0.064119	-0.118698	-0.178116	-0.10597	-0.112898	1	INCPM	cluster B
Flavopiridol hydrochloride	CDK1/2/4/6	-0.304429	-0.610323	0.216336	0.158937	0.188615	-0.462228	0.142872	-0.0876037	0.115327	-0.223609	0.282099	1	INCPM	cluster B
Gefitinib (Iressa)	EGFR	-0.164601	0.135791	-0.116957	0.130106	0.128	-0.0695324	0.111361	-0.0862491	-0.0715599	-0.140168	-0.0666592	1	INCPM	cluster C
Go 6983	pan-PKC inhibitor	-0.0856308	-0.120598	0.0836966	-0.161761	0.0915556	0.125482	0.153837	0.125585	0.119246	0.10435	-0.0964848	1	INCPM	cluster C
GSK-269962A	ROCK	-0.322906	-0.18862	-0.126415	-0.275967	-0.0737082	-0.158059	-0.090919	-0.0928195	-0.100088	0.0966272	0.102444	1	Pfizer	cluster C
GSK1120212 (Trametinib)	MEK1/2	-0.148903	-0.694579	0.104583	0.0920635	0.208444	-0.171186	0.122778	-0.0595972	0.0832525	-0.138838	0.189811	1	INCPM	cluster B
GSK2126458	PI3K,mTOR	-0.494441	-0.335307	0.3034	-0.0923077	0.204727	-0.348051	0.115289	-0.403987	0.296746	-0.144416	0.120196	1	INCPM	cluster B
GSK2334470	PDK-1	-0.202721	0.104636	-0.0531522	0.122047	0.086303	-0.128761	0.0844509	-0.0816384	-0.112906	-0.092246	-0.159111	1	INCPM	cluster A
GSK429286A	ROCK1	0.292557	0.303321	-0.0863729	0.0597559	0.0965752	0.122384	-0.0917245	0.343006	-0.246899	-0.0962567	-0.217806	1	Pfizer	cluster A
GSK429286A	ROCK1	-0.0713535	0.149129	-0.139468	-0.158801	0.166241	0.125988	-0.160685	0.260989	-0.156906	-0.0469199	-0.106641	1	INCPM	cluster A
GSK461364	PLK1	-0.173205	0.101595	-0.0949513	-0.257896	0.112148	0.232722	-0.0687322	-0.203935	0.177643	-0.230504	0.147491	1	INCPM	cluster B
IMD0354	inhibits NF-_B pathway,	-0.101039	0.07732	0.0691578	0.136699	0.132698	-0.116746	-0.151704	-0.0719532	-0.100583	-0.118093	-0.158308	1	INCPM	cluster C
Iniparib (BSI-201)	PARP1	-0.171752	-0.128477	-0.12656	-0.240682	0.110503	0.124985	0.131684	-0.317331	0.136452	-0.143494	-0.13648	1	INCPM	cluster B
INK 128 (MLN0128)	mTOR	-0.230303	-0.240087	0.269076	-0.177602	0.188889	-0.177355	0.0882492	0.101702	0.312157	-0.168655	0.0860749	1	INCPM	cluster B
Ipatasertib (GDC-0068)	pan-Akt inhibitor	-0.412417	-0.277611	-0.0688489	-0.175319	0.101946	0.133162	0.0720351	-0.167476	0.118243	0.123975	0.132417	1	INCPM	cluster B
JNJ 26854165 (Serdemetan)	p53 activation	0.125323	0.115075	0.122623	0.101431	-0.0916219	-0.201133	0.127451	-0.114407	-0.0997234	-0.21123	-0.0780838	1	INCPM	cluster B
JNJ-7706621	pan-CDK inhibitor with the highest potency on CDK1/2	0.111659	-0.18378	0.100249	-0.210913	-0.226981	-0.286194	-0.183665	-0.101957	-0.0879059	-0.1269	-0.115526	1	Pfizer	cluster C
JNK-IN-8	JNK1/2/3	-0.193977	-0.244402	0.270614	-0.227279	0.0580546	0.161348	0.109038	-0.0969847	0.137471	-0.188057	0.197969	1	INCPM	cluster C
JQ1	BRD2,BRD3,BRD4	0.107072	0.103752	0.108297	0.0676021	0.0442554	-0.0573634	-0.242668	-0.0665626	0.135974	0.139535	0.102624	1	Pfizer	cluster B
Ki16198	LPA antagonist	-0.105794	-0.238884	-0.064952	-0.199124	0.0853333	-0.127741	0.0997906	-0.108816	-0.132487	-0.102649	0.0835071	1	INCPM	cluster B
Lidocaine (Alphacaine)	histamine H1-receptor agonist	-0.052795	-0.0830627	0.0829967	0.134962	0.128889	0.155134	0.0660376	-0.130008	0.080019	-0.102918	0.104956	1	INCPM	cluster C
Linifanib (ABT-869)	CSF-1R;PDGFR;VEGFR	0.0597412	-0.225639	-0.156844	-0.11267	0.0872525	-0.21337	0.0757522	-0.0650631	0.0793146	-0.113063	-0.176165	1	INCPM	cluster C
Losmapimod	p38 MAPK inhibitor	-0.173384	-0.143587	0.189357	-0.195566	0.112581	-0.211172	0.193822	-0.172659	0.122442	-0.113191	0.111815	1	INCPM	cluster B
MK-2206 dihydrochloride	pan-Akt inhibitor	-0.522405	0.0930237	-0.0972101	0.10699	-0.219624	0.106168	-0.0845156	-0.1477	-0.215465	-0.220235	-0.107029	1	INCPM	cluster C
MLN8237 (Alisertib)	Aurora A	-0.313565	-0.359114	-0.106626	-0.123322	0.173778	-0.348846	0.181286	-0.252761	0.174174	-0.125898	0.268322	1	INCPM	cluster B
NU7441(KU-57788)	DNA-PK,PI3K	-0.0571247	-0.176916	-0.0451375	-0.0935348	0.166556	-0.0744602	-0.0872881	-0.0803193	-0.066967	0.0947288	0.117607	1	INCPM	cluster B
Nutlin-3	p53 activation	-0.0475218	0.073336	-0.0883068	0.116231	0.106823	-0.202762	0.256246	-0.0497982	0.113149	-0.146881	-0.131528	1	INCPM	cluster B
NVP-ADW742	IGF-1R inhibitor	0.24354	-0.199931	0.159111	0.10543	0.13685	0.0500472	-0.0752008	0.133751	0.128767	0.0614973	-0.0788535	1	INCPM	cluster B
OSU-03012 (AR-12)	PDK-1	-0.190134	-0.182724	0.111224	-0.132127	0.10654	-0.0893638	-0.0691382	-0.200882	-0.141318	0.0708683	-0.0949157	1	INCPM	cluster B
PD0325901	MEK1/2	-0.0894691	-0.593075	0.0790468	0.257233	0.0742981	-0.216865	0.109096	0.143973	-0.0894895	-0.139822	-0.0860522	1	INCPM	cluster B
PF-00562271	FAK	0.101391	0.13655	0.101653	0.0725833	-0.144	-0.14723	0.120941	0.0796565	0.192459	0.139583	0.187018	1	INCPM	cluster B
PF-03814735	pan-Aurora inhibitor	-0.181268	0.0856809	0.107307	-0.181178	0.091868	0.0735804	-0.0851	0.261429	-0.0554133	0.0878803	-0.156631	1	Pfizer	cluster B
PF-04691502	PI3K,mTOR	-0.315774	0.156832	0.0897631	0.133154	-0.159111	-0.068462	0.0725114	-0.280231	0.155673	-0.117338	-0.100728	1	INCPM	cluster B
PHA-793887	CDK2/5/7	-0.151525	0.172185	0.108594	-0.228804	0.1239	-0.253561	0.114015	0.164742	0.127958	-0.11062	0.306901	1	INCPM	cluster B
Piceatannol	Syk	-0.0584151	-0.150836	-0.079722	0.0968326	-0.112889	-0.166535	0.0720239	-0.1187	-0.0994745	0.137255	0.128233	1	INCPM	cluster B
Pifithrin-A	p53i	-0.101645	-0.0896109	0.159914	-0.112135	0.233677	0.158967	-0.0660165	-0.112876	0.22936	0.0742565	0.159426	1	NA	cluster B
PIK-75	PI3K,DNA-PK	-0.0936167	-0.339535	0.20865	0.144495	0.178141	0.107149	-0.0709351	-0.0711725	0.227407	0.0632799	0.13491	1	INCPM	cluster B
Pimobendan (Vetmedin)	PDE3	0.0722416	-0.279852	0.070102	-0.110351	0.157772	0.161846	-0.0567987	-0.0605078	-0.0730544	0.0922955	-0.122349	1	INCPM	cluster C
PLX-4720	BRAFV600	-0.0749235	-0.466903	-0.10974	0.254236	0.203704	0.100108	-0.0499984	0.158856	-0.0935623	-0.0892907	-0.0968525	1	INCPM	cluster B
PONATINIB	multi-target inhibitor of Abl, PDGFR, VEGFR2, FGFR1 and Src	0.220551	-0.37727	-0.151016	-0.134894	0.0728052	0.118623	-0.0729619	0.204662	0.0759648	-0.0813953	-0.223507	1	Pfizer	cluster B
pp-121	DNA-PK,PDGFR,mTOR,SRC	-0.099543	-0.156191	0.0579302	0.116221	-0.0699057	-0.0725554	-0.15122	-0.0802078	-0.139841	0.0546977	-0.0917007	1	Pfizer	cluster B
PP-121	DNA-PK,PDGFR,mTOR,SRC	-0.224344	-0.310663	0.231565	-0.247662	0.262454	-0.286116	0.17691	-0.159031	0.202519	-0.161531	0.342062	1	INCPM	cluster B
PP242	mTOR	0.0632456	0.150256	-0.196175	0.149582	-0.102179	0.130389	-0.116285	0.238148	-0.201979	-0.108803	-0.18068	1	INCPM	cluster C
Pralatrexate(Folotyn)	Antifolate	0.11125	0.228878	-0.166456	-0.120871	-0.177185	0.210558	-0.171422	0.183243	-0.136824	-0.0808706	-0.170417	1	INCPM	cluster B
R788 (Fostamatinib)	Syk	-0.0971532	0.150106	-0.0998454	0.185721	0.0903932	-0.160089	0.0661791	-0.0856396	0.085096	-0.101933	-0.110792	1	INCPM	cluster B
Rivaroxaban (Xarelto)	Factor Xa	-0.125127	0.0939904	0.174279	-0.188235	0.124	0.150711	-0.116405	-0.127114	0.106356	-0.104433	-0.0732636	1	INCPM	cluster C
Rotenone	inhibitor of mitochondrial electron transport	-0.154568	-0.133921	-0.0556859	-0.102961	0.140405	0.0766326	0.0605099	0.105771	-0.0601742	0.110859	-0.104011	1	Pfizer	cluster B
Rotundine	dopamine D1 receptor antagonist	0.11148	-0.121472	0.186757	-0.196191	0.102483	-0.121208	-0.0965591	-0.098063	0.122546	-0.133629	0.118808	1	INCPM	cluster B
Roxadustat (FG-4592)	stabilizes HIF-2 and induces EPO production	-0.126362	-0.220181	0.0985311	0.0676923	-0.120187	0.10651	-0.155742	-0.201764	0.210961	0.0795207	-0.1339	1	INCPM	cluster B
S-Ruxolitinib	JAK1/2	0.0826884	0.143173	-0.2585	0.268495	0.0843123	-0.109813	-0.127379	0.0977171	-0.0962326	-0.118845	-0.180015	1	INCPM	cluster A
SB 743921	kinesin spindle protein	-0.437009	-0.337696	0.159372	-0.328071	0.124889	-0.115748	0.230891	-0.293584	0.372823	0.143494	NA	1	INCPM	cluster B
SB705498	antagonist for hTRPV1	-0.0753025	-0.0929418	0.140588	-0.153945	-0.120444	-0.135799	0.05039	-0.11138	-0.0981815	-0.14912	-0.0747689	1	INCPM	cluster C
SGI-1776 free base	PIM1	-0.107049	-0.135136	0.188566	-0.268376	0.125778	-0.0889154	0.144439	-0.198596	0.170796	-0.162429	-0.16923	1	INCPM	cluster B
SGX-523	c-Met	-0.0840154	-0.144276	0.124052	0.0952036	0.274632	0.104223	0.122243	-0.0928623	-0.0924222	0.105077	-0.0831603	1	INCPM	cluster B
SOLCITINIB	JAK1	0.081571	-0.259088	0.14081	-0.144244	0.0776842	-0.116663	0.11896	-0.274336	0.200002	-0.103753	-0.122502	1	Pfizer	cluster C
Sorafenib (Nexavar)	Raf-1, B-Raf and VEGFR-2	0.0364294	0.110473	-0.0949956	0.177019	0.0937778	0.136412	-0.134654	0.176974	-0.211283	-0.169873	0.119919	1	INCPM	cluster B
Sunitinib Malate (Sutent)	multitargeted RTK inhibitor	0.180417	0.11465	-0.0790883	0.237148	-0.0852405	0.167502	-0.108124	0.268184	-0.135135	-0.172534	-0.149214	1	INCPM	cluster A
TAK-733	MEK1/2	0.0981779	-0.632704	-0.162561	0.163486	0.100513	-0.11017	0.0689975	0.224173	0.112291	-0.106519	0.0631086	1	INCPM	cluster B
TASELISIB	PI3K	-0.435545	-0.164183	-0.116755	-0.228984	0.115002	0.147523	0.182383	-0.145086	0.129493	-0.0790108	0.108875	1	Pfizer	cluster B
TGX-221	PI3K	0.0675756	0.110039	0.11439	-0.0946935	0.0786479	0.125495	-0.10046	-0.0566463	-0.0788107	-0.176619	0.0726064	1	INCPM	cluster B
Thiazovivin	ROCK	0.110637	0.225557	-0.188399	0.202789	-0.142313	0.167194	-0.210804	0.30113	-0.0816066	-0.17199	-0.0955197	1	INCPM	cluster A
TIPIFARNIB	specific farnesyltransferase (FTase) inhibitor	-0.0499687	0.0841872	0.0599132	-0.0846664	0.0729678	-0.139169	-0.065711	-0.203581	-0.0961388	0.0809919	-0.0895072	1	Pfizer	cluster B
TOZASERTIB	pan-Aurora inhibitor	-0.190271	-0.145349	0.1205	0.0638567	-0.0846702	-0.1338	0.144304	0.0539454	-0.11638	-0.130367	-0.0597116	1	Pfizer	cluster B
TRAMETINIB	MEK1/2 inhibitor	-0.0918822	-0.332207	-0.08	-0.138976	-0.0872444	-0.0682113	0.0795849	-0.2067	0.14779	-0.0818918	0.112847	1	Pfizer	cluster B
Triciribine (Triciribine phosphate)	DNA synthesis inhibitor, AKT	-0.178214	-0.0749835	0.247049	-0.132275	0.140745	-0.153554	-0.0431731	-0.138728	0.174562	0.122258	-0.099176	1	INCPM	cluster B
TRIMETREXATE	blocks epithelial Na channel	-0.0661049	-0.171956	0.158786	0.116892	-0.120179	-0.0782732	-0.109536	-0.0888226	-0.0715931	-0.0522133	-0.0747156	1	Pfizer	cluster C
Trospium chloride (Sanctura)	AChR	-0.0641402	-0.127048	0.0888751	0.0753501	0.0666667	-0.066605	-0.100025	0.0920453	-0.0983781	-0.112894	0.0872145	1	INCPM	cluster C
VEMURAFENIB	BRAFV600E	0.0691859	-0.297345	-0.132099	-0.0553847	0.106753	-0.113269	-0.0589398	-0.0946646	0.0797846	-0.144435	-0.102041	1	Pfizer	cluster B
Vemurafenib (PLX4032)	BRAFV600	-0.084322	-0.393877	0.1254	0.234166	-0.0968286	-0.225139	-0.0964804	0.105467	-0.179429	-0.0815969	0.120718	1	INCPM	cluster B
WP1130	deubiquitinase inhibitor	-0.163675	-0.0612686	-0.0753097	-0.174062	0.119629	-0.117385	-0.0566454	-0.0622418	0.147205	-0.0806383	-0.0835644	1	INCPM	cluster C
WZ3146	EGFR(L858R) and EGFR(E746_A750)	-0.1728	-0.237741	0.196034	-0.195031	0.253368	-0.29933	0.123194	-0.104039	0.158447	0.0648396	0.091815	1	INCPM	cluster B
PNU-292137	CDK2	-0.158098	-0.137062	-0.106173	0.0775331	0.0635973	-0.163773	-0.0629704	-0.167065	0.113809	0.219155	0.140952	1	NA	cluster B
10027822	THRB,THRA	-0.0753045	0.0900657	-0.0683539	0.0884464	0.0629967	0.116391	0.108427	-0.124518	0.0769683	0.11328	-0.120282	12	Pfizer	cluster C
10162188	MEK1/2	-0.0948438	-0.399888	-0.0995047	0.0918636	-0.135352	0.121789	0.0425972	0.135074	0.100999	0.0647471	-0.0555973	12	Pfizer	cluster B
118870	IL4R	0.127422	0.123474	-0.394702	0.230271	0.106147	0.179162	NA	-0.20298	-0.352681	NA	-0.460075	12	Pfizer	cluster C
16065674	ERBB2	-0.0583466	0.205385	-0.0875285	-0.0615096	0.083983	0.142971	0.049891	0.0969467	0.126547	-0.127063	0.0696586	12	Pfizer	cluster C
16065975	CFTR,TRPA1	0.0899574	-0.155239	-0.136926	0.207398	0.0479193	-0.0902535	-0.115881	-0.146049	-0.0679602	0.133629	-0.187256	12	Pfizer	cluster B
2-Methoxyestradiol	depolymerizes microtubules and blocks HIF-1_ nuclear accumulation	-0.158308	-0.186153	0.253505	0.0626301	0.0906426	-0.0632528	-0.102492	-0.094761	0.177324	0.0856441	0.0902806	12	INCPM	cluster B
449087	CCNA1,CCNA2	0.118327	-0.14404	0.188208	0.0941262	0.104516	0.123249	0.0592346	-0.0793548	-0.0685396	0.0865767	0.127903	12	Pfizer	cluster C
5328999	FGFR1	0.0951293	0.190812	-0.140129	-0.0974516	-0.114123	-0.141692	0.0650631	-0.0876854	0.105541	0.0973247	-0.0824355	12	Pfizer	cluster B
58379551	PI3K,mTOR	-0.113693	-0.0744065	0.205101	-0.0954563	-0.088646	-0.255225	0.086643	0.0740315	-0.0859305	0.0621598	0.0949751	12	Pfizer	cluster B
7299199	Calcium Channel	0.245217	0.311564	-0.115758	-0.155896	-0.187499	0.152444	-0.0791577	0.262129	-0.17148	-0.148906	-0.104187	12	Pfizer	cluster A
777903	PRKCE	-0.0737174	-0.157838	-0.0641069	0.159743	-0.0771372	0.0995661	-0.125785	0.120358	0.0533034	0.0740808	-0.0893484	12	Pfizer	cluster B
A-674563	AKT1	-0.109489	-0.193582	0.314281	-0.109106	0.122401	-0.0874799	-0.189027	-0.224033	-0.172471	0.122078	-0.175786	12	INCPM	cluster A
A66	PI3K	-0.207047	-0.13756	-0.0773624	0.0398478	0.187759	-0.0749633	0.0520635	-0.0816793	0.0598382	0.114088	0.101083	12	INCPM	cluster B
abemaciclib	CDK4/6	-0.220334	-0.315413	0.535397	-0.184194	0.282101	-0.449274	0.098696	-0.15518	0.320294	0.087356	0.281226	12	NA	cluster C
Afatinib (BIBW2992)	EGFR/ErbB	0.0611878	-0.184595	0.182838	-0.066347	0.0829126	-0.0612809	0.117676	0.06622	0.255825	-0.0525974	0.181925	12	INCPM	cluster B
Alpelisib (BYL719)	PI3K_	-0.356503	-0.143071	0.17787	-0.271192	0.204591	-0.0704722	0.0896134	-0.254955	0.120651	0.119765	-0.178741	12	INCPM	cluster B
Aniracetam	AMPA Receptor-kainate modulator	0.0812301	0.100399	-0.0867123	0.101913	-0.0968328	0.0296898	-0.0801183	-0.0711308	0.0763459	0.0579129	0.0842565	12	INCPM	cluster C
AT-9283	Aurora A/B and JAK2/3 inhibitor	-0.271286	-0.109619	0.1411	0.10999	0.169309	0.179433	-0.0949002	0.110651	0.194005	0.131818	0.107001	12	Pfizer	cluster B
AT7867	AKT, S6K	0.172196	0.199335	-0.226477	-0.138177	-0.142773	-0.140955	-0.19164	0.179844	-0.177384	-0.15368	-0.430635	12	INCPM	cluster A
Axitinib	multitargeted RTK inhibitor	0.0881979	-0.0935113	-0.0848939	0.158858	-0.0642676	0.0565365	-0.0795251	0.0834459	0.209836	0.0657203	-0.0709091	12	INCPM	cluster C
AZ 960	JAK2	-0.15264	-0.1902	0.158589	0.183677	0.0887041	-0.171384	-0.111119	0.168167	0.175378	0.129437	0.134055	12	INCPM	cluster B
AZD6244 (Selumetinib)	MEK1/2	-0.107818	-0.828989	0.221467	0.345814	0.155162	-0.282158	0.123475	-0.0631324	-0.207897	-0.159979	0.264589	12	INCPM	cluster B
AZD8055	mTOR	-0.297081	-0.22008	0.180286	-0.22611	0.255143	-0.160966	0.169352	-0.339957	0.28	0.186938	NA	12	INCPM	cluster B
AZD8330	MEK1/2	-0.0962985	-0.773688	0.23218	0.169514	0.337759	-0.288256	0.151661	0.166694	0.0942355	-0.161688	0.307036	12	INCPM	cluster B
Barasertib (AZD1152-HQPA)	Aurora B	-0.244675	-0.27622	-0.148054	0.101264	-0.11112	-0.265644	0.135128	-0.133123	-0.203634	NA	0.169697	12	INCPM	cluster B
Belinostat (PXD101)	HDAC inhibitor	0.185391	0.126891	0.239894	0.201851	0.0857222	-0.143045	-0.291075	0.116553	0.203546	-0.0881494	-0.0444711	12	INCPM	cluster A
BI-2536	Plk1 inhibitor	0.118806	0.300393	0.125987	0.0624747	-0.114548	0.384796	-0.152067	-0.103155	-0.126356	0.0961788	-0.100659	12	Pfizer	cluster C
BI6727 (Volasertib)	PLK1	-0.353137	-0.169896	NA	0.18721	0.146534	-0.150178	-0.136383	-0.226842	0.275316	0.0961039	0.198788	12	INCPM	cluster B
BIBF1120 (Vargatef)	multitargeted RTK inhibitor	-0.0753792	0.0912234	-0.0873908	0.0815608	0.13043	0.051273	-0.116867	0.0579213	0.0844193	-0.101818	-0.0780303	12	INCPM	cluster C
BICALUTAMIDE	androgen receptor (AR) antagonist	0.0902404	0.133069	-0.10495	-0.0906712	0.0662522	-0.0702944	-0.0605897	-0.0745876	0.0728419	-0.067406	-0.165265	12	Pfizer	cluster A
BIX 02188	MEK5	0.0984691	0.146941	0.167658	0.167194	-0.16711	0.162902	-0.180268	0.069483	-0.0647832	-0.134402	-0.179578	12	INCPM	cluster A
BKM120 (NVP-BKM120)	PI3K	-0.221027	-0.075859	0.118817	-0.0984605	0.176925	-0.211789	-0.0845758	-0.188265	-0.0924051	-0.147628	0.209548	12	INCPM	cluster B
BMS-265246	CDK1/2	0.141931	-0.0926862	0.263182	-0.0789845	0.176941	0.122347	0.0657055	0.0821062	0.0794439	-0.0551119	-0.11093	12	INCPM	cluster C
Bosentan Hydrate	Endothelin Receptor antagonist	0.111346	0.0869385	-0.16573	0.0851228	-0.0888985	0.0536948	-0.0920637	0.0905633	-0.12919	-0.149134	-0.169901	12	INCPM	cluster A
BUDESONIDE	glucocorticoid steroid	-0.0928043	0.177102	-0.0890866	-0.126526	-0.0837546	-0.174834	0.0932492	0.0852872	-0.115593	0.0628444	0.0645699	12	Pfizer	cluster C
BUPARLISIB	PI3K	-0.148077	0.140194	-0.0694397	0.0520404	0.156057	-0.0573745	0.0849721	-0.0977458	0.193655	-0.106755	-0.106457	12	Pfizer	cluster B
BX-795	PDK-1	0.132206	0.20888	-0.0733068	0.139766	-0.118985	0.074955	-0.0957991	-0.16238	-0.16187	-0.112987	-0.174343	12	INCPM	cluster C
Carvedilol	beta blocker/alpha-1 blocker	0.12839	0.192366	0.0491462	0.11653	0.0564117	0.0656168	-0.07291	-0.0585988	-0.126046	-0.125898	-0.0838472	12	INCPM	cluster C
CI-1040	MEK1/2	0.0947562	-0.414312	-0.101127	0.114879	-0.0473528	0.0970109	0.0425867	-0.11623	0.105578	0.0633908	0.123519	12	Pfizer	cluster B
Cilomilast (SB-207499)	PDE4	-0.0660092	0.0872751	0.124717	0.125516	-0.108988	-0.110876	-0.103447	0.0582354	-0.0556802	-0.0723184	-0.170425	12	INCPM	cluster A
DABRAFENIB	BRAFV600E	-0.0936424	-0.390147	-0.134747	0.200952	0.197762	0.0982953	0.130435	0.0817102	0.0903738	0.0814063	-0.131065	12	Pfizer	cluster B
Dabrafenib (GSK2118436)	BRAFV600	-0.149647	-0.768655	0.144944	0.246755	0.47191	-0.362151	0.264428	-0.133481	0.120221	0.108131	0.189855	12	INCPM	cluster B
DASATINIB	ABL, SRC	-0.562965	-0.507821	0.317316	-0.426707	0.301253	-0.376276	0.206916	-0.508711	0.415323	0.184198	0.368655	12	Pfizer	cluster B
DCC-2036 (Rebastinib)	Bcr-Abl inhibitor	-0.0931664	0.189007	0.0719933	-0.0879857	-0.125044	0.049315	0.0708331	-0.085563	0.0709531	-0.0619794	-0.0764439	12	INCPM	cluster B
Dovitinib Dilactic acid (TKI258 Dilactic aci	multitargeted RTK inhibitor	0.0607544	-0.204869	0.143607	0.165174	0.20437	-0.0972027	0.171205	0.04835	0.245709	0.168465	-0.137151	12	INCPM	cluster B
Dutasteride	5-_ reductase inhibitor	-0.0679536	0.0568828	0.0710147	0.116798	0.17383	0.0543031	0.0368185	-0.0527443	0.0739762	-0.0953102	0.0695238	12	INCPM	cluster C
Entacapone	COMT inhibitor	-0.075533	0.123711	0.170175	0.118377	0.125037	-0.0648813	-0.0429791	-0.0745591	0.0665684	-0.174188	-0.0891648	12	INCPM	cluster C
Enzastaurin (LY317615)	PKC_	-0.264915	-0.243322	-0.0860856	0.132513	0.149038	-0.208656	0.137134	-0.329943	0.0807966	0.166134	0.132727	12	INCPM	cluster B
Erlotinib(OSI-744)	EGFR	-0.0955426	0.106301	-0.0885257	0.202239	0.0799908	0.0764948	-0.0822982	0.0631343	-0.126504	-0.162987	0.143531	12	INCPM	cluster C
Everolimus (RAD001)	mTOR	-0.116951	-0.094806	0.140935	-0.14415	0.192919	-0.234447	0.152767	-0.143214	0.0904727	0.0726461	0.18306	12	INCPM	cluster B
Flavopiridol hydrochloride	CDK1/2/4/6	-0.443257	NA	NA	NA	NA	0.191711	NA	-0.522857	0.378471	NA	NA	12	INCPM	cluster B
Gefitinib (Iressa)	EGFR	-0.0985268	0.0680609	-0.140941	0.0908489	0.0941223	0.0451779	-0.111762	0.0575365	-0.129327	-0.0782659	-0.148811	12	INCPM	cluster C
Go 6983	pan-PKC inhibitor	0.12278	0.113298	0.115367	-0.143399	0.113492	0.099934	0.142206	-0.106553	-0.0627074	-0.108442	0.167404	12	INCPM	cluster C
GSK-269962A	ROCK	-0.109293	0.156214	-0.0587117	-0.31507	-0.106351	-0.186506	-0.105582	0.135542	-0.164329	-0.0606769	-0.0468647	12	Pfizer	cluster C
GSK1120212 (Trametinib)	MEK1/2	-0.136206	-0.833005	0.302434	0.181008	0.314916	-0.160145	0.0893589	0.0697735	0.126241	-0.142768	0.186532	12	INCPM	cluster B
GSK2126458	PI3K,mTOR	-0.581575	-0.243893	0.448526	-0.0720751	0.303915	-0.385037	0.114882	-0.285845	0.252982	NA	0.197483	12	INCPM	cluster B
GSK2334470	PDK-1	-0.24024	-0.0641074	-0.0600401	0.106728	0.250384	0.122713	0.107571	-0.250174	-0.0996749	0.119361	0.181186	12	INCPM	cluster A
GSK429286A	ROCK1	0.273433	0.267773	-0.209219	0.128502	-0.108296	0.16069	-0.172251	0.307037	-0.219417	-0.220251	-0.416737	12	Pfizer	cluster A
GSK429286A	ROCK1	0.120827	0.0983071	-0.144382	-0.125652	-0.087204	0.121245	-0.0886854	0.285991	-0.183325	-0.0548972	-0.120728	12	INCPM	cluster A
GSK461364	PLK1	-0.400766	-0.246011	0.195381	NA	-0.164244	0.20484	0.270003	-0.286321	0.336449	0.172511	NA	12	INCPM	cluster B
IMD0354	inhibits NF-_B pathway,	-0.12007	-0.0973813	0.0867235	-0.0963807	0.0815147	0.119241	-0.139017	-0.0709374	-0.145663	0.0868421	0.0753887	12	INCPM	cluster C
Iniparib (BSI-201)	PARP1	-0.126092	-0.17496	0.173852	-0.20222	0.128884	-0.128946	0.177266	-0.177697	0.153646	0.0954545	0.211459	12	INCPM	cluster B
INK 128 (MLN0128)	mTOR	-0.303814	-0.145255	0.165643	-0.104341	0.279712	-0.192025	-0.0659847	-0.24613	0.181885	-0.163373	0.103059	12	INCPM	cluster B
Ipatasertib (GDC-0068)	pan-Akt inhibitor	-0.330654	0.0938028	-0.114969	0.0815949	0.114765	-0.0969547	0.104497	-0.23657	0.0853642	-0.120326	0.175758	12	INCPM	cluster B
JNJ 26854165 (Serdemetan)	p53 activation	-0.106904	-0.0991789	-0.0667283	0.110321	-0.0747106	-0.348562	0.178314	-0.178844	0.0561811	-0.227273	-0.0887879	12	INCPM	cluster B
JNJ-7706621	pan-CDK inhibitor with the highest potency on CDK1/2	0.084689	0.393047	-0.115962	0.0610338	-0.0952865	0.168013	-0.0986166	0.303701	-0.165107	0.174508	-0.0854485	12	Pfizer	cluster C
JNK-IN-8	JNK1/2/3	0.0955913	-0.120942	0.298407	0.0945214	0.0767451	0.189782	-0.0850471	-0.101923	0.0614509	0.151724	0.232727	12	INCPM	cluster C
JQ1	BRD2,BRD3,BRD4	-0.0715841	-0.0945674	-0.0672825	-0.240894	0.0539041	0.101982	0.0779332	-0.0827703	-0.105844	0.0653258	-0.177272	12	Pfizer	cluster B
Ki16198	LPA antagonist	0.0909524	-0.082707	0.0665361	-0.151628	0.135296	0.0894949	0.0926578	-0.165696	-0.115755	0.105768	-0.0905701	12	INCPM	cluster B
Lidocaine (Alphacaine)	histamine H1-receptor agonist	0.0747463	0.10521	-0.16218	-0.0587137	-0.125786	0.0843401	-0.0430004	0.0657814	0.127976	0.117571	-0.0610101	12	INCPM	cluster C
Linifanib (ABT-869)	CSF-1R;PDGFR;VEGFR	0.0923199	0.0797872	-0.0984346	-0.107947	0.136167	0.111549	-0.103707	0.0772392	0.100312	-0.126487	-0.0592392	12	INCPM	cluster C
Losmapimod	p38 MAPK inhibitor	-0.146083	-0.184777	-0.161598	-0.240268	0.154277	-0.114986	0.196767	-0.243983	0.273352	-0.119748	0.241212	12	INCPM	cluster B
MK-2206 dihydrochloride	pan-Akt inhibitor	-0.500095	0.0780798	0.055033	0.155686	-0.167795	-0.102742	-0.077177	-0.267163	-0.254119	-0.110606	0.0797576	12	INCPM	cluster C
MLN8237 (Alisertib)	Aurora A	NA	NA	NA	-0.108726	NA	NA	NA	-0.253737	0.255601	NA	NA	12	INCPM	cluster B
NU7441(KU-57788)	DNA-PK,PI3K	0.154896	0.152482	0.064259	0.202111	0.0917825	-0.055624	-0.122628	0.150949	0.114882	-0.101732	-0.0886122	12	INCPM	cluster B
Nutlin-3	p53 activation	-0.123944	-0.242868	0.176573	-0.0744059	0.0552258	-0.379026	0.414075	-0.126757	0.111814	-0.0725269	0.150021	12	INCPM	cluster B
NVP-ADW742	IGF-1R inhibitor	-0.296627	0.0328457	0.0889123	-0.174906	0.252639	-0.0979176	0.104177	-0.0763167	0.0673408	0.0720779	0.143414	12	INCPM	cluster B
OSU-03012 (AR-12)	PDK-1	-0.106157	-0.0892553	0.120012	-0.0828204	0.0711218	-0.287512	0.0817576	-0.213207	0.0730797	0.0942784	0.130886	12	INCPM	cluster B
PD0325901	MEK1/2	-0.151398	-0.823138	0.275665	0.242268	-0.111459	-0.304138	0.0721578	0.115809	0.101183	-0.194372	0.205359	12	INCPM	cluster B
PF-00562271	FAK	-0.104062	0.158614	0.26265	-0.1164	0.104482	-0.143392	-0.0562624	0.059342	0.196564	-0.119783	0.12	12	INCPM	cluster B
PF-03814735	pan-Aurora inhibitor	-0.239603	0.141536	0.113095	0.135032	0.0757459	0.23391	-0.108231	0.0869087	-0.122959	0.140572	-0.0776216	12	Pfizer	cluster B
PF-04691502	PI3K,mTOR	-0.330803	0.118528	0.117241	0.116913	0.406044	-0.15561	-0.119693	-0.208765	0.109299	0.063961	0.107779	12	INCPM	cluster B
PHA-793887	CDK2/5/7	-0.233572	-0.347413	0.223015	-0.1684	0.137706	-0.397738	0.163489	0.0755291	0.307926	0.142506	0.442161	12	INCPM	cluster B
Piceatannol	Syk	0.0425948	0.1236	0.107763	0.0809051	0.083107	-0.169801	-0.100576	0.0761994	-0.0980495	-0.0973684	-0.0955034	12	INCPM	cluster B
Pifithrin-A	p53i	0.0583846	0.0858041	0.0837703	-0.142881	-0.106641	0.0692431	0.069453	-0.0929462	0.13195	-0.0584827	0.173333	12	NA	cluster B
PIK-75	PI3K,DNA-PK	-0.357026	-0.515368	0.377374	-0.143953	0.213854	-0.36137	0.245649	-0.293178	0.342797	0.174517	0.266702	12	INCPM	cluster B
Pimobendan (Vetmedin)	PDE3	-0.0487628	0.0696208	-0.0905472	0.0756891	0.137877	0.0620162	-0.074346	-0.0362877	-0.0697039	0.116117	0.0662937	12	INCPM	cluster C
PLX-4720	BRAFV600	0.187617	-0.687899	0.0787297	0.269705	-0.140385	-0.185791	0.0904773	0.143943	-0.137745	-0.117161	0.105568	12	INCPM	cluster B
PONATINIB	multi-target inhibitor of Abl, PDGFR, VEGFR2, FGFR1 and Src	-0.113662	-0.400654	-0.130947	-0.21642	0.272131	-0.174755	0.0983558	-0.112661	0.343385	0.305676	0.113666	12	Pfizer	cluster B
pp-121	DNA-PK,PDGFR,mTOR,SRC	-0.247196	-0.287051	0.294264	-0.21793	0.162987	-0.120651	0.138233	-0.117355	0.13678	-0.073815	0.135479	12	Pfizer	cluster B
PP-121	DNA-PK,PDGFR,mTOR,SRC	-0.155952	-0.26726	0.30282	-0.100448	0.218654	-0.1577	0.115722	-0.185934	0.299463	-0.0725941	0.213853	12	INCPM	cluster B
PP242	mTOR	0.081613	0.168519	-0.132041	-0.163562	0.054716	0.144	-0.153086	0.154173	-0.183611	-0.0937951	-0.207709	12	INCPM	cluster C
Pralatrexate(Folotyn)	Antifolate	-0.112779	-0.20361	-0.172215	0.127203	-0.118832	-0.134767	-0.203886	0.0976885	0.0804367	-0.215301	-0.0954627	12	INCPM	cluster B
R788 (Fostamatinib)	Syk	0.0468306	0.0749966	-0.0578082	0.090287	0.141069	-0.0718535	-0.114131	-0.0579695	0.0815263	-0.182098	-0.0862338	12	INCPM	cluster B
Rivaroxaban (Xarelto)	Factor Xa	-0.0619806	-0.0735493	-0.0789638	-0.13172	0.0764509	0.0955506	-0.0616903	-0.0728712	0.10391	-0.0587662	0.104511	12	INCPM	cluster C
Rotenone	inhibitor of mitochondrial electron transport	-0.196427	0.10732	-0.117155	0.0574929	-0.142912	-0.127895	0.0637289	-0.131466	-0.188378	0.145332	0.145714	12	Pfizer	cluster B
Rotundine	dopamine D1 receptor antagonist	0.062586	-0.122093	-0.0911273	0.0857421	0.124723	-0.119926	0.0562018	-0.101946	-0.124676	0.104329	0.127273	12	INCPM	cluster B
Roxadustat (FG-4592)	stabilizes HIF-2 and induces EPO production	-0.12098	-0.0983314	0.101079	0.0762994	0.083571	-0.184089	-0.142632	-0.127093	0.132203	0.0867965	0.112887	12	INCPM	cluster B
S-Ruxolitinib	JAK1/2	0.136903	0.0942487	-0.0898636	0.198084	0.110417	0.0658451	-0.0981839	0.0825546	-0.100501	-0.0671495	0.0727273	12	INCPM	cluster A
SB 743921	kinesin spindle protein	-0.352858	-0.48705	-0.257742	0.155372	0.216867	-0.256991	0.183171	-0.388485	0.224232	0.144805	0.227664	12	INCPM	cluster B
SB705498	antagonist for hTRPV1	-0.0860685	-0.0799696	0.0701279	-0.0644019	0.102234	-0.0793024	0.0738658	-0.151355	-0.0878483	0.0896603	-0.094102	12	INCPM	cluster C
SGI-1776 free base	PIM1	0.102303	0.0796802	-0.144617	-0.198924	0.157525	-0.206445	0.204093	-0.0994513	0.0553936	0.141234	0.206465	12	INCPM	cluster B
SGX-523	c-Met	0.0519114	-0.072199	-0.113959	0.0725604	0.116513	0.0535343	0.0596802	0.0805219	0.168623	0.106782	-0.067456	12	INCPM	cluster B
SOLCITINIB	JAK1	0.123935	0.101504	-0.15137	-0.0532721	-0.055086	0.100143	-0.0842867	0.0681619	-0.0866527	-0.126521	-0.101012	12	Pfizer	cluster C
Sorafenib (Nexavar)	Raf-1, B-Raf and VEGFR-2	0.0886239	0.0965237	-0.0892994	0.0556032	0.102422	-0.0812505	-0.111475	0.115005	0.0686668	-0.135175	-0.144052	12	INCPM	cluster B
Sunitinib Malate (Sutent)	multitargeted RTK inhibitor	0.217272	0.203172	-0.11086	0.187978	-0.0881376	0.0811648	-0.131785	0.272724	-0.11522	-0.114198	-0.0834938	12	INCPM	cluster A
TAK-733	MEK1/2	-0.0998085	-0.770341	0.208569	0.293552	0.207352	-0.292135	0.213124	0.112364	0.0923598	0.106872	0.355389	12	INCPM	cluster B
TASELISIB	PI3K	-0.44633	0.114345	0.128725	-0.0767177	0.0707479	-0.0803159	0.103384	0.0870987	0.0948372	-0.097571	0.128346	12	Pfizer	cluster B
TGX-221	PI3K	0.0997683	-0.0914352	0.141901	-0.0727152	0.153618	-0.133844	-0.0934999	0.0545313	0.0748493	-0.0637291	-0.0779904	12	INCPM	cluster B
Thiazovivin	ROCK	0.171619	0.217663	-0.12455	0.168347	-0.101682	0.0790603	-0.184566	0.323613	-0.20507	-0.185855	-0.350353	12	INCPM	cluster A
TIPIFARNIB	specific farnesyltransferase (FTase) inhibitor	0.14134	0.172193	-0.133325	0.0774287	0.0629116	0.0773737	-0.0527651	0.0972867	-0.120149	-0.0737417	-0.176099	12	Pfizer	cluster B
TOZASERTIB	pan-Aurora inhibitor	-0.165474	0.211163	0.164494	0.208274	0.204366	0.282744	-0.100653	0.115915	-0.0790365	-0.0832476	-0.123208	12	Pfizer	cluster B
TRAMETINIB	MEK1/2 inhibitor	-0.106877	-0.396457	-0.154341	-0.0567154	0.18325	-0.0713932	0.0969642	-0.0957132	0.103474	-0.0814925	0.0777786	12	Pfizer	cluster B
Triciribine (Triciribine phosphate)	DNA synthesis inhibitor, AKT	-0.207112	0.091295	0.196144	-0.122196	0.123442	-0.195581	-0.0841186	-0.233364	0.147873	0.124675	-0.0831929	12	INCPM	cluster B
TRIMETREXATE	blocks epithelial Na channel	-0.124398	0.314097	-0.112982	-0.0677577	0.0622327	0.165975	-0.121235	0.21077	-0.2227	-0.0924528	-0.0677281	12	Pfizer	cluster C
Trospium chloride (Sanctura)	AChR	-0.0431819	-0.0750927	0.102713	0.0745822	0.0697979	0.108079	-0.105868	-0.0666703	0.0696279	-0.111454	-0.162404	12	INCPM	cluster C
VEMURAFENIB	BRAFV600E	0.0477385	-0.369215	0.0902231	0.128695	-0.0584462	0.110011	0.0742166	0.111746	0.0603496	-0.100218	0.12489	12	Pfizer	cluster B
Vemurafenib (PLX4032)	BRAFV600	-0.0722802	-0.721832	0.127497	0.162781	0.202707	0.138898	0.0769717	0.167811	0.0797645	-0.0780719	0.212789	12	INCPM	cluster B
WP1130	deubiquitinase inhibitor	-0.10569	0.111763	0.0723165	-0.14702	0.0680131	0.0565738	-0.0573546	-0.139464	0.0650387	-0.102296	-0.154615	12	INCPM	cluster C
WZ3146	EGFR(L858R) and EGFR(E746_A750)	-0.180389	0.147291	0.170426	-0.124104	0.152412	-0.0577849	0.0555736	-0.144774	0.17862	0.125758	-0.0889782	12	INCPM	cluster B
PNU-292137	CDK2	0.0967327	0.114528	-0.086002	0.0495743	-0.0760276	0.129185	0.0800937	0.0973464	-0.101287	0.119403	0.12689	12	NA	cluster B
10027822	THRB,THRA	0.0879861	-0.102958	0.0435703	-0.0506356	0.117916	-0.20984	-0.0423031	-0.0973207	0.105088	0.058402	0.0552239	24	Pfizer	cluster C
10162188	MEK1/2	-0.168848	-0.751771	-0.0853234	0.0866288	-0.0793829	-0.313025	0.149618	0.120189	0.0780911	0.0664717	0.260021	24	Pfizer	cluster B
118870	IL4R	-0.172489	-0.286086	NA	0.148522	0.21427	0.0879805	NA	-0.432784	-0.287508	NA	-0.478974	24	Pfizer	cluster C
16065674	ERBB2	-0.0864898	-0.17238	0.125201	-0.167575	-0.0934951	-0.162976	0.130386	-0.256112	0.18374	-0.0785608	0.1639	24	Pfizer	cluster C
16065975	CFTR,TRPA1	-0.40995	-0.478295	0.205341	0.13985	0.157348	-0.199843	0.225088	-0.503102	0.415801	0.217833	0.163955	24	Pfizer	cluster B
2-Methoxyestradiol	depolymerizes microtubules and blocks HIF-1_ nuclear accumulation	-0.104585	-0.207799	0.259618	-0.152418	0.0678112	-0.241765	0.189015	-0.143088	0.154142	0.113736	0.206643	24	INCPM	cluster B
449087	CCNA1,CCNA2	-0.225191	-0.154742	0.163153	-0.125879	0.0760217	-0.200697	0.0577354	-0.173079	0.267385	0.11029	0.159186	24	Pfizer	cluster C
5328999	FGFR1	-0.102899	-0.299998	0.0776163	-0.266395	-0.0871011	-0.256588	0.119178	-0.202492	0.14815	0.187955	0.0918851	24	Pfizer	cluster B
58379551	PI3K,mTOR	-0.127085	-0.0640151	0.148489	-0.18933	0.13482	-0.116766	0.0579891	-0.100568	-0.0661706	0.0628081	0.126163	24	Pfizer	cluster B
7299199	Calcium Channel	0.194577	0.37304	-0.0984928	-0.110641	-0.080299	-0.122593	-0.113001	0.405252	-0.153569	-0.0969541	-0.16524	24	Pfizer	cluster A
777903	PRKCE	0.0632222	-0.143629	0.128314	-0.0518594	-0.0838433	-0.0635495	-0.0386143	-0.0664629	0.0471448	0.0694477	0.119766	24	Pfizer	cluster B
A-674563	AKT1	0.0600955	-0.086514	0.177781	-0.0981121	-0.130826	0.143557	-0.163469	-0.157446	-0.193642	NA	-0.273116	24	INCPM	cluster A
A66	PI3K	-0.181644	-0.0868864	0.0442129	-0.117092	0.126739	-0.040876	0.0639371	-0.0411153	0.101923	-0.0322303	-0.0437145	24	INCPM	cluster B
abemaciclib	CDK4/6	-0.226393	-0.230546	NA	-0.332727	0.261024	-0.533096	NA	-0.199292	0.260778	-0.112307	0.255473	24	NA	cluster C
Afatinib (BIBW2992)	EGFR/ErbB	0.0416221	-0.0995326	-0.11011	0.10272	-0.103188	0.131818	0.141668	0.0750179	-0.0771142	0.0604901	-0.104574	24	INCPM	cluster B
Alpelisib (BYL719)	PI3K_	-0.319082	-0.189756	0.158818	-0.184065	0.287757	-0.0965291	0.118585	-0.215401	0.10392	0.146267	0.1395	24	INCPM	cluster B
Aniracetam	AMPA Receptor-kainate modulator	0.0594688	0.0961009	-0.0705215	0.0938007	-0.0652937	-0.0789523	-0.0276719	-0.0809313	0.114601	0.06282	0.0577208	24	INCPM	cluster C
AT-9283	Aurora A/B and JAK2/3 inhibitor	-0.386763	-0.231551	0.202597	0.109601	0.266224	-0.228364	0.305984	-0.146306	0.276414	0.299639	0.224044	24	Pfizer	cluster B
AT7867	AKT, S6K	0.114293	0.140377	-0.164193	0.149753	-0.135515	-0.130719	-0.194901	0.099284	-0.288499	-0.134939	-0.503643	24	INCPM	cluster A
Axitinib	multitargeted RTK inhibitor	0.0818664	-0.134929	-0.173614	0.137406	-0.0882398	0.0892813	-0.0416232	0.0550224	0.157555	0.0987661	0.139444	24	INCPM	cluster C
AZ 960	JAK2	-0.155438	-0.258344	0.13247	0.129578	0.151169	-0.0743523	0.151313	-0.201603	0.21336	0.0816246	0.0956903	24	INCPM	cluster B
AZD6244 (Selumetinib)	MEK1/2	-0.134802	-0.795569	NA	0.283618	0.174834	-0.304802	0.149935	0.0859787	-0.172249	-0.162245	0.389427	24	INCPM	cluster B
AZD8055	mTOR	-0.364709	-0.204648	0.266189	-0.210584	0.366991	-0.249494	0.222897	-0.3819	0.292075	-0.121819	NA	24	INCPM	cluster B
AZD8330	MEK1/2	-0.18954	-0.804208	0.385812	0.190401	0.457697	-0.267304	0.199221	-0.131953	0.239752	0.0986238	0.436628	24	INCPM	cluster B
Barasertib (AZD1152-HQPA)	Aurora B	-0.27868	-0.237579	NA	0.137558	-0.150076	NA	NA	-0.218332	-0.269938	NA	0.308803	24	INCPM	cluster B
Belinostat (PXD101)	HDAC inhibitor	0.11853	0.139537	0.230986	0.22702	-0.114123	0.0775191	-0.122262	0.185142	0.208226	0.128173	-0.070285	24	INCPM	cluster A
BI-2536	Plk1 inhibitor	0.103347	0.157923	-0.256346	0.180131	0.0827788	0.155707	-0.149358	-0.197829	-0.152708	0.135202	-0.0997838	24	Pfizer	cluster C
BI6727 (Volasertib)	PLK1	NA	-0.37739	NA	-0.319521	0.153839	NA	NA	-0.383027	0.181307	NA	NA	24	INCPM	cluster B
BIBF1120 (Vargatef)	multitargeted RTK inhibitor	0.0818143	0.127281	-0.139583	-0.126291	-0.196505	0.0582799	-0.101021	0.0885407	-0.0638864	-0.076699	-0.104707	24	INCPM	cluster C
BICALUTAMIDE	androgen receptor (AR) antagonist	0.0979748	-0.0639637	-0.0621536	-0.0503036	-0.102821	0.0734385	-0.130302	-0.0399716	-0.101828	-0.0965111	-0.0742484	24	Pfizer	cluster A
BIX 02188	MEK5	0.162304	0.150203	-0.133766	0.116546	-0.170145	0.039387	-0.170718	0.114313	-0.0753626	-0.14405	-0.177253	24	INCPM	cluster A
BKM120 (NVP-BKM120)	PI3K	-0.195004	-0.136608	0.192616	0.148647	0.237352	-0.217367	0.154796	-0.139046	-0.114114	-0.16949	0.244523	24	INCPM	cluster B
BMS-265246	CDK1/2	0.0827369	-0.062211	0.343223	-0.0698057	-0.0751434	0.0487172	0.0687564	-0.0527995	0.0980737	0.0748135	-0.126136	24	INCPM	cluster C
Bosentan Hydrate	Endothelin Receptor antagonist	0.10312	0.130053	-0.115892	0.114017	-0.120244	0.0784812	-0.0893397	0.0672315	-0.127866	-0.122062	-0.0952035	24	INCPM	cluster A
BUDESONIDE	glucocorticoid steroid	-0.0804153	-0.131062	-0.134949	-0.153049	-0.0488881	-0.0674756	-0.0597273	-0.342605	-0.0680194	0.0992537	-0.0669923	24	Pfizer	cluster C
BUPARLISIB	PI3K	-0.42348	-0.471581	-0.245111	-0.254222	0.137302	-0.314125	0.120304	-0.310877	0.146314	-0.121156	0.0983266	24	Pfizer	cluster B
BX-795	PDK-1	0.139041	0.132271	-0.119994	0.158381	-0.0597369	-0.113053	-0.0916253	0.0797163	-0.15216	-0.0794528	-0.231901	24	INCPM	cluster C
Carvedilol	beta blocker/alpha-1 blocker	0.0531331	-0.0978648	-0.0632491	-0.125644	0.129307	-0.0949767	-0.0564838	-0.0699104	-0.10938	-0.102546	-0.105101	24	INCPM	cluster C
CI-1040	MEK1/2	-0.0976637	-0.722701	-0.0653034	0.0861077	0.126707	-0.249962	-0.0780195	-0.0927807	0.0715683	-0.0520348	0.100626	24	Pfizer	cluster B
Cilomilast (SB-207499)	PDE4	0.0788447	0.0754816	-0.0593499	0.0982686	-0.133437	0.0510735	-0.0386611	0.0650878	-0.102199	-0.0702317	-0.235428	24	INCPM	cluster A
DABRAFENIB	BRAFV600E	-0.181662	-0.732081	0.0651674	0.180523	0.212613	-0.364894	0.151615	-0.1449	0.0828175	-0.0629577	0.0839885	24	Pfizer	cluster B
Dabrafenib (GSK2118436)	BRAFV600	-0.257551	NA	NA	0.25053	NA	-0.349968	NA	0.322695	0.0753136	0.097903	NA	24	INCPM	cluster B
DASATINIB	ABL, SRC	-0.626728	-0.589476	0.286926	-0.506199	0.267914	-0.592477	0.384226	-0.576776	0.500341	0.173471	0.287818	24	Pfizer	cluster B
DCC-2036 (Rebastinib)	Bcr-Abl inhibitor	-0.111829	-0.0612817	-0.0677278	-0.0511068	0.158607	-0.154277	0.0872455	-0.0839501	0.116827	-0.0635658	0.0843249	24	INCPM	cluster B
Dovitinib Dilactic acid (TKI258 Dilactic aci	multitargeted RTK inhibitor	-0.101902	-0.132513	0.187066	0.073331	-0.161012	-0.211038	0.246357	-0.0487784	0.21118	0.114958	-0.138059	24	INCPM	cluster B
Dutasteride	5-_ reductase inhibitor	-0.106897	-0.0596303	-0.0542803	0.12056	0.125801	0.0734556	0.0568813	-0.0818171	0.0408903	-0.14099	0.092933	24	INCPM	cluster C
Entacapone	COMT inhibitor	0.0779287	-0.0694507	-0.0763082	0.0609888	0.13441	-0.0812539	-0.030555	0.0398664	-0.090558	-0.262526	-0.13222	24	INCPM	cluster C
Enzastaurin (LY317615)	PKC_	-0.131334	-0.117911	-0.134164	-0.293775	0.155011	NA	0.210687	-0.263131	0.139554	0.178454	0.149463	24	INCPM	cluster B
Erlotinib(OSI-744)	EGFR	-0.0490912	0.0938227	-0.0529185	-0.111921	0.106252	-0.0826173	0.0499795	-0.0451772	-0.1599	0.127327	0.117019	24	INCPM	cluster C
Everolimus (RAD001)	mTOR	0.0548689	-0.119299	0.125579	-0.0728031	0.289819	-0.218348	0.163425	-0.204073	-0.11328	0.104149	0.231866	24	INCPM	cluster B
Flavopiridol hydrochloride	CDK1/2/4/6	NA	NA	NA	NA	NA	NA	NA	NA	NA	NA	NA	24	INCPM	cluster B
Gefitinib (Iressa)	EGFR	0.0380263	-0.0402036	0.0971815	0.0746565	-0.0796368	0.145169	-0.0835068	-0.0318796	-0.10784	-0.12258	-0.0828312	24	INCPM	cluster C
Go 6983	pan-PKC inhibitor	0.0768896	0.0608991	0.0545549	0.106222	0.154068	0.0523866	0.0981124	0.0548311	0.0403718	0.0718406	0.0887968	24	INCPM	cluster C
GSK-269962A	ROCK	-0.101018	-0.136422	-0.145739	-0.284515	0.118743	-0.158052	0.0462031	0.123879	-0.134452	-0.0820151	-0.263489	24	Pfizer	cluster C
GSK1120212 (Trametinib)	MEK1/2	-0.20378	NA	NA	-0.0774311	NA	-0.281862	0.300694	0.119881	0.258651	NA	0.413592	24	INCPM	cluster B
GSK2126458	PI3K,mTOR	-0.620446	-0.421682	0.208057	-0.0926702	0.334774	-0.432461	0.138992	-0.363553	0.206331	NA	0.253356	24	INCPM	cluster B
GSK2334470	PDK-1	-0.182616	-0.107812	-0.0808177	-0.113822	0.204805	-0.129945	0.179245	-0.112148	0.0624493	0.0929648	0.11249	24	INCPM	cluster A
GSK429286A	ROCK1	0.189786	0.314334	-0.2167	0.10273	-0.159565	0.0678358	-0.202041	0.330718	-0.206502	-0.174485	-0.450264	24	Pfizer	cluster A
GSK429286A	ROCK1	0.176283	0.226016	-0.225606	-0.129755	-0.0968201	0.117767	-0.121539	0.31691	-0.065916	-0.0644724	-0.127155	24	INCPM	cluster A
GSK461364	PLK1	NA	-0.27341	0.276085	NA	0.297125	-0.241256	NA	-0.284869	0.21047	NA	0.188429	24	INCPM	cluster B
IMD0354	inhibits NF-_B pathway,	-0.111031	-0.0575942	-0.0805219	-0.125212	-0.0728782	0.139726	-0.0987171	-0.101361	-0.0567059	-0.112682	-0.0848848	24	INCPM	cluster C
Iniparib (BSI-201)	PARP1	-0.0527691	-0.15275	-0.0848959	-0.114564	0.204725	-0.188996	0.142586	-0.171015	0.0702183	0.0863971	-0.15538	24	INCPM	cluster B
INK 128 (MLN0128)	mTOR	-0.186346	-0.0847191	0.190944	-0.123444	0.386401	-0.240492	0.0688442	-0.231517	0.243303	-0.122529	0.160157	24	INCPM	cluster B
Ipatasertib (GDC-0068)	pan-Akt inhibitor	-0.270237	-0.0815478	0.169322	-0.110141	0.0907571	-0.229389	0.0752794	-0.219002	0.156878	0.099676	0.109162	24	INCPM	cluster B
JNJ 26854165 (Serdemetan)	p53 activation	-0.140906	-0.162131	-0.0809878	-0.179919	-0.09245	-0.338396	0.361971	-0.175721	0.104943	-0.10196	0.158241	24	INCPM	cluster B
JNJ-7706621	pan-CDK inhibitor with the highest potency on CDK1/2	-0.0728436	-0.133135	0.0893665	-0.248449	-0.0719204	-0.123323	-0.106501	0.104225	-0.179415	0.0518668	0.225059	24	Pfizer	cluster C
JNK-IN-8	JNK1/2/3	0.0553814	-0.140845	0.164825	-0.248723	0.0617099	0.131498	0.0917806	0.101034	-0.123528	NA	-0.0884073	24	INCPM	cluster C
JQ1	BRD2,BRD3,BRD4	-0.103571	-0.169862	-0.17591	-0.321695	0.0616461	-0.142857	-0.0373187	-0.139259	0.0843673	0.0966854	-0.0774517	24	Pfizer	cluster B
Ki16198	LPA antagonist	-0.0423167	0.137355	0.1336	-0.117015	0.177793	-0.105845	0.0642335	-0.0865688	-0.180526	-0.0790117	0.0740266	24	INCPM	cluster B
Lidocaine (Alphacaine)	histamine H1-receptor agonist	0.0556552	0.111963	0.0566873	-0.0837167	-0.109997	-0.0687412	-0.0574829	0.0722642	0.109003	0.0579272	0.0456199	24	INCPM	cluster C
Linifanib (ABT-869)	CSF-1R;PDGFR;VEGFR	0.0436566	-0.0925068	0.0973968	-0.079259	0.0907476	0.25395	0.0439606	0.151474	0.0924826	-0.317188	0.123065	24	INCPM	cluster C
Losmapimod	p38 MAPK inhibitor	-0.129132	-0.193436	0.119706	-0.20507	-0.230204	-0.0632803	0.248519	-0.220056	0.215486	0.0743045	0.223523	24	INCPM	cluster B
MK-2206 dihydrochloride	pan-Akt inhibitor	-0.32894	-0.0787567	0.0889831	-0.0655397	0.161803	-0.144446	-0.0383656	-0.112084	-0.176336	-0.116741	0.0701719	24	INCPM	cluster C
MLN8237 (Alisertib)	Aurora A	NA	NA	NA	NA	NA	NA	NA	NA	NA	NA	NA	24	INCPM	cluster B
NU7441(KU-57788)	DNA-PK,PI3K	0.156591	0.105687	0.0769987	0.0969356	0.144187	-0.0635406	-0.0605489	0.0327218	0.101826	-0.133076	-0.0771654	24	INCPM	cluster B
Nutlin-3	p53 activation	0.0562522	-0.200382	0.118574	-0.142524	0.235686	-0.350869	0.463558	-0.148368	0.0468303	-0.0794886	0.0984008	24	INCPM	cluster B
NVP-ADW742	IGF-1R inhibitor	-0.222617	-0.160638	0.137819	-0.121328	0.138826	-0.0651166	0.0732775	-0.135982	0.064903	0.0814939	0.0905245	24	INCPM	cluster B
OSU-03012 (AR-12)	PDK-1	-0.102642	0.0952437	0.261939	-0.101095	0.127751	-0.230588	0.112671	-0.295987	0.153561	0.0972432	0.20415	24	INCPM	cluster B
PD0325901	MEK1/2	-0.138124	-0.735984	NA	0.198482	0.19103	-0.165975	0.312565	0.156975	0.250172	NA	0.407695	24	INCPM	cluster B
PF-00562271	FAK	-0.103581	-0.0784351	0.211494	-0.16111	0.0816376	-0.198084	-0.0596654	0.100004	0.145691	0.165516	-0.0997903	24	INCPM	cluster B
PF-03814735	pan-Aurora inhibitor	-0.0841447	-0.201326	0.141184	0.0796031	0.179749	-0.180865	0.126427	-0.232749	0.232077	0.130606	0.152617	24	Pfizer	cluster B
PF-04691502	PI3K,mTOR	-0.287409	-0.220377	0.145781	-0.0703691	0.452931	-0.105728	0.141619	-0.294366	0.168485	0.272479	0.178883	24	INCPM	cluster B
PHA-793887	CDK2/5/7	-0.165361	-0.431954	0.408588	-0.204529	NA	-0.424097	NA	-0.288655	0.409963	NA	NA	24	INCPM	cluster B
Piceatannol	Syk	-0.0425318	0.114649	0.108941	-0.0763656	-0.136292	-0.125507	0.0339159	-0.136038	-0.0600059	-0.0671716	0.186243	24	INCPM	cluster B
Pifithrin-A	p53i	0.0539118	0.0840116	-0.0874981	-0.144793	0.11112	-0.110273	-0.0441684	-0.0842573	0.118987	0.0802081	0.124166	24	NA	cluster B
PIK-75	PI3K,DNA-PK	-0.329821	-0.600372	0.499062	-0.140168	0.211499	-0.399622	NA	-0.522493	0.22769	NA	0.288047	24	INCPM	cluster B
Pimobendan (Vetmedin)	PDE3	0.0564648	0.0931623	0.0837223	-0.0812828	0.143328	-0.0979629	0.0494235	-0.0634684	0.0595012	0.100152	-0.0750944	24	INCPM	cluster C
PLX-4720	BRAFV600	-0.105369	-0.745923	0.168517	0.313113	0.173854	-0.155248	0.0938825	0.145483	0.0583167	-0.164387	0.19261	24	INCPM	cluster B
PONATINIB	multi-target inhibitor of Abl, PDGFR, VEGFR2, FGFR1 and Src	-0.295865	-0.7343	0.277336	-0.246845	0.309936	-0.334505	0.254979	-0.336575	0.361376	0.245163	0.286575	24	Pfizer	cluster B
pp-121	DNA-PK,PDGFR,mTOR,SRC	-0.259519	-0.217609	0.293835	-0.372602	0.258788	-0.372979	0.152431	-0.266049	0.281773	0.0998919	0.266058	24	Pfizer	cluster B
PP-121	DNA-PK,PDGFR,mTOR,SRC	-0.154938	-0.249715	0.328329	0.106767	0.265312	-0.214865	0.154182	-0.224348	0.322469	0.10906	0.07548	24	INCPM	cluster B
PP242	mTOR	0.0923639	-0.041733	-0.125016	0.143107	0.108547	0.14143	-0.125674	0.0793228	-0.117609	-0.124299	-0.197407	24	INCPM	cluster C
Pralatrexate(Folotyn)	Antifolate	-0.151231	-0.419629	-0.154217	0.208206	-0.194513	-0.395241	-0.0941597	0.139906	0.16461	-0.199738	NA	24	INCPM	cluster B
R788 (Fostamatinib)	Syk	0.0352087	-0.162917	-0.0623573	-0.0641726	0.0876688	-0.0880819	-0.0603435	-0.078051	0.0819527	-0.14347	0.0988788	24	INCPM	cluster B
Rivaroxaban (Xarelto)	Factor Xa	0.0583469	0.0529999	0.0640668	0.0943598	0.115905	-0.0748293	-0.0817712	-0.0462059	0.0947322	-0.131764	-0.0638499	24	INCPM	cluster C
Rotenone	inhibitor of mitochondrial electron transport	-0.140695	-0.208394	0.0864249	0.132347	0.154234	-0.315732	0.127687	-0.404772	0.281021	0.169538	0.123193	24	Pfizer	cluster B
Rotundine	dopamine D1 receptor antagonist	-0.0891748	-0.0884946	0.130702	-0.179686	0.157394	-0.098204	0.0750794	-0.155798	0.138302	-0.0670705	0.0731073	24	INCPM	cluster B
Roxadustat (FG-4592)	stabilizes HIF-2 and induces EPO production	-0.0451173	-0.155955	-0.0480336	-0.0759089	0.134042	0.140384	0.0546403	-0.0719832	0.198843	0.107018	0.163628	24	INCPM	cluster B
S-Ruxolitinib	JAK1/2	0.0783133	-0.0572208	-0.108851	0.198027	-0.152711	0.13886	-0.111278	0.108589	0.0725991	-0.117987	-0.156494	24	INCPM	cluster A
SB 743921	kinesin spindle protein	-0.40657	-0.426494	NA	NA	0.365859	NA	NA	-0.428081	0.330671	0.228168	NA	24	INCPM	cluster B
SB705498	antagonist for hTRPV1	-0.044146	0.0965755	0.0816914	-0.0925679	0.081674	-0.0990254	0.0900225	-0.0964006	-0.0713189	0.0864835	0.0746498	24	INCPM	cluster C
SGI-1776 free base	PIM1	0.0498693	-0.078421	0.198547	-0.256747	0.0881936	-0.154304	0.256216	-0.101216	-0.107042	0.141641	0.169323	24	INCPM	cluster B
SGX-523	c-Met	0.0397458	-0.0822033	0.0812533	0.0631613	0.0798376	0.121576	0.0535728	-0.0627913	0.096915	-0.117559	0.125564	24	INCPM	cluster B
SOLCITINIB	JAK1	0.108081	0.194882	-0.0752715	0.0977176	-0.0692803	-0.053743	-0.03997	0.0542547	-0.0764569	-0.0780838	0.050149	24	Pfizer	cluster C
Sorafenib (Nexavar)	Raf-1, B-Raf and VEGFR-2	-0.113046	-0.0781083	0.192727	0.0657179	0.103076	-0.0610184	0.117109	-0.0703699	0.121633	0.136568	-0.0985151	24	INCPM	cluster B
Sunitinib Malate (Sutent)	multitargeted RTK inhibitor	0.0879366	0.143802	-0.091102	-0.0628585	-0.123093	0.10506	-0.124036	0.267967	-0.146998	-0.16311	-0.171	24	INCPM	cluster A
TAK-733	MEK1/2	-0.209662	-0.801341	NA	0.260698	0.287308	-0.286632	0.348657	-0.168549	0.252501	0.245783	0.363258	24	INCPM	cluster B
TASELISIB	PI3K	-0.493337	-0.146203	-0.0657259	-0.142844	0.144885	-0.209524	0.140505	-0.15215	-0.063516	0.124035	0.141195	24	Pfizer	cluster B
TGX-221	PI3K	0.0657215	0.0938958	0.0787944	0.0679865	0.0811359	0.102589	-0.0283421	0.084538	0.0488761	-0.103083	-0.144418	24	INCPM	cluster B
Thiazovivin	ROCK	0.164132	0.196721	-0.126417	-0.11004	-0.168852	0.204462	-0.173219	0.269035	-0.227347	-0.148855	-0.285547	24	INCPM	cluster A
TIPIFARNIB	specific farnesyltransferase (FTase) inhibitor	0.137263	-0.0647404	-0.136558	0.08596	0.131801	-0.191078	0.0505448	0.0706638	-0.130925	-0.0925359	-0.110272	24	Pfizer	cluster B
TOZASERTIB	pan-Aurora inhibitor	-0.298512	-0.230056	0.297962	0.132953	0.228548	0.0894769	0.23827	-0.234892	0.213998	0.212588	0.280987	24	Pfizer	cluster B
TRAMETINIB	MEK1/2 inhibitor	-0.186086	-0.793223	0.0665344	-0.0982616	0.173029	-0.334938	0.129488	-0.115443	0.098428	-0.133328	0.24044	24	Pfizer	cluster B
Triciribine (Triciribine phosphate)	DNA synthesis inhibitor, AKT	-0.179474	0.101677	0.224921	-0.217233	0.209634	-0.181674	0.0913276	-0.187935	0.154836	0.125008	-0.0882799	24	INCPM	cluster B
TRIMETREXATE	blocks epithelial Na channel	-0.203615	0.130111	0.0582673	-0.21269	-0.0981772	-0.121955	-0.0798459	-0.0911723	-0.0714257	-0.159308	0.0647605	24	Pfizer	cluster C
Trospium chloride (Sanctura)	AChR	-0.0289656	-0.0710971	-0.0431382	0.0747922	0.0892443	-0.114293	-0.0937704	0.071612	-0.0983579	0.0778442	-0.115767	24	INCPM	cluster C
VEMURAFENIB	BRAFV600E	-0.115532	-0.604166	0.0576119	0.127864	-0.0600343	-0.154571	0.0750578	-0.142819	0.126739	-0.133336	0.188876	24	Pfizer	cluster B
Vemurafenib (PLX4032)	BRAFV600	0.0783282	-0.772206	-0.103028	0.288016	0.1111	-0.243866	0.136821	0.179423	-0.135828	-0.10549	0.22706	24	INCPM	cluster B
WP1130	deubiquitinase inhibitor	-0.0463061	-0.0848324	-0.0614761	-0.2058	-0.078423	-0.0942539	-0.0532081	-0.0695374	0.140309	0.0560992	0.0478436	24	INCPM	cluster C
WZ3146	EGFR(L858R) and EGFR(E746_A750)	-0.0681572	-0.173287	0.166584	-0.176685	0.176401	-0.137684	0.0914809	-0.161714	0.224968	-0.0894488	-0.147031	24	INCPM	cluster B
PNU-292137	CDK2	-0.297025	-0.238269	-0.0896395	0.0971506	0.0821513	-0.212129	0.235301	-0.198915	0.265517	0.170251	0.237654	24	NA	cluster B
10027822	THRB,THRA	-0.0419623	0.0550168	0.136603	-0.107787	-0.0680227	-0.0845882	-0.0643488	-0.102896	0.0730912	-0.0575681	0.0982189	36	Pfizer	cluster C
10162188	MEK1/2	-0.252154	-0.788672	0.138052	-0.161755	0.169581	-0.128065	0.105597	0.097365	0.105241	-0.101555	0.348883	36	Pfizer	cluster B
118870	IL4R	0.127413	-0.319075	NA	0.282298	0.168119	-0.209594	NA	-0.390966	-0.363975	NA	-0.509519	36	Pfizer	cluster C
16065674	ERBB2	0.0497922	-0.0891685	0.0700945	-0.0771688	-0.0626314	-0.0826769	0.100044	-0.166831	0.0658512	-0.0462143	-0.0703853	36	Pfizer	cluster C
16065975	CFTR,TRPA1	-0.383419	-0.528218	0.161388	0.103831	0.228997	-0.220385	0.136176	NA	0.107375	0.085904	-0.117994	36	Pfizer	cluster B
2-Methoxyestradiol	depolymerizes microtubules and blocks HIF-1_ nuclear accumulation	-0.114847	-0.176874	0.292505	-0.155631	0.190962	-0.111948	0.225235	-0.194826	0.252708	0.105246	0.195129	36	INCPM	cluster B
449087	CCNA1,CCNA2	-0.294991	-0.121065	0.135611	-0.0420869	0.0727894	-0.344617	0.137989	-0.16941	0.220221	0.1039	0.225027	36	Pfizer	cluster C
5328999	FGFR1	-0.115958	-0.108236	0.190238	-0.188558	0.182388	-0.111911	0.159508	0.202027	0.200301	0.138351	-0.0623983	36	Pfizer	cluster B
58379551	PI3K,mTOR	-0.0449812	-0.174501	0.143831	-0.207652	0.168564	-0.138495	-0.06375	-0.117773	0.0853451	0.0784666	0.137552	36	Pfizer	cluster B
7299199	Calcium Channel	0.213725	0.270573	0.166943	0.193531	-0.104881	0.146134	0.0721683	0.375883	-0.0786692	-0.0917091	-0.103907	36	Pfizer	cluster A
777903	PRKCE	0.126727	-0.168885	0.132257	-0.112669	0.146149	-0.124864	0.1064	-0.0306654	-0.0936547	-0.0592406	0.283292	36	Pfizer	cluster B
A-674563	AKT1	-0.0751686	-0.253713	0.141015	-0.0946024	-0.117609	NA	0.101125	NA	-0.122014	NA	0.0909746	36	INCPM	cluster A
A66	PI3K	-0.147292	-0.052164	-0.121567	-0.0746589	-0.070279	0.127437	-0.0649704	0.0364104	0.0733443	0.125236	-0.0453879	36	INCPM	cluster B
abemaciclib	CDK4/6	-0.191823	NA	NA	-0.439204	0.44655	NA	NA	-0.2211	0.148719	0.365501	NA	36	NA	cluster C
Afatinib (BIBW2992)	EGFR/ErbB	-0.0654025	-0.108018	0.16423	0.0829699	0.144801	-0.107683	0.165444	-0.125616	-0.0832242	-0.163074	-0.0966577	36	INCPM	cluster B
Alpelisib (BYL719)	PI3K_	-0.316646	-0.186405	0.149483	-0.20804	0.283376	-0.164113	0.142627	-0.228602	0.167419	0.107243	0.287379	36	INCPM	cluster B
Aniracetam	AMPA Receptor-kainate modulator	-0.0431786	0.0408169	0.067781	-0.0829454	-0.0493357	-0.107872	0.0320361	0.0606224	0.0801574	-0.0515087	0.0621651	36	INCPM	cluster C
AT-9283	Aurora A/B and JAK2/3 inhibitor	-0.426694	-0.384968	0.467619	-0.389291	0.447092	-0.357497	0.35488	-0.250405	0.246904	0.505876	-0.092354	36	Pfizer	cluster B
AT7867	AKT, S6K	0.0922889	0.153668	-0.227749	0.0748271	-0.0843409	0.062045	-0.182895	-0.0896425	-0.210618	-0.157297	-0.41034	36	INCPM	cluster A
Axitinib	multitargeted RTK inhibitor	0.0252462	-0.135939	0.079582	0.101471	-0.0549863	0.132268	0.0458917	-0.106775	0.0955764	0.0881579	0.111113	36	INCPM	cluster C
AZ 960	JAK2	-0.151069	-0.292935	0.157995	0.0809078	0.142007	-0.152255	0.252603	-0.209631	0.171768	-0.0750348	0.260519	36	INCPM	cluster B
AZD6244 (Selumetinib)	MEK1/2	-0.26292	NA	NA	-0.171483	NA	-0.239123	NA	-0.26712	0.0973228	NA	NA	36	INCPM	cluster B
AZD8055	mTOR	-0.372336	-0.38045	0.187431	-0.247443	0.533722	-0.374506	0.318613	-0.471775	0.223557	0.209954	NA	36	INCPM	cluster B
AZD8330	MEK1/2	-0.320783	-0.788262	NA	-0.14667	NA	-0.244376	NA	-0.299899	0.285743	NA	NA	36	INCPM	cluster B
Barasertib (AZD1152-HQPA)	Aurora B	NA	-0.321042	NA	-0.261443	-0.196504	-0.378303	NA	-0.319959	-0.212632	NA	0.446753	36	INCPM	cluster B
Belinostat (PXD101)	HDAC inhibitor	0.0614935	-0.0748907	0.238328	0.189593	-0.0755684	0.0954437	0.0718679	0.10669	0.148099	-0.0567358	-0.0737316	36	INCPM	cluster A
BI-2536	Plk1 inhibitor	0.0976807	-0.217114	0.493483	0.139741	-0.0652261	0.266791	-0.0881714	-0.237676	0.104779	-0.0730019	-0.117243	36	Pfizer	cluster C
BI6727 (Volasertib)	PLK1	NA	NA	NA	NA	0.224614	NA	NA	NA	NA	NA	NA	36	INCPM	cluster B
BIBF1120 (Vargatef)	multitargeted RTK inhibitor	0.0281821	-0.053238	0.0560566	0.0654729	-0.0655136	-0.0670374	-0.0526157	0.0604451	0.0443868	-0.0640524	-0.128645	36	INCPM	cluster C
BICALUTAMIDE	androgen receptor (AR) antagonist	-0.0857617	-0.0742344	-0.0654429	-0.0780484	-0.110845	-0.0520458	-0.130937	-0.0767624	0.0569784	0.0790298	0.0525831	36	Pfizer	cluster A
BIX 02188	MEK5	0.135138	0.156409	-0.151637	0.137369	-0.125618	0.0961499	-0.141444	0.065827	-0.0739239	-0.119105	-0.16635	36	INCPM	cluster A
BKM120 (NVP-BKM120)	PI3K	-0.196477	-0.112248	0.123283	-0.0963364	0.164655	-0.273158	0.199489	-0.178712	-0.160881	0.151764	0.296829	36	INCPM	cluster B
BMS-265246	CDK1/2	-0.0502771	-0.21803	0.259291	-0.162895	0.0613865	0.124039	0.12079	-0.0701017	0.0863498	0.0710276	-0.11236	36	INCPM	cluster C
Bosentan Hydrate	Endothelin Receptor antagonist	0.0595664	-0.0432265	-0.101846	-0.07132	-0.0981768	0.0863191	-0.0911135	-0.0250951	-0.0447547	-0.0745532	-0.14959	36	INCPM	cluster A
BUDESONIDE	glucocorticoid steroid	0.144654	0.0627706	-0.188531	-0.25132	-0.0598231	-0.0772043	-0.11691	-0.27003	0.0427912	0.102628	-0.0532534	36	Pfizer	cluster C
BUPARLISIB	PI3K	-0.235419	-0.195308	0.109103	-0.198109	0.204798	-0.166805	0.182054	-0.230401	0.131611	0.0849779	0.216082	36	Pfizer	cluster B
BX-795	PDK-1	0.090591	0.126953	-0.130319	0.146867	-0.076026	0.0761963	-0.0842702	0.0430337	-0.181497	0.0927343	-0.291361	36	INCPM	cluster C
Carvedilol	beta blocker/alpha-1 blocker	0.0406731	0.074194	-0.103945	-0.115147	0.0676145	-0.0455328	-0.0261923	-0.0635051	-0.0625211	-0.117876	-0.12693	36	INCPM	cluster C
CI-1040	MEK1/2	0.209259	-0.646342	-0.069906	0.0742441	0.08242	-0.132409	0.0832045	0.114821	0.104764	-0.058508	0.210357	36	Pfizer	cluster B
Cilomilast (SB-207499)	PDE4	0.027563	-0.0875199	-0.0938925	-0.135943	0.0975237	0.149145	-0.040557	-0.0546633	-0.109333	0.103554	-0.250413	36	INCPM	cluster A
DABRAFENIB	BRAFV600E	-0.228528	-0.631418	0.126591	0.117467	0.2993	-0.146898	0.176592	0.116657	0.0805866	0.0977475	0.24021	36	Pfizer	cluster B
Dabrafenib (GSK2118436)	BRAFV600	NA	NA	NA	-0.106339	NA	-0.369878	NA	-0.33395	0.12962	NA	NA	36	INCPM	cluster B
DASATINIB	ABL, SRC	-0.552321	-0.572721	0.41386	-0.533027	0.36023	-0.486302	0.250036	-0.617668	0.465441	0.21373	0.132103	36	Pfizer	cluster B
DCC-2036 (Rebastinib)	Bcr-Abl inhibitor	-0.0883883	0.114843	0.0492071	-0.0951128	0.140856	-0.0744297	0.107562	-0.0317615	0.100942	-0.0584163	-0.102248	36	INCPM	cluster B
Dovitinib Dilactic acid (TKI258 Dilactic aci	multitargeted RTK inhibitor	-0.0845353	-0.163495	0.177092	-0.095667	0.294068	-0.189	0.279058	-0.102201	0.13235	0.141207	-0.106312	36	INCPM	cluster B
Dutasteride	5-_ reductase inhibitor	-0.0921667	0.0743323	0.0746031	0.0716995	-0.0672148	0.100567	0.0527087	-0.0872415	-0.0824575	0.0631257	0.0596512	36	INCPM	cluster C
Entacapone	COMT inhibitor	0.106394	0.0982451	-0.0735434	0.0897917	-0.0899568	-0.0868279	-0.0773294	0.0466268	-0.0509734	-0.130477	-0.0881916	36	INCPM	cluster C
Enzastaurin (LY317615)	PKC_	-0.121889	-0.196232	0.109838	-0.0948531	0.204168	-0.173322	0.198743	-0.195149	0.118785	0.22016	0.235764	36	INCPM	cluster B
Erlotinib(OSI-744)	EGFR	0.0741105	-0.0854031	-0.0899249	-0.0700226	0.177951	-0.0952189	0.0518489	-0.0784064	-0.0986106	0.18329	0.0672753	36	INCPM	cluster C
Everolimus (RAD001)	mTOR	0.0546884	-0.161558	-0.119139	-0.0974765	0.37911	-0.216579	0.120382	-0.254027	-0.0954015	0.102256	0.190609	36	INCPM	cluster B
Flavopiridol hydrochloride	CDK1/2/4/6	NA	NA	NA	NA	NA	NA	NA	NA	NA	NA	NA	36	INCPM	cluster B
Gefitinib (Iressa)	EGFR	0.0331323	-0.0685798	0.0820108	0.078837	0.0844727	-0.0844204	-0.0454287	-0.0481441	-0.0735238	0.155009	-0.0807385	36	INCPM	cluster C
Go 6983	pan-PKC inhibitor	0.0847108	-0.0881872	-0.0637998	-0.122184	-0.094977	0.077901	0.184231	-0.0705469	-0.0837533	0.0826317	-0.068389	36	INCPM	cluster C
GSK-269962A	ROCK	-0.0641093	-0.0675433	0.0519247	-0.187267	0.0801285	-0.135582	-0.0925474	0.139741	-0.0768788	-0.0763558	-0.28481	36	Pfizer	cluster C
GSK1120212 (Trametinib)	MEK1/2	-0.294495	NA	NA	-0.269651	NA	-0.275867	NA	-0.224857	NA	NA	NA	36	INCPM	cluster B
GSK2126458	PI3K,mTOR	-0.624063	-0.510504	0.346306	-0.217379	0.420505	-0.246623	0.220128	-0.348552	0.221585	NA	0.427012	36	INCPM	cluster B
GSK2334470	PDK-1	-0.205256	-0.0848488	-0.0888794	0.089943	0.1957	-0.0999359	0.137744	-0.122739	-0.0859687	0.177581	0.180694	36	INCPM	cluster A
GSK429286A	ROCK1	0.135641	0.159047	-0.201189	0.0342521	-0.132518	0.0792782	-0.141888	0.229215	-0.251529	-0.156847	-0.512481	36	Pfizer	cluster A
GSK429286A	ROCK1	0.178149	0.128776	-0.098661	-0.0720458	-0.0796455	0.0848215	-0.156609	0.319108	-0.154201	-0.0761769	-0.25077	36	INCPM	cluster A
GSK461364	PLK1	NA	NA	NA	NA	NA	NA	NA	-0.503554	0.164792	NA	NA	36	INCPM	cluster B
IMD0354	inhibits NF-_B pathway,	-0.0969469	0.0575063	0.0741687	-0.202577	-0.0949846	0.135696	0.0579765	-0.17703	-0.0463932	0.0481115	-0.102772	36	INCPM	cluster C
Iniparib (BSI-201)	PARP1	-0.070622	-0.212469	0.208067	-0.183928	0.173476	-0.133625	0.146266	-0.175756	0.153319	0.185416	0.120345	36	INCPM	cluster B
INK 128 (MLN0128)	mTOR	-0.256673	-0.235325	0.155305	-0.224789	0.53275	-0.276933	0.197964	-0.394639	0.228568	0.112303	0.265179	36	INCPM	cluster B
Ipatasertib (GDC-0068)	pan-Akt inhibitor	-0.190968	-0.0768971	0.147217	-0.113399	0.18173	-0.101217	0.0708982	-0.126978	0.113191	-0.0553439	0.165647	36	INCPM	cluster B
JNJ 26854165 (Serdemetan)	p53 activation	-0.0768053	-0.279255	-0.193329	-0.153461	-0.108286	-0.449727	0.503232	-0.233977	0.192099	-0.114121	0.278055	36	INCPM	cluster B
JNJ-7706621	pan-CDK inhibitor with the highest potency on CDK1/2	0.0565775	-0.161566	0.108458	-0.16163	0.0587682	-0.0823831	-0.117177	0.0682764	0.14224	0.162217	-0.0842012	36	Pfizer	cluster C
JNK-IN-8	JNK1/2/3	-0.0477628	-0.0739016	0.152364	0.198592	-0.0818248	0.121487	0.09321	0.0617093	-0.0648749	NA	-0.102786	36	INCPM	cluster C
JQ1	BRD2,BRD3,BRD4	-0.116829	-0.17851	0.289446	0.310508	0.124818	-0.251845	0.109085	-0.202899	0.125687	0.157076	-0.10972	36	Pfizer	cluster B
Ki16198	LPA antagonist	-0.0578706	-0.0965511	0.148725	-0.185499	0.222577	-0.0952012	0.0979106	0.0766397	-0.0542652	-0.0883612	-0.0800577	36	INCPM	cluster B
Lidocaine (Alphacaine)	histamine H1-receptor agonist	0.0185874	0.0973983	-0.0687434	-0.160877	0.0669247	0.0453422	0.0306281	-0.0875763	0.0725267	0.0596575	0.08234	36	INCPM	cluster C
Linifanib (ABT-869)	CSF-1R;PDGFR;VEGFR	0.0921761	-0.0830801	0.0764801	-0.0721319	0.120117	-0.0978094	0.0624952	0.106818	0.128803	0.107244	-0.136314	36	INCPM	cluster C
Losmapimod	p38 MAPK inhibitor	-0.0733884	-0.0736649	-0.145107	-0.113133	0.232802	-0.0736688	0.240493	-0.112015	0.190651	0.124851	0.385732	36	INCPM	cluster B
MK-2206 dihydrochloride	pan-Akt inhibitor	-0.279017	0.0984761	0.0832745	0.0793133	-0.0968493	0.0493364	0.0463307	-0.0997841	-0.197464	0.108351	0.0839161	36	INCPM	cluster C
MLN8237 (Alisertib)	Aurora A	NA	NA	NA	NA	NA	NA	NA	NA	NA	NA	NA	36	INCPM	cluster B
NU7441(KU-57788)	DNA-PK,PI3K	0.162409	0.0795164	0.0607282	-0.0697158	-0.122157	0.101624	0.0718589	0.0915124	-0.0816324	-0.148721	-0.1186	36	INCPM	cluster B
Nutlin-3	p53 activation	-0.0732291	-0.221839	0.263625	-0.111166	0.189253	-0.293646	0.466005	-0.147561	0.0984242	0.0949297	0.168789	36	INCPM	cluster B
NVP-ADW742	IGF-1R inhibitor	-0.143225	-0.102304	-0.0918065	-0.11843	0.172294	0.0876476	0.101362	-0.154614	0.0825754	-0.0463377	0.107796	36	INCPM	cluster B
OSU-03012 (AR-12)	PDK-1	-0.104997	-0.120235	0.190879	-0.114166	0.145516	-0.336438	0.252868	-0.245482	0.144136	0.0999774	0.256633	36	INCPM	cluster B
PD0325901	MEK1/2	-0.36714	NA	NA	NA	0.462099	-0.087953	NA	-0.202516	NA	NA	NA	36	INCPM	cluster B
PF-00562271	FAK	-0.0816523	-0.14806	0.199284	-0.164347	0.108295	-0.130641	0.0303111	-0.0587004	0.194769	0.130616	0.0729341	36	INCPM	cluster B
PF-03814735	pan-Aurora inhibitor	-0.242169	-0.301397	0.189887	-0.189339	0.121237	-0.113054	0.1347	-0.196584	0.135271	0.123181	-0.0585285	36	Pfizer	cluster B
PF-04691502	PI3K,mTOR	-0.257608	-0.217677	0.238923	0.12471	0.345384	-0.135129	0.222526	-0.280594	0.152791	0.3353	0.33683	36	INCPM	cluster B
PHA-793887	CDK2/5/7	NA	-0.453108	0.42328	-0.429941	NA	-0.427163	NA	-0.366972	0.407688	0.404229	NA	36	INCPM	cluster B
Piceatannol	Syk	-0.0408148	-0.119596	0.128353	-0.0621214	-0.0907861	-0.0557926	-0.0712005	-0.0760212	-0.061271	0.0597303	0.188765	36	INCPM	cluster B
Pifithrin-A	p53i	0.042906	0.0891897	0.0895334	-0.103633	-0.078042	0.087763	-0.0596682	-0.0848239	0.113433	0.0727078	0.183026	36	NA	cluster B
PIK-75	PI3K,DNA-PK	-0.3746	NA	NA	NA	0.314097	-0.283887	NA	-0.468081	0.124627	NA	0.431069	36	INCPM	cluster B
Pimobendan (Vetmedin)	PDE3	0.0714943	0.0610595	0.102204	-0.120339	-0.0933456	0.0862943	0.0403687	-0.0775354	-0.0713046	-0.064453	0.0816054	36	INCPM	cluster C
PLX-4720	BRAFV600	-0.0878809	-0.766905	0.274376	-0.110638	0.340489	-0.059421	0.206	-0.225924	0.0653233	0.0908355	0.480414	36	INCPM	cluster B
PONATINIB	multi-target inhibitor of Abl, PDGFR, VEGFR2, FGFR1 and Src	-0.21872	-0.652299	0.241494	-0.144223	0.299186	-0.233421	0.306616	-0.260007	0.20224	0.169136	-0.0982245	36	Pfizer	cluster B
pp-121	DNA-PK,PDGFR,mTOR,SRC	-0.147833	-0.151802	0.20854	-0.291728	0.232493	-0.240816	0.11234	-0.201194	0.284165	0.0888797	-0.0745755	36	Pfizer	cluster B
PP-121	DNA-PK,PDGFR,mTOR,SRC	-0.0874236	-0.273143	0.304978	-0.124492	0.273135	0.122615	0.145826	-0.166183	0.255279	0.146148	-0.123909	36	INCPM	cluster B
PP242	mTOR	0.154888	0.0422183	-0.0795261	0.0598595	-0.0801749	0.0613124	-0.121495	0.0563917	-0.160842	0.114672	-0.0696491	36	INCPM	cluster C
Pralatrexate(Folotyn)	Antifolate	-0.309946	-0.739365	0.111772	-0.171533	0.248844	-0.290471	0.239084	-0.353446	0.244375	0.106954	NA	36	INCPM	cluster B
R788 (Fostamatinib)	Syk	0.0391375	-0.105085	0.0460765	0.0816359	0.0968283	-0.104176	-0.091469	-0.0627904	0.0634294	0.0791982	0.106309	36	INCPM	cluster B
Rivaroxaban (Xarelto)	Factor Xa	-0.0615928	0.0598187	0.159785	0.0995262	0.084797	0.0685926	0.0370701	-0.0855379	-0.0782511	-0.100546	-0.0831036	36	INCPM	cluster C
Rotenone	inhibitor of mitochondrial electron transport	-0.247448	-0.160099	0.143574	-0.230506	0.101087	-0.160901	0.0993743	-0.288313	0.141702	-0.119275	0.142822	36	Pfizer	cluster B
Rotundine	dopamine D1 receptor antagonist	-0.0846065	-0.0903271	-0.054462	-0.177827	-0.107653	-0.13094	-0.071179	-0.118162	0.12464	0.0994449	0.107483	36	INCPM	cluster B
Roxadustat (FG-4592)	stabilizes HIF-2 and induces EPO production	-0.060408	-0.182222	0.0596333	-0.136762	0.184074	-0.0737516	0.0859609	-0.0509678	0.171662	0.148047	0.233197	36	INCPM	cluster B
S-Ruxolitinib	JAK1/2	-0.0510405	0.0525062	-0.0663187	0.109064	-0.139879	0.120772	-0.105068	0.111571	-0.0994794	0.125421	-0.129029	36	INCPM	cluster A
SB 743921	kinesin spindle protein	NA	-0.422483	NA	NA	0.346453	NA	NA	-0.506786	0.133511	0.359418	NA	36	INCPM	cluster B
SB705498	antagonist for hTRPV1	-0.0366534	0.0799073	0.088852	-0.122592	-0.0886889	-0.0565333	0.0704811	-0.0786881	0.104426	0.078044	0.111428	36	INCPM	cluster C
SGI-1776 free base	PIM1	0.0855355	-0.13242	0.1838	-0.150444	0.188565	-0.174991	0.304649	-0.0756522	0.127021	0.140097	0.175195	36	INCPM	cluster B
SGX-523	c-Met	-0.0799493	0.102131	-0.10011	0.0376584	0.141523	-0.0356643	0.0827332	0.0815838	0.0864736	-0.132976	-0.0603466	36	INCPM	cluster B
SOLCITINIB	JAK1	0.116198	0.167922	-0.111415	0.15305	-0.0588189	0.128778	-0.0820103	0.0425664	0.0702253	-0.153042	-0.084808	36	Pfizer	cluster C
Sorafenib (Nexavar)	Raf-1, B-Raf and VEGFR-2	-0.0220456	0.0651828	0.0846562	-0.109782	0.0380535	0.114853	0.0378995	0.151263	0.080359	-0.190225	-0.090562	36	INCPM	cluster B
Sunitinib Malate (Sutent)	multitargeted RTK inhibitor	0.085234	-0.158379	0.0731391	-0.0645021	-0.0465805	0.138054	-0.126989	0.133346	-0.163601	-0.0975934	-0.218781	36	INCPM	cluster A
TAK-733	MEK1/2	-0.363352	-0.818427	NA	-0.136682	NA	-0.227382	0.481584	-0.308935	0.311589	NA	NA	36	INCPM	cluster B
TASELISIB	PI3K	-0.484925	-0.127546	0.0798421	-0.178541	0.133062	-0.172437	0.0951242	-0.171714	0.0936518	0.0931719	0.200172	36	Pfizer	cluster B
TGX-221	PI3K	-0.0328565	-0.0874689	-0.098558	0.0469128	-0.0924722	0.0563653	-0.0523926	-0.0477398	-0.0594573	0.0744819	-0.105062	36	INCPM	cluster B
Thiazovivin	ROCK	0.11929	0.114749	-0.105282	-0.0842966	0.119933	-0.091283	-0.102705	0.194733	-0.231041	-0.111068	-0.28218	36	INCPM	cluster A
TIPIFARNIB	specific farnesyltransferase (FTase) inhibitor	0.0767575	-0.137469	-0.210255	-0.18532	0.131189	-0.101608	0.131204	-0.0641036	0.0760016	-0.113793	0.100028	36	Pfizer	cluster B
TOZASERTIB	pan-Aurora inhibitor	-0.272572	-0.397053	-0.13189	-0.212979	0.225421	-0.194854	0.230386	-0.205769	0.0977583	0.148844	0.256282	36	Pfizer	cluster B
TRAMETINIB	MEK1/2 inhibitor	-0.290874	-0.74456	0.253116	-0.257616	0.247544	-0.134044	0.204797	-0.146963	0.122047	0.103931	0.221311	36	Pfizer	cluster B
Triciribine (Triciribine phosphate)	DNA synthesis inhibitor, AKT	-0.184132	0.0650272	0.212807	0.157074	0.248857	0.0592234	0.105441	-0.178696	0.172554	0.100795	0.168146	36	INCPM	cluster B
TRIMETREXATE	blocks epithelial Na channel	-0.148163	-0.0687327	-0.115623	-0.348717	-0.0750399	-0.225761	0.0839089	0.0988342	-0.111404	-0.0995968	-0.0589618	36	Pfizer	cluster C
Trospium chloride (Sanctura)	AChR	0.0315589	0.0440028	0.0554783	0.0509958	-0.152941	0.0625562	-0.0694408	0.0964765	-0.0256237	-0.148472	-0.111358	36	INCPM	cluster C
VEMURAFENIB	BRAFV600E	-0.116675	-0.650393	-0.131134	0.138104	0.114473	-0.115877	-0.0519222	0.176726	0.106209	0.106755	0.260643	36	Pfizer	cluster B
Vemurafenib (PLX4032)	BRAFV600	-0.0455279	-0.801103	0.103487	0.223094	0.16384	-0.130087	0.121725	0.115767	-0.0792237	-0.261658	0.193007	36	INCPM	cluster B
WP1130	deubiquitinase inhibitor	-0.0410761	-0.0554562	0.150894	-0.16093	0.111323	0.0725414	-0.0341877	-0.102682	0.100734	0.0906226	-0.183417	36	INCPM	cluster C
WZ3146	EGFR(L858R) and EGFR(E746_A750)	-0.0449198	-0.0877462	0.197688	-0.21384	0.288055	-0.0517953	0.115652	-0.187446	0.122827	-0.0746067	0.146124	36	INCPM	cluster B
PNU-292137	CDK2	-0.374179	-0.232006	0.281834	-0.127026	0.144866	-0.291907	0.291047	-0.278244	0.206598	0.229781	0.228311	36	NA	cluster B
10027822	THRB,THRA	0.0336196	0.0854872	0.0966872	-0.104889	0.104662	-0.0649057	0.0568902	0.0409773	-0.0639499	-0.0497261	0.161868	48	Pfizer	cluster C
10162188	MEK1/2	-0.397558	-0.733052	0.276308	-0.175468	0.206285	-0.239238	0.173578	-0.0701008	0.195528	0.230065	0.242242	48	Pfizer	cluster B
118870	IL4R	-0.277776	-0.341442	NA	0.270201	0.204313	0.275737	NA	-0.42847	-0.415039	NA	-0.420913	48	Pfizer	cluster C
16065674	ERBB2	-0.0493076	-0.144951	0.0947794	-0.104911	0.0910143	-0.146211	0.150025	-0.214788	0.0956076	0.0437985	-0.0489916	48	Pfizer	cluster C
16065975	CFTR,TRPA1	-0.447921	-0.534082	0.217558	0.204381	0.291285	-0.387376	0.173591	-0.488451	0.142997	0.20851	-0.184479	48	Pfizer	cluster B
2-Methoxyestradiol	depolymerizes microtubules and blocks HIF-1_ nuclear accumulation	-0.0820654	-0.206723	-0.1568	-0.185223	0.110528	-0.0497703	0.122851	-0.152891	0.120643	-0.213986	0.187142	48	INCPM	cluster B
449087	CCNA1,CCNA2	-0.264666	-0.202293	0.277142	-0.0853302	0.17363	-0.395156	0.219262	-0.235806	0.219258	0.0931056	0.326725	48	Pfizer	cluster C
449087_1	CCNA1,CCNA2	-0.448641	NA	0.259382	0.233282	0.505383	-0.379374	0.219301	-0.609804	0.165382	0.270843	NA	48	NA	cluster B
5328999	FGFR1	-0.137792	0.123501	0.209105	-0.208652	0.170387	-0.181079	0.129234	-0.254859	0.146591	0.140572	0.136247	48	Pfizer	cluster B
58379551	PI3K,mTOR	-0.0915756	-0.0973929	0.0730375	-0.177565	0.164796	-0.114261	0.059836	-0.0626298	-0.0962367	0.116121	0.118722	48	Pfizer	cluster B
7299199	Calcium Channel	0.109218	0.21549	0.2785	0.084576	0.117196	0.0822665	0.0567757	0.315164	-0.0652187	-0.0940857	-0.169238	48	Pfizer	cluster A
777903	PRKCE	-0.0483575	-0.307175	-0.165839	0.0979258	0.0809284	-0.29317	0.125015	-0.0870492	-0.114769	-0.0538802	0.281801	48	Pfizer	cluster B
A-674563	AKT1	-0.105354	-0.204329	-0.240309	-0.101211	0.171649	NA	-0.110618	NA	-0.144922	NA	0.163255	48	INCPM	cluster A
A66	PI3K	-0.113767	-0.0870398	0.183313	-0.125966	0.281997	-0.072342	0.126399	-0.0567873	0.141304	0.50314	0.293742	48	INCPM	cluster B
abemaciclib	CDK4/6	-0.105468	-0.211908	NA	-0.411838	-0.465147	NA	NA	-0.0968283	0.11944	NA	NA	48	NA	cluster C
Afatinib (BIBW2992)	EGFR/ErbB	-0.0467151	0.0390499	-0.350593	-0.0990128	0.144972	0.102467	-0.0845174	0.11202	-0.201167	0.218995	-0.142467	48	INCPM	cluster B
Alpelisib (BYL719)	PI3K_	-0.268008	-0.0685661	-0.15922	-0.202042	0.269371	-0.185269	0.1222	-0.185419	0.170098	0.168367	0.346224	48	INCPM	cluster B
Aniracetam	AMPA Receptor-kainate modulator	-0.0248111	0.108112	-0.0667619	-0.148124	0.200045	-0.0524522	-0.0633696	-0.0578318	-0.0410553	-0.153061	-0.0534657	48	INCPM	cluster C
AT-9283	Aurora A/B and JAK2/3 inhibitor	-0.451306	-0.539962	0.58275	-0.460761	0.554175	-0.477552	0.433224	-0.389708	0.253281	0.631775	0.221151	48	Pfizer	cluster B
AT7867	AKT, S6K	0.0376643	0.223536	-0.236864	0.123282	-0.164178	0.0441455	-0.138376	-0.080783	-0.231728	NA	-0.392257	48	INCPM	cluster A
Axitinib	multitargeted RTK inhibitor	0.0808247	0.123935	-0.178793	0.102058	0.101691	0.144111	-0.0894624	0.130837	-0.0993936	-0.328912	-0.143964	48	INCPM	cluster C
AZ 960	JAK2	-0.13081	-0.350196	-0.168552	0.0697489	0.1316	0.173531	0.202408	-0.158505	0.0601828	NA	0.117904	48	INCPM	cluster B
AZD6244 (Selumetinib)	MEK1/2	-0.418463	NA	NA	-0.247666	NA	-0.284738	NA	NA	0.135938	NA	NA	48	INCPM	cluster B
AZD8055	mTOR	NA	-0.438194	-0.278356	-0.228254	0.605858	-0.451155	NA	NA	0.18218	0.12107	NA	48	INCPM	cluster B
AZD8330	MEK1/2	NA	NA	NA	-0.327392	NA	-0.270685	NA	-0.418616	0.314005	NA	NA	48	INCPM	cluster B
Barasertib (AZD1152-HQPA)	Aurora B	NA	-0.430627	NA	-0.337997	0.39207	NA	NA	-0.340105	0.128515	NA	0.487554	48	INCPM	cluster B
Belinostat (PXD101)	HDAC inhibitor	-0.060335	-0.104422	-0.129112	0.218247	-0.19303	-0.133345	0.0761073	-0.0604887	-0.067622	-0.152362	0.14244	48	INCPM	cluster A
BI-2536	Plk1 inhibitor	-0.202292	0.230287	0.340582	-0.307928	-0.177883	0.194591	-0.0621893	-0.275109	-0.0653016	0.232018	-0.143373	48	Pfizer	cluster C
BI6727 (Volasertib)	PLK1	NA	NA	NA	NA	NA	NA	NA	NA	NA	NA	NA	48	INCPM	cluster B
BIBF1120 (Vargatef)	multitargeted RTK inhibitor	-0.0584966	0.0690395	0.140624	-0.159469	0.280581	0.0377068	0.0458133	-0.0249007	0.115827	NA	0.15879	48	INCPM	cluster C
BICALUTAMIDE	androgen receptor (AR) antagonist	0.0450714	0.0824459	-0.0702115	-0.0630429	-0.139621	0.066201	-0.151495	0.0694975	-0.0464988	-0.10615	-0.0755287	48	Pfizer	cluster A
BIX 02188	MEK5	0.060657	-0.0892279	0.15711	0.183402	-0.120594	0.0878308	-0.0613041	0.0565943	-0.0652028	NA	-0.213244	48	INCPM	cluster A
BKM120 (NVP-BKM120)	PI3K	-0.109235	-0.0735835	-0.152439	-0.202078	0.220701	-0.229914	0.120949	-0.19015	0.113714	-0.151361	0.365898	48	INCPM	cluster B
BMS-265246	CDK1/2	-0.120703	-0.150131	0.128205	-0.0811247	0.127005	0.225951	-0.126492	-0.114019	0.0566507	-0.194478	0.151755	48	INCPM	cluster C
Bosentan Hydrate	Endothelin Receptor antagonist	0.0509472	-0.0981649	-0.336078	0.148113	-0.181927	0.212417	-0.0538672	0.0841129	0.0900279	NA	-0.182865	48	INCPM	cluster A
BUDESONIDE	glucocorticoid steroid	0.082684	-0.115948	-0.14024	-0.282016	0.0797026	-0.15056	0.0501961	-0.274558	0.0641946	0.081385	-0.0386017	48	Pfizer	cluster C
BUPARLISIB	PI3K	-0.242623	-0.234074	0.194669	-0.181701	0.204267	-0.209825	0.171634	-0.301002	0.136183	0.115123	0.224401	48	Pfizer	cluster B
BX-795	PDK-1	0.0759053	0.164124	-0.187783	0.127026	-0.119044	0.100707	-0.131581	0.131491	-0.144843	-0.377551	-0.247141	48	INCPM	cluster C
Carvedilol	beta blocker/alpha-1 blocker	0.032011	0.0438701	0.266322	-0.0953358	0.0711329	-0.105698	-0.0501072	0.0462609	-0.0834842	NA	-0.1795	48	INCPM	cluster C
CI-1040	MEK1/2	-0.248747	-0.817485	0.2679	0.134106	0.151054	-0.203234	0.123476	-0.10573	0.0994404	0.124703	0.210736	48	Pfizer	cluster B
Cilomilast (SB-207499)	PDE4	0.0582313	0.124588	0.168293	0.102791	-0.137986	-0.0643596	-0.0630797	0.0735922	-0.0823177	-0.471088	-0.272224	48	INCPM	cluster A
DABRAFENIB	BRAFV600E	-0.353088	-0.801599	0.223881	0.141999	0.398126	-0.160062	0.226816	-0.116282	0.113169	0.203385	0.323667	48	Pfizer	cluster B
Dabrafenib (GSK2118436)	BRAFV600	NA	NA	NA	-0.310781	NA	-0.284809	NA	NA	0.171288	NA	NA	48	INCPM	cluster B
DASATINIB	ABL, SRC	-0.5654	-0.698622	0.594365	-0.495223	0.416134	-0.501126	0.338188	-0.643032	0.461085	0.191184	0.139507	48	Pfizer	cluster B
DCC-2036 (Rebastinib)	Bcr-Abl inhibitor	-0.04805	0.154461	0.19721	-0.160491	0.0767977	0.0996049	-0.0460036	-0.0736274	0.0940888	-0.23356	0.107705	48	INCPM	cluster B
Dovitinib Dilactic acid (TKI258 Dilactic aci	multitargeted RTK inhibitor	-0.0663982	0.119235	-0.158805	-0.271881	0.330288	-0.121353	0.144348	-0.108443	0.0819875	0.174397	0.148949	48	INCPM	cluster B
Dutasteride	5-_ reductase inhibitor	0.0729413	-0.055039	-0.0992799	0.0901597	0.273593	-0.0840054	0.0852556	0.0370564	-0.129099	0.211585	0.122744	48	INCPM	cluster C
Entacapone	COMT inhibitor	0.0434438	-0.0410846	-0.152068	0.0750532	-0.126166	-0.0418801	-0.0211388	0.0395186	0.100999	NA	-0.167239	48	INCPM	cluster C
Enzastaurin (LY317615)	PKC_	-0.0646711	-0.0667179	-0.175968	-0.227923	0.178452	-0.266111	-0.11683	-0.141079	0.196697	0.191117	0.212903	48	INCPM	cluster B
Erlotinib(OSI-744)	EGFR	-0.0598321	0.0504812	-0.137773	-0.141935	0.0823257	-0.137488	0.0732341	-0.0906346	0.0657415	NA	0.109	48	INCPM	cluster C
Everolimus (RAD001)	mTOR	0.136665	-0.10249	-0.238479	-0.155216	0.296983	-0.0355703	-0.0964318	-0.114491	-0.184388	0.289474	0.243688	48	INCPM	cluster B
Flavopiridol hydrochloride	CDK1/2/4/6	NA	NA	NA	NA	NA	NA	NA	NA	NA	NA	NA	48	INCPM	cluster B
Gefitinib (Iressa)	EGFR	-0.0445768	-0.0848893	0.169804	0.0937441	0.0960471	0.10017	0.0385171	-0.0466765	0.0622294	NA	0.137721	48	INCPM	cluster C
Go 6983	pan-PKC inhibitor	-0.0665378	-0.0630384	-0.101244	-0.0984016	0.145165	-0.0438022	-0.0608954	-0.0580764	-0.0552779	-0.119048	0.0778758	48	INCPM	cluster C
GSK-269962A	ROCK	-0.0780069	0.0816768	0.0631294	-0.201588	-0.077584	-0.201766	-0.0935901	0.144148	-0.0911672	-0.0834802	-0.372244	48	Pfizer	cluster C
GSK1120212 (Trametinib)	MEK1/2	NA	NA	NA	-0.403576	NA	NA	NA	-0.43603	NA	NA	NA	48	INCPM	cluster B
GSK2126458	PI3K,mTOR	NA	-0.536045	-0.343095	-0.314564	0.634123	-0.521353	NA	NA	0.194224	0.321429	0.788723	48	INCPM	cluster B
GSK2334470	PDK-1	-0.178313	0.107821	-0.192816	-0.0937346	0.142874	-0.144634	-0.105173	-0.0667723	-0.169356	-0.0751517	0.0867328	48	INCPM	cluster A
GSK429286A	ROCK1	-0.0532668	0.115534	-0.259158	0.0684242	-0.125089	0.114044	-0.122797	0.172709	-0.153818	-0.183673	-0.316301	48	Pfizer	cluster A
GSK429286A	ROCK1	0.0965789	0.0966326	-0.0970483	0.0634451	-0.0603443	0.046694	-0.151799	0.251701	-0.124528	-0.0879511	-0.261847	48	INCPM	cluster A
GSK461364	PLK1	NA	NA	NA	NA	NA	NA	NA	NA	0.186805	NA	NA	48	INCPM	cluster B
IMD0354	inhibits NF-_B pathway,	-0.0644652	0.107807	0.0855564	-0.262013	0.112059	0.0882913	-0.0321352	-0.143407	0.114746	-0.161187	0.0659247	48	INCPM	cluster C
Iniparib (BSI-201)	PARP1	-0.0811003	-0.1085	0.170626	-0.131789	0.185935	-0.110175	0.112987	-0.132323	-0.113554	0.193878	0.14682	48	INCPM	cluster B
INK 128 (MLN0128)	mTOR	-0.257882	-0.417349	0.264555	-0.333394	0.652472	-0.355172	0.285888	-0.458663	0.191963	0.267682	0.731009	48	INCPM	cluster B
Ipatasertib (GDC-0068)	pan-Akt inhibitor	-0.0627915	0.0777582	-0.11143	0.0641641	0.190716	-0.197451	-0.0745399	-0.196988	0.132467	0.191837	0.218687	48	INCPM	cluster B
JNJ 26854165 (Serdemetan)	p53 activation	-0.18782	-0.373209	0.416901	-0.235801	0.301313	-0.443026	0.396959	-0.323039	0.176169	0.192396	0.599733	48	INCPM	cluster B
JNJ-7706621	pan-CDK inhibitor with the highest potency on CDK1/2	-0.11633	-0.185435	0.137443	0.138689	-0.0680678	-0.0804135	-0.135611	0.0515612	0.155387	0.137358	-0.0664368	48	Pfizer	cluster C
JNK-IN-8	JNK1/2/3	-0.0463357	-0.0773808	-0.141026	-0.0629513	0.0804056	0.234869	0.0668656	-0.100021	-0.0423997	NA	-0.173128	48	INCPM	cluster C
JQ1	BRD2,BRD3,BRD4	-0.124393	-0.246161	0.504115	-0.328865	0.152187	-0.286782	0.0460009	-0.367244	0.122328	-0.148148	-0.101253	48	Pfizer	cluster B
Ki16198	LPA antagonist	-0.103791	-0.0787362	-0.155882	-0.164392	0.276207	-0.0945384	0.08562	-0.056845	0.0468164	NA	-0.120105	48	INCPM	cluster B
Lidocaine (Alphacaine)	histamine H1-receptor agonist	0.0542846	0.0797521	-0.0993538	0.114183	-0.154636	0.0907626	-0.0870579	0.0705237	-0.0542113	0.278571	-0.163699	48	INCPM	cluster C
Linifanib (ABT-869)	CSF-1R;PDGFR;VEGFR	-0.150422	-0.0760566	0.125244	-0.0526029	0.243753	0.115148	0.0546565	0.0378056	0.0806157	NA	0.180915	48	INCPM	cluster C
Losmapimod	p38 MAPK inhibitor	-0.069705	-0.0751302	-0.0812675	-0.199858	0.121309	-0.0856306	0.0588406	-0.122439	-0.0644434	0.125822	0.301053	48	INCPM	cluster B
MK-2206 dihydrochloride	pan-Akt inhibitor	-0.188853	0.205945	-0.165853	0.107821	0.116263	0.0678224	0.0434875	-0.0419391	-0.115777	NA	0.0848783	48	INCPM	cluster C
MLN8237 (Alisertib)	Aurora A	NA	NA	NA	NA	NA	NA	NA	NA	NA	NA	NA	48	INCPM	cluster B
NU7441(KU-57788)	DNA-PK,PI3K	0.131842	0.16044	0.118596	-0.160857	0.223372	0.0721455	0.0907083	0.0617694	0.112103	NA	-0.151631	48	INCPM	cluster B
Nutlin-3	p53 activation	-0.0804582	-0.165473	-0.258214	-0.169022	0.248713	-0.161575	0.277398	-0.119877	-0.0830986	-0.273191	0.182197	48	INCPM	cluster B
NVP-ADW742	IGF-1R inhibitor	-0.143232	-0.109694	0.108328	-0.13264	0.126637	-0.0612923	0.0415528	-0.0945693	0.106356	0.297619	0.168634	48	INCPM	cluster B
OSU-03012 (AR-12)	PDK-1	-0.0833227	-0.0711957	-0.18642	-0.168613	0.229198	-0.253931	0.147708	-0.176983	0.0873188	-0.142857	0.164991	48	INCPM	cluster B
PD0325901	MEK1/2	-0.526339	NA	NA	NA	NA	-0.403863	NA	-0.440544	0.308676	NA	NA	48	INCPM	cluster B
PF-00562271	FAK	-0.0923574	-0.198673	-0.132564	-0.182492	0.170685	0.0812896	0.0578292	-0.0729084	0.162349	0.47449	0.145778	48	INCPM	cluster B
PF-03814735	pan-Aurora inhibitor	-0.387354	-0.438601	0.150837	-0.348472	0.212242	-0.295296	0.255741	-0.320753	0.206829	0.122773	0.157391	48	Pfizer	cluster B
PF-04691502	PI3K,mTOR	-0.17557	-0.266874	-0.232026	-0.129474	0.61624	-0.245922	0.236831	-0.20163	0.145098	0.302573	0.541667	48	INCPM	cluster B
PHA-793887	CDK2/5/7	NA	NA	NA	NA	NA	NA	NA	NA	0.205411	NA	NA	48	INCPM	cluster B
Piceatannol	Syk	-0.0463853	-0.0654629	0.143764	-0.0646424	-0.0542015	-0.0994318	-0.0790326	-0.0486545	-0.0473403	-0.206401	-0.0359971	48	INCPM	cluster B
Pifithrin-A	p53i	0.0610346	0.134261	0.17782	-0.121926	0.194158	-0.109173	0.0657878	-0.0926378	0.172172	0.378571	0.274154	48	NA	cluster B
PIK-75	PI3K,DNA-PK	-0.23218	NA	NA	-0.217269	0.336225	-0.277766	NA	NA	-0.148233	NA	0.651396	48	INCPM	cluster B
Pimobendan (Vetmedin)	PDE3	0.034161	0.0847879	-0.162293	-0.101271	0.116624	0.121958	-0.038665	-0.07288	0.1086	0.370094	-0.046489	48	INCPM	cluster C
PLX-4720	BRAFV600	-0.249132	-0.808795	NA	-0.119065	NA	-0.21984	NA	NA	0.193021	NA	NA	48	INCPM	cluster B
PONATINIB	multi-target inhibitor of Abl, PDGFR, VEGFR2, FGFR1 and Src	-0.219824	-0.674781	0.195867	-0.241931	0.433879	-0.23315	0.352943	-0.232145	0.108746	0.285772	-0.181581	48	Pfizer	cluster B
pp-121	DNA-PK,PDGFR,mTOR,SRC	-0.144892	-0.248916	0.224519	-0.368673	0.215457	-0.306574	0.0890118	-0.274518	0.373055	0.169412	0.0637876	48	Pfizer	cluster B
PP-121	DNA-PK,PDGFR,mTOR,SRC	-0.0894419	-0.110599	-0.183674	-0.229474	0.32594	-0.192818	0.153768	-0.235674	0.179059	-0.227129	0.197599	48	INCPM	cluster B
PP242	mTOR	0.13146	0.0633364	-0.158231	-0.111781	0.124868	0.0902113	-0.147494	-0.0283946	-0.143151	-0.244898	-0.0784048	48	INCPM	cluster C
Pralatrexate(Folotyn)	Antifolate	NA	NA	NA	NA	NA	NA	NA	NA	0.177635	NA	NA	48	INCPM	cluster B
R788 (Fostamatinib)	Syk	0.0345343	-0.0511759	0.11145	-0.116104	0.144993	0.099181	-0.0732172	-0.0294623	0.0584304	NA	0.120619	48	INCPM	cluster B
Rivaroxaban (Xarelto)	Factor Xa	0.0426546	-0.0717572	0.0882704	0.109598	0.144387	0.0632417	-0.0376378	-0.0497225	0.0642359	NA	-0.0621235	48	INCPM	cluster C
Rotenone	inhibitor of mitochondrial electron transport	-0.21438	-0.304611	0.144893	-0.376107	0.17035	-0.368723	0.161744	-0.356951	0.152395	0.214887	0.299888	48	Pfizer	cluster B
Rotundine	dopamine D1 receptor antagonist	-0.0378396	-0.105462	-0.162142	-0.235742	0.105643	-0.105971	-0.0644976	0.0502777	0.0376607	0.287755	0.139819	48	INCPM	cluster B
Roxadustat (FG-4592)	stabilizes HIF-2 and induces EPO production	-0.0449941	0.0564537	-0.173389	-0.0806755	0.160668	-0.155159	0.0349996	0.0486102	0.0445206	0.122778	0.222765	48	INCPM	cluster B
S-Ruxolitinib	JAK1/2	-0.0399515	0.0789006	-0.0452888	0.130806	0.100759	0.161552	-0.0980464	-0.060366	-0.136451	0.339286	-0.234243	48	INCPM	cluster A
SB 743921	kinesin spindle protein	NA	-0.445528	NA	NA	NA	-0.162509	NA	NA	0.157459	NA	NA	48	INCPM	cluster B
SB705498	antagonist for hTRPV1	-0.0401889	0.0819204	0.0705391	-0.166203	0.104615	-0.106095	0.0390747	-0.10909	0.0850157	-0.427891	0.0704786	48	INCPM	cluster C
SGI-1776 free base	PIM1	-0.0467146	-0.0604277	-0.185788	-0.197272	-0.119024	-0.149069	0.177176	-0.142486	0.147993	0.147136	0.209483	48	INCPM	cluster B
SGX-523	c-Met	-0.0770031	-0.0673685	0.0986816	-0.0853359	0.100795	-0.0879327	-0.0333777	-0.0580722	0.0589994	0.186028	0.102753	48	INCPM	cluster B
SOLCITINIB	JAK1	0.0991661	0.225929	-0.0604879	0.111093	-0.0476134	0.114903	-0.0608796	0.0504749	-0.046456	-0.0565687	-0.0688009	48	Pfizer	cluster C
Sorafenib (Nexavar)	Raf-1, B-Raf and VEGFR-2	0.0502751	-0.0678156	-0.124229	-0.0982608	0.365828	0.146708	0.0270362	0.0649828	0.0826816	NA	0.163563	48	INCPM	cluster B
Sunitinib Malate (Sutent)	multitargeted RTK inhibitor	-0.0518794	-0.0475009	-0.112312	0.0724162	0.173138	0.0757984	-0.0709457	0.0755406	-0.178111	0.278912	-0.154829	48	INCPM	cluster A
TAK-733	MEK1/2	-0.438851	NA	NA	NA	NA	-0.261806	NA	-0.43852	NA	NA	NA	48	INCPM	cluster B
TASELISIB	PI3K	-0.541648	-0.199481	0.0923229	-0.275831	0.180359	-0.26385	0.148664	-0.296513	-0.069508	0.0965142	0.242511	48	Pfizer	cluster B
TGX-221	PI3K	0.0582198	-0.0720666	-0.145638	0.118697	0.182028	0.0849646	0.0312259	-0.0551277	0.0701223	NA	-0.1069	48	INCPM	cluster B
Thiazovivin	ROCK	0.0847299	0.206402	0.105357	0.126513	-0.167874	0.185026	-0.104514	0.142657	-0.204067	0.323284	-0.264544	48	INCPM	cluster A
TIPIFARNIB	specific farnesyltransferase (FTase) inhibitor	-0.0490154	-0.392479	-0.0620547	-0.330459	0.238629	-0.240089	0.198078	-0.145804	0.0764145	-0.0538642	0.086291	48	Pfizer	cluster B
TOZASERTIB	pan-Aurora inhibitor	-0.35664	-0.444965	0.272637	-0.350175	0.309009	-0.264555	0.268396	-0.247479	0.0807222	0.314117	0.192004	48	Pfizer	cluster B
TRAMETINIB	MEK1/2 inhibitor	-0.39545	-0.838363	0.419393	-0.263524	0.416597	-0.230438	0.19261	-0.128856	0.171615	0.117211	0.390621	48	Pfizer	cluster B
Triciribine (Triciribine phosphate)	DNA synthesis inhibitor, AKT	-0.218578	0.105853	-0.181535	0.126224	0.271325	0.074177	-0.0768753	-0.109463	-0.05453	-0.212585	0.165506	48	INCPM	cluster B
TRIMETREXATE	blocks epithelial Na channel	-0.20327	-0.159919	0.114488	-0.328749	0.103377	-0.30802	0.0907345	-0.0946301	-0.0444813	-0.123432	-0.0477341	48	Pfizer	cluster C
Trospium chloride (Sanctura)	AChR	-0.056876	0.0759418	-0.106224	-0.0464169	-0.286001	-0.0572939	0.0332085	-0.0367317	0.0836394	0.262084	-0.0571797	48	INCPM	cluster C
VEMURAFENIB	BRAFV600E	-0.245683	-0.723591	0.0890431	0.125662	0.13798	-0.140695	0.0852889	-0.117803	0.0768059	-0.0908708	0.287538	48	Pfizer	cluster B
Vemurafenib (PLX4032)	BRAFV600	-0.153484	NA	-0.223085	-0.160916	0.259879	-0.22241	0.201105	-0.136124	-0.202659	NA	NA	48	INCPM	cluster B
WP1130	deubiquitinase inhibitor	-0.11997	-0.164343	-0.119456	-0.118795	0.198776	-0.135976	0.0718456	-0.0755899	0.140189	0.316327	0.0852804	48	INCPM	cluster C
WZ3146	EGFR(L858R) and EGFR(E746_A750)	-0.0391859	-0.069756	-0.163141	0.0956186	0.108243	-0.0780219	0.0627291	-0.0943892	0.0640595	NA	-0.0523781	48	INCPM	cluster B
PNU-292137	CDK2	-0.379792	-0.2951	0.337176	-0.28004	0.213321	-0.28053	0.322058	-0.32052	0.202274	0.157774	0.210056	48	NA	cluster B

## Sheet: figure 3b
p38	p53	timepoint_h
-0.0649057	0.0568902	48
-0.239238	0.173578	48
0.275737	NA	48
-0.146211	0.150025	48
-0.387376	0.173591	48
-0.0497703	0.122851	48
-0.395156	0.219262	48
-0.379374	0.219301	48
-0.181079	0.129234	48
-0.114261	0.059836	48
0.0822665	0.0567757	48
-0.29317	0.125015	48
NA	-0.110618	48
-0.072342	0.126399	48
NA	NA	48
0.102467	-0.0845174	48
-0.185269	0.1222	48
-0.0524522	-0.0633696	48
-0.477552	0.433224	48
0.0441455	-0.138376	48
0.144111	-0.0894624	48
0.173531	0.202408	48
-0.284738	NA	48
-0.451155	NA	48
-0.270685	NA	48
NA	NA	48
-0.133345	0.0761073	48
0.194591	-0.0621893	48
NA	NA	48
0.0377068	0.0458133	48
0.066201	-0.151495	48
0.0878308	-0.0613041	48
-0.229914	0.120949	48
0.225951	-0.126492	48
0.212417	-0.0538672	48
-0.15056	0.0501961	48
-0.209825	0.171634	48
0.100707	-0.131581	48
-0.105698	-0.0501072	48
-0.203234	0.123476	48
-0.0643596	-0.0630797	48
-0.160062	0.226816	48
-0.284809	NA	48
-0.501126	0.338188	48
0.0996049	-0.0460036	48
-0.121353	0.144348	48
-0.0840054	0.0852556	48
-0.0418801	-0.0211388	48
-0.266111	-0.11683	48
-0.137488	0.0732341	48
-0.0355703	-0.0964318	48
NA	NA	48
0.10017	0.0385171	48
-0.0438022	-0.0608954	48
-0.201766	-0.0935901	48
NA	NA	48
-0.521353	NA	48
-0.144634	-0.105173	48
0.114044	-0.122797	48
0.046694	-0.151799	48
NA	NA	48
0.0882913	-0.0321352	48
-0.110175	0.112987	48
-0.355172	0.285888	48
-0.197451	-0.0745399	48
-0.443026	0.396959	48
-0.0804135	-0.135611	48
0.234869	0.0668656	48
-0.286782	0.0460009	48
-0.0945384	0.08562	48
0.0907626	-0.0870579	48
0.115148	0.0546565	48
-0.0856306	0.0588406	48
0.0678224	0.0434875	48
NA	NA	48
0.0721455	0.0907083	48
-0.161575	0.277398	48
-0.0612923	0.0415528	48
-0.253931	0.147708	48
-0.403863	NA	48
0.0812896	0.0578292	48
-0.295296	0.255741	48
-0.245922	0.236831	48
NA	NA	48
-0.0994318	-0.0790326	48
-0.109173	0.0657878	48
-0.277766	NA	48
0.121958	-0.038665	48
-0.21984	NA	48
-0.23315	0.352943	48
-0.306574	0.0890118	48
-0.192818	0.153768	48
0.0902113	-0.147494	48
NA	NA	48
0.099181	-0.0732172	48
0.0632417	-0.0376378	48
-0.368723	0.161744	48
-0.105971	-0.0644976	48
-0.155159	0.0349996	48
0.161552	-0.0980464	48
-0.162509	NA	48
-0.106095	0.0390747	48
-0.149069	0.177176	48
-0.0879327	-0.0333777	48
0.114903	-0.0608796	48
0.146708	0.0270362	48
0.0757984	-0.0709457	48
-0.261806	NA	48
-0.26385	0.148664	48
0.0849646	0.0312259	48
0.185026	-0.104514	48
-0.240089	0.198078	48
-0.264555	0.268396	48
-0.230438	0.19261	48
0.074177	-0.0768753	48
-0.30802	0.0907345	48
-0.0572939	0.0332085	48
-0.140695	0.0852889	48
-0.22241	0.201105	48
-0.135976	0.0718456	48
-0.0780219	0.0627291	48
-0.28053	0.322058	48

[truncated: 27 more sheets: figure 3c, figure 4a, figure 4b, figure 4c, figure 4d, figure 4e, figure 4f, figure 4g, figure 4h, figure 5a, figure 5b, figure 5c, figure 5d, figure 6b, figure 6d, figure 6e, Western blot ERK & AKT, Western blot pERK & pAKT, Western blot p65, Western blot GAPDH …]
